# Supplementary material for: Comparative Proteomic Analysis of Acremonium chrysogenum Strains: Key Changes Converting the Wild-Type Strain into Antibiotic Cephalosporin C Biofactory
Source: J Fungi (Basel). 2025 Nov 20;11(11):822. doi: 10.3390/jof11110822 (PMC12653179; doi:10.3390/jof11110822)
Supplement: Supplementary file 1 [file jof-11-00822-s001.zip › Table S1.xlsx]

## Sheet: ZHG_S011_S012_annotated_compile
Family	Member	Database	Accession	Score	Mass	Num. of matches	Num. of significant matches	Num. of sequences	Num. of significant sequences	Столбец1	emPAI	Description
399	WT-120	Chryso_annotated	KFH43111.1	15	20345	1	1	1	1		0.19	1,2-dihydroxy-3-keto-5-methylthiopentene dioxygenase-like protein [Acremonium chrysogenum ATCC 11550]
383	HY–96	Chryso_annotated	KFH43111.1	26	20345	2	1	1	1		0.19	1,2-dihydroxy-3-keto-5-methylthiopentene dioxygenase-like protein [Acremonium chrysogenum ATCC 11550]
84	WT-120	Chryso_annotated	KFH43708.1	974	11269	30	24	3	3		1.47	10 kDa heat shock protein-like protein [Acremonium chrysogenum ATCC 11550]
216	HY–120	Chryso_annotated	KFH43708.1	116	11269	10	7	2	2		0.83	10 kDa heat shock protein-like protein [Acremonium chrysogenum ATCC 11550]
88	WT–96	Chryso_annotated	KFH43708.1	130	11269	16	10	4	3		1.47	10 kDa heat shock protein-like protein [Acremonium chrysogenum ATCC 11550]
74	HY–96	Chryso_annotated	KFH43708.1	275	11269	15	9	3	3		1.47	10 kDa heat shock protein-like protein [Acremonium chrysogenum ATCC 11550]
268	WT-120	Chryso_annotated	KFH42945.1	70	13683	1	1	1	1		0.29	13 kDa ribonucleoprotein-associated protein-like protein [Acremonium chrysogenum ATCC 11550]
76	WT-120	Chryso_annotated	KFH45762.1	1079	30486	56	47	6	5		1.54	14-3-3 protein-like protein [Acremonium chrysogenum ATCC 11550]
188	HY–120	Chryso_annotated	KFH45762.1	156	30486	16	6	5	2		0.26	14-3-3 protein-like protein [Acremonium chrysogenum ATCC 11550]
76	WT-120	Chryso_annotated	KFH47916.1	79	29881	22	10	7	3		1.05	14-3-3 protein-like protein [Acremonium chrysogenum ATCC 11550]
44	WT–96	Chryso_annotated	KFH45762.1	310	30486	22	13	7	4		0.6	14-3-3 protein-like protein [Acremonium chrysogenum ATCC 11550]
111	WT–72	Chryso_annotated	KFH45762.1	28	30486	3	2	3	2		0.26	14-3-3 protein-like protein [Acremonium chrysogenum ATCC 11550]
30	HY–96	Chryso_annotated	KFH45762.1	584	30486	27	23	8	7		1.54	14-3-3 protein-like protein [Acremonium chrysogenum ATCC 11550]
81	HY–72	Chryso_annotated	KFH45762.1	59	30486	7	4	2	2		0.26	14-3-3 protein-like protein [Acremonium chrysogenum ATCC 11550]
285	WT–96	Chryso_annotated	KFH47916.1	13	29881	7	1	5	1		0.13	14-3-3 protein-like protein [Acremonium chrysogenum ATCC 11550]
30	HY–96	Chryso_annotated	KFH47916.1	139	29881	13	6	7	4		0.61	14-3-3 protein-like protein [Acremonium chrysogenum ATCC 11550]
276	HY–96	Chryso_annotated	KFH42034.1	50	32864	2	1	2	1		0.11	1H-3-hydroxy-4-oxoquinaldine 2,4-dioxygenase-like protein [Acremonium chrysogenum ATCC 11550]
180	WT-120	Chryso_annotated	KFH49025.1	268	58832	21	10	6	3		0.2	2,3-bisphosphoglycerate-independent phosphoglycerate mutase-like protein [Acremonium chrysogenum ATCC 11550]
241	HY–120	Chryso_annotated	KFH49025.1	82	58832	8	4	3	1		0.06	2,3-bisphosphoglycerate-independent phosphoglycerate mutase-like protein [Acremonium chrysogenum ATCC 11550]
125	WT–96	Chryso_annotated	KFH49025.1	91	58832	6	4	5	3		0.2	2,3-bisphosphoglycerate-independent phosphoglycerate mutase-like protein [Acremonium chrysogenum ATCC 11550]
61	WT–72	Chryso_annotated	KFH49025.1	73	58832	14	6	5	2		0.13	2,3-bisphosphoglycerate-independent phosphoglycerate mutase-like protein [Acremonium chrysogenum ATCC 11550]
167	HY–96	Chryso_annotated	KFH49025.1	95	58832	8	5	3	2		0.13	2,3-bisphosphoglycerate-independent phosphoglycerate mutase-like protein [Acremonium chrysogenum ATCC 11550]
218	WT-120	Chryso_annotated	KFH42661.1	147	25619	4	3	1	1		0.15	26S proteasome regulatory subunit-like protein [Acremonium chrysogenum ATCC 11550]
383	WT-120	Chryso_annotated	KFH43332.1	17	39727	2	1	2	1		0.09	26S proteasome regulatory subunit-like protein [Acremonium chrysogenum ATCC 11550]
410	WT-120	Chryso_annotated	KFH45753.1	14	30176	8	1	2	1		0.13	26S proteasome regulatory subunit-like protein [Acremonium chrysogenum ATCC 11550]
313	HY–120	Chryso_annotated	KFH45753.1	33	30176	17	3	3	1		0.13	26S proteasome regulatory subunit-like protein [Acremonium chrysogenum ATCC 11550]
211	WT–96	Chryso_annotated	KFH42661.1	32	25619	2	1	2	1		0.15	26S proteasome regulatory subunit-like protein [Acremonium chrysogenum ATCC 11550]
217	HY–120	Chryso_annotated	KFH43763.1	114	29216	7	6	2	1		0.13	28 kDa heat- and acid-stable phosphoprotein-like protein [Acremonium chrysogenum ATCC 11550]
127	WT-120	Chryso_annotated	KFH47312.1	536	18506	21	20	2	2		0.46	2-iminobutanoate/2-iminopropanoate deaminase-like protein [Acremonium chrysogenum ATCC 11550]
43	HY–120	Chryso_annotated	KFH47312.1	2917	18506	90	80	4	3		0.76	2-iminobutanoate/2-iminopropanoate deaminase-like protein [Acremonium chrysogenum ATCC 11550]
215	WT–96	Chryso_annotated	KFH47312.1	29	18506	1	1	1	1		0.21	2-iminobutanoate/2-iminopropanoate deaminase-like protein [Acremonium chrysogenum ATCC 11550]
135	HY–96	Chryso_annotated	KFH47312.1	131	18506	7	5	2	2		0.46	2-iminobutanoate/2-iminopropanoate deaminase-like protein [Acremonium chrysogenum ATCC 11550]
179	HY–96	Chryso_annotated	KFH41009.1	88	63234	2	2	2	2		0.12	2-isopropylmalate synthase-like protein [Acremonium chrysogenum ATCC 11550]
194	WT-120	Chryso_annotated	KFH42051.1	223	62792	28	9	5	2		0.12	2-methylcitrate dehydratase-like protein [Acremonium chrysogenum ATCC 11550]
108	HY–120	Chryso_annotated	KFH42051.1	652	62792	29	20	4	3		0.26	2-methylcitrate dehydratase-like protein [Acremonium chrysogenum ATCC 11550]
113	WT–96	Chryso_annotated	KFH42051.1	101	62792	9	2	3	2		0.12	2-methylcitrate dehydratase-like protein [Acremonium chrysogenum ATCC 11550]
205	HY–96	Chryso_annotated	KFH42051.1	75	62792	5	3	4	3		0.19	2-methylcitrate dehydratase-like protein [Acremonium chrysogenum ATCC 11550]
311	WT-120	Chryso_annotated	KFH45545.1	40	52148	11	2	5	2		0.15	2-methylcitrate synthase-like protein [Acremonium chrysogenum ATCC 11550]
21	WT–96	Chryso_annotated	KFH45545.1	51	52148	6	2	5	2		0.15	2-methylcitrate synthase-like protein [Acremonium chrysogenum ATCC 11550]
64	HY–96	Chryso_annotated	KFH45545.1	74	52148	7	4	3	3		0.23	2-methylcitrate synthase-like protein [Acremonium chrysogenum ATCC 11550]
369	WT-120	Chryso_annotated	KFH44228.1	20	118476	7	1	3	1		0.03	2-oxoglutarate dehydrogenase-like protein [Acremonium chrysogenum ATCC 11550]
236	WT–96	Chryso_annotated	KFH44228.1	23	118476	3	1	3	1		0.03	2-oxoglutarate dehydrogenase-like protein [Acremonium chrysogenum ATCC 11550]
314	HY–96	Chryso_annotated	KFH41133.1	38	28183	1	1	1	1		0.13	3,4-dihydroxy-2-butanone 4-phosphate synthase-like protein [Acremonium chrysogenum ATCC 11550]
137	WT–72	Chryso_annotated	KFH46360.1	16	13279	17	1	2	1		0.3	39S ribosomal protein-like protein [Acremonium chrysogenum ATCC 11550]
305	WT-120	Chryso_annotated	KFH47124.1	42	24238	2	2	2	2		0.34	3-hydroxyacyl-CoA dehydrogenase type-like protein [Acremonium chrysogenum ATCC 11550]
250	WT-120	Chryso_annotated	KFH47580.1	91	34592	12	3	5	1		0.11	3-hydroxybutyryl-CoA dehydrogenase-like protein [Acremonium chrysogenum ATCC 11550]
95	HY–120	Chryso_annotated	KFH47580.1	866	34592	61	35	7	4		0.51	3-hydroxybutyryl-CoA dehydrogenase-like protein [Acremonium chrysogenum ATCC 11550]
240	WT–96	Chryso_annotated	KFH47580.1	22	34592	3	1	2	1		0.11	3-hydroxybutyryl-CoA dehydrogenase-like protein [Acremonium chrysogenum ATCC 11550]
263	HY–96	Chryso_annotated	KFH47580.1	52	34592	6	4	4	2		0.23	3-hydroxybutyryl-CoA dehydrogenase-like protein [Acremonium chrysogenum ATCC 11550]
253	WT–96	Chryso_annotated	KFH40738.1	20	85279	1	1	1	1		0.04	3-isopropylmalate dehydratase-like protein [Acremonium chrysogenum ATCC 11550]
349	HY–96	Chryso_annotated	KFH40738.1	32	85279	1	1	1	1		0.04	3-isopropylmalate dehydratase-like protein [Acremonium chrysogenum ATCC 11550]
308	WT-120	Chryso_annotated	KFH49029.1	41	39733	11	6	3	1		0.09	3-isopropylmalate dehydrogenase-like protein [Acremonium chrysogenum ATCC 11550]
236	HY–120	Chryso_annotated	KFH49029.1	86	39733	5	4	2	1		0.09	3-isopropylmalate dehydrogenase-like protein [Acremonium chrysogenum ATCC 11550]
266	HY–96	Chryso_annotated	KFH49029.1	51	39733	3	2	2	1		0.09	3-isopropylmalate dehydrogenase-like protein [Acremonium chrysogenum ATCC 11550]
131	HY–120	Chryso_annotated	KFH46356.1	453	44626	39	24	6	4		0.38	3-ketoacyl-CoA thiolase 1, peroxisomal-like protein [Acremonium chrysogenum ATCC 11550]
83	HY–96	Chryso_annotated	KFH46356.1	254	44626	12	10	6	5		0.5	3-ketoacyl-CoA thiolase 1, peroxisomal-like protein [Acremonium chrysogenum ATCC 11550]
216	WT-120	Chryso_annotated	KFH40393.1	148	44615	11	8	2	2		0.17	3-ketoacyl-CoA thiolase, peroxisomal-like protein [Acremonium chrysogenum ATCC 11550]
18	WT-120	Chryso_annotated	KFH47479.1	5543	44840	136	127	7	6		0.62	3-ketoacyl-CoA thiolase, peroxisomal-like protein [Acremonium chrysogenum ATCC 11550]
19	HY–120	Chryso_annotated	KFH47479.1	10157	44840	226	198	5	4		0.38	3-ketoacyl-CoA thiolase, peroxisomal-like protein [Acremonium chrysogenum ATCC 11550]
330	HY–96	Chryso_annotated	KFH40393.1	34	44615	2	1	2	1		0.08	3-ketoacyl-CoA thiolase, peroxisomal-like protein [Acremonium chrysogenum ATCC 11550]
15	WT–96	Chryso_annotated	KFH47479.1	624	44840	44	30	11	6		0.62	3-ketoacyl-CoA thiolase, peroxisomal-like protein [Acremonium chrysogenum ATCC 11550]
57	WT–72	Chryso_annotated	KFH47479.1	76	44840	7	4	4	2		0.17	3-ketoacyl-CoA thiolase, peroxisomal-like protein [Acremonium chrysogenum ATCC 11550]
46	HY–96	Chryso_annotated	KFH47479.1	432	44840	20	13	7	6		0.62	3-ketoacyl-CoA thiolase, peroxisomal-like protein [Acremonium chrysogenum ATCC 11550]
32	HY–72	Chryso_annotated	KFH47479.1	248	44840	14	9	5	4		0.38	3-ketoacyl-CoA thiolase, peroxisomal-like protein [Acremonium chrysogenum ATCC 11550]
234	WT-120	Chryso_annotated	KFH44593.1	120	30208	13	8	2	1		0.13	3-oxoacyl-[acyl-carrier-protein] reductase-like protein [Acremonium chrysogenum ATCC 11550]
102	WT-120	Chryso_annotated	KFH42353.1	818	32571	23	20	3	1		0.12	40S ribosomal protein S0-like protein [Acremonium chrysogenum ATCC 11550]
190	HY–120	Chryso_annotated	KFH42353.1	154	32571	10	8	2	1		0.12	40S ribosomal protein S0-like protein [Acremonium chrysogenum ATCC 11550]
46	WT–96	Chryso_annotated	KFH42353.1	285	32571	11	8	5	3		0.39	40S ribosomal protein S0-like protein [Acremonium chrysogenum ATCC 11550]
51	WT–72	Chryso_annotated	KFH42353.1	79	32571	3	2	1	1		0.12	40S ribosomal protein S0-like protein [Acremonium chrysogenum ATCC 11550]
51	HY–96	Chryso_annotated	KFH42353.1	397	32571	16	12	4	3		0.39	40S ribosomal protein S0-like protein [Acremonium chrysogenum ATCC 11550]
20	HY–72	Chryso_annotated	KFH42353.1	421	32571	24	20	3	1		0.12	40S ribosomal protein S0-like protein [Acremonium chrysogenum ATCC 11550]
113	WT-120	Chryso_annotated	KFH48616.1	691	18646	46	26	4	1		0.21	40S ribosomal protein S10-A-like protein [Acremonium chrysogenum ATCC 11550]
233	HY–120	Chryso_annotated	KFH48616.1	91	18646	14	7	3	1		0.21	40S ribosomal protein S10-A-like protein [Acremonium chrysogenum ATCC 11550]
68	WT–96	Chryso_annotated	KFH48616.1	159	18646	15	11	3	1		0.21	40S ribosomal protein S10-A-like protein [Acremonium chrysogenum ATCC 11550]
122	WT–72	Chryso_annotated	KFH48616.1	22	18646	7	1	1	1		0.21	40S ribosomal protein S10-A-like protein [Acremonium chrysogenum ATCC 11550]
139	HY–96	Chryso_annotated	KFH48616.1	126	18646	8	7	2	1		0.21	40S ribosomal protein S10-A-like protein [Acremonium chrysogenum ATCC 11550]
45	HY–72	Chryso_annotated	KFH48616.1	148	18646	11	8	1	1		0.21	40S ribosomal protein S10-A-like protein [Acremonium chrysogenum ATCC 11550]
420	HY–120	Chryso_annotated	KFH43833.1	13	25984	4	1	1	1		0.15	40S ribosomal protein S11-B-like protein [Acremonium chrysogenum ATCC 11550]
116	WT-120	Chryso_annotated	KFH46285.1	648	28791	57	41	7	5		0.86	40S ribosomal protein S1-like protein [Acremonium chrysogenum ATCC 11550]
145	HY–120	Chryso_annotated	KFH46285.1	351	28791	86	46	4	3		0.45	40S ribosomal protein S1-like protein [Acremonium chrysogenum ATCC 11550]
232	WT–96	Chryso_annotated	KFH46285.1	23	28791	12	3	6	3		0.45	40S ribosomal protein S1-like protein [Acremonium chrysogenum ATCC 11550]
96	WT–72	Chryso_annotated	KFH46285.1	37	28791	9	3	4	3		0.45	40S ribosomal protein S1-like protein [Acremonium chrysogenum ATCC 11550]
234	HY–96	Chryso_annotated	KFH46285.1	64	28791	16	11	7	6		1.1	40S ribosomal protein S1-like protein [Acremonium chrysogenum ATCC 11550]
83	HY–72	Chryso_annotated	KFH46285.1	59	28791	8	7	3	2		0.28	40S ribosomal protein S1-like protein [Acremonium chrysogenum ATCC 11550]
21	WT-120	Chryso_annotated	KFH42010.1	4773	15412	244	183	10	6		3.84	40S ribosomal protein S24-B-like protein [Acremonium chrysogenum ATCC 11550]
50	HY–120	Chryso_annotated	KFH42010.1	2395	15412	89	70	4	3		0.97	40S ribosomal protein S24-B-like protein [Acremonium chrysogenum ATCC 11550]
284	WT–96	Chryso_annotated	KFH42010.1	13	15412	1	1	1	1		0.25	40S ribosomal protein S24-B-like protein [Acremonium chrysogenum ATCC 11550]
85	WT–72	Chryso_annotated	KFH42010.1	48	15412	4	3	3	2		0.57	40S ribosomal protein S24-B-like protein [Acremonium chrysogenum ATCC 11550]
93	HY–96	Chryso_annotated	KFH42010.1	222	15412	12	9	5	3		0.97	40S ribosomal protein S24-B-like protein [Acremonium chrysogenum ATCC 11550]
107	HY–72	Chryso_annotated	KFH42010.1	38	15412	6	3	4	3		0.97	40S ribosomal protein S24-B-like protein [Acremonium chrysogenum ATCC 11550]
106	WT-120	Chryso_annotated	KFH46481.1	789	28290	34	24	3	2		0.29	40S ribosomal protein S2-like protein [Acremonium chrysogenum ATCC 11550]
75	HY–120	Chryso_annotated	KFH46481.1	1348	28290	25	24	2	2		0.29	40S ribosomal protein S2-like protein [Acremonium chrysogenum ATCC 11550]
104	WT–96	Chryso_annotated	KFH46481.1	112	28290	5	3	3	1		0.13	40S ribosomal protein S2-like protein [Acremonium chrysogenum ATCC 11550]
14	WT–72	Chryso_annotated	KFH46481.1	400	28290	14	13	1	1		0.13	40S ribosomal protein S2-like protein [Acremonium chrysogenum ATCC 11550]
75	HY–96	Chryso_annotated	KFH46481.1	272	28290	10	10	1	1		0.13	40S ribosomal protein S2-like protein [Acremonium chrysogenum ATCC 11550]
62	HY–72	Chryso_annotated	KFH46481.1	84	28290	5	4	2	1		0.13	40S ribosomal protein S2-like protein [Acremonium chrysogenum ATCC 11550]
39	WT-120	Chryso_annotated	KFH40893.1	2600	28657	100	85	7	6		1.11	40S ribosomal protein S3-like protein [Acremonium chrysogenum ATCC 11550]
76	HY–120	Chryso_annotated	KFH40893.1	1283	28657	65	49	4	4		0.64	40S ribosomal protein S3-like protein [Acremonium chrysogenum ATCC 11550]
10	WT–96	Chryso_annotated	KFH40893.1	886	28657	31	25	9	8		1.7	40S ribosomal protein S3-like protein [Acremonium chrysogenum ATCC 11550]
30	WT–72	Chryso_annotated	KFH40893.1	166	28657	17	9	3	2		0.28	40S ribosomal protein S3-like protein [Acremonium chrysogenum ATCC 11550]
24	HY–96	Chryso_annotated	KFH40893.1	708	28657	30	26	7	6		1.7	40S ribosomal protein S3-like protein [Acremonium chrysogenum ATCC 11550]
70	HY–72	Chryso_annotated	KFH40893.1	71	28657	4	3	2	1		0.13	40S ribosomal protein S3-like protein [Acremonium chrysogenum ATCC 11550]
78	WT-120	Chryso_annotated	KFH43552.1	1068	29367	69	35	7	4		0.62	40S ribosomal protein S4-like protein [Acremonium chrysogenum ATCC 11550]
123	HY–120	Chryso_annotated	KFH43552.1	505	29367	19	15	3	2		0.27	40S ribosomal protein S4-like protein [Acremonium chrysogenum ATCC 11550]
42	WT–96	Chryso_annotated	KFH43552.1	314	29367	18	9	6	3		0.44	40S ribosomal protein S4-like protein [Acremonium chrysogenum ATCC 11550]
24	WT–72	Chryso_annotated	KFH43552.1	241	29367	10	7	3	3		0.44	40S ribosomal protein S4-like protein [Acremonium chrysogenum ATCC 11550]
125	HY–96	Chryso_annotated	KFH43552.1	154	29367	6	4	2	2		0.27	40S ribosomal protein S4-like protein [Acremonium chrysogenum ATCC 11550]
48	HY–72	Chryso_annotated	KFH43552.1	114	29367	7	5	3	2		0.27	40S ribosomal protein S4-like protein [Acremonium chrysogenum ATCC 11550]
67	WT-120	Chryso_annotated	KFH43395.1	1291	23762	61	46	9	5		1.11	40S ribosomal protein S5-like protein [Acremonium chrysogenum ATCC 11550]
79	HY–120	Chryso_annotated	KFH43395.1	1201	23762	56	27	7	3		0.56	40S ribosomal protein S5-like protein [Acremonium chrysogenum ATCC 11550]
52	WT–96	Chryso_annotated	KFH43395.1	257	23762	13	10	7	5		1.11	40S ribosomal protein S5-like protein [Acremonium chrysogenum ATCC 11550]
40	WT–72	Chryso_annotated	KFH43395.1	107	23762	11	5	3	2		0.35	40S ribosomal protein S5-like protein [Acremonium chrysogenum ATCC 11550]
55	HY–96	Chryso_annotated	KFH43395.1	371	23762	22	17	6	5		1.11	40S ribosomal protein S5-like protein [Acremonium chrysogenum ATCC 11550]
94	HY–72	Chryso_annotated	KFH43395.1	44	23762	8	3	3	2		0.35	40S ribosomal protein S5-like protein [Acremonium chrysogenum ATCC 11550]
220	WT-120	Chryso_annotated	KFH46698.1	145	27431	28	12	3	2		0.48	40S ribosomal protein S6-B-like protein [Acremonium chrysogenum ATCC 11550]
295	HY–120	Chryso_annotated	KFH46698.1	44	27431	19	6	4	3		0.48	40S ribosomal protein S6-B-like protein [Acremonium chrysogenum ATCC 11550]
167	WT–96	Chryso_annotated	KFH46698.1	58	27431	15	3	5	2		0.3	40S ribosomal protein S6-B-like protein [Acremonium chrysogenum ATCC 11550]
106	WT–72	Chryso_annotated	KFH46698.1	30	27431	5	2	1	1		0.14	40S ribosomal protein S6-B-like protein [Acremonium chrysogenum ATCC 11550]
226	HY–96	Chryso_annotated	KFH46698.1	66	27431	7	5	4	3		0.48	40S ribosomal protein S6-B-like protein [Acremonium chrysogenum ATCC 11550]
124	HY–72	Chryso_annotated	KFH46698.1	29	27431	6	2	3	2		0.3	40S ribosomal protein S6-B-like protein [Acremonium chrysogenum ATCC 11550]
62	WT-120	Chryso_annotated	KFH45348.1	1377	23142	58	44	5	3		0.58	40S ribosomal protein S7-like protein [Acremonium chrysogenum ATCC 11550]
163	HY–120	Chryso_annotated	KFH45348.1	260	23142	34	26	3	3		0.58	40S ribosomal protein S7-like protein [Acremonium chrysogenum ATCC 11550]
91	WT–96	Chryso_annotated	KFH45348.1	127	23142	12	8	5	2		0.36	40S ribosomal protein S7-like protein [Acremonium chrysogenum ATCC 11550]
84	WT–72	Chryso_annotated	KFH45348.1	49	23142	4	3	3	3		0.58	40S ribosomal protein S7-like protein [Acremonium chrysogenum ATCC 11550]
84	HY–96	Chryso_annotated	KFH45348.1	247	23142	10	9	3	2		0.58	40S ribosomal protein S7-like protein [Acremonium chrysogenum ATCC 11550]
26	HY–72	Chryso_annotated	KFH45348.1	289	23142	11	8	5	3		0.84	40S ribosomal protein S7-like protein [Acremonium chrysogenum ATCC 11550]
89	WT-120	Chryso_annotated	KFH46707.1	893	23477	22	19	3	2		0.35	40S ribosomal protein S8-B-like protein [Acremonium chrysogenum ATCC 11550]
120	HY–120	Chryso_annotated	KFH46707.1	545	23477	21	19	1	1		0.16	40S ribosomal protein S8-B-like protein [Acremonium chrysogenum ATCC 11550]
99	WT–96	Chryso_annotated	KFH46707.1	121	23477	5	3	2	1		0.16	40S ribosomal protein S8-B-like protein [Acremonium chrysogenum ATCC 11550]
34	WT–72	Chryso_annotated	KFH46707.1	128	23477	13	4	2	1		0.16	40S ribosomal protein S8-B-like protein [Acremonium chrysogenum ATCC 11550]
131	HY–96	Chryso_annotated	KFH46707.1	139	23477	5	4	2	1		0.16	40S ribosomal protein S8-B-like protein [Acremonium chrysogenum ATCC 11550]
47	HY–72	Chryso_annotated	KFH46707.1	119	23477	6	4	1	1		0.16	40S ribosomal protein S8-B-like protein [Acremonium chrysogenum ATCC 11550]
292	WT-120	Chryso_annotated	KFH47053.1	50	22101	9	3	4	2		0.38	40S ribosomal protein S9-like protein [Acremonium chrysogenum ATCC 11550]
207	WT–96	Chryso_annotated	KFH47053.1	35	22101	12	3	5	2		0.38	40S ribosomal protein S9-like protein [Acremonium chrysogenum ATCC 11550]
187	HY–96	Chryso_annotated	KFH47053.1	84	22101	15	6	6	4		0.89	40S ribosomal protein S9-like protein [Acremonium chrysogenum ATCC 11550]
6	WT-120	Chryso_annotated	KFH41642.1	10875	17800	439	400	4	4		2.26	40S ribosomal protein-like protein [Acremonium chrysogenum ATCC 11550]
25	HY–120	Chryso_annotated	KFH41642.1	8326	17800	337	270	5	4		1.2	40S ribosomal protein-like protein [Acremonium chrysogenum ATCC 11550]
137	WT-120	Chryso_annotated	KFH42421.1	435	16838	26	19	6	5		2.46	40S ribosomal protein-like protein [Acremonium chrysogenum ATCC 11550]
150	HY–120	Chryso_annotated	KFH42421.1	305	16838	10	9	2	2		0.86	40S ribosomal protein-like protein [Acremonium chrysogenum ATCC 11550]
193	WT-120	Chryso_annotated	KFH42500.1	234	16673	29	20	5	4		1.31	40S ribosomal protein-like protein [Acremonium chrysogenum ATCC 11550]
161	HY–120	Chryso_annotated	KFH42500.1	268	16673	18	15	1	1		0.23	40S ribosomal protein-like protein [Acremonium chrysogenum ATCC 11550]
158	WT-120	Chryso_annotated	KFH43346.1	357	6810	14	13	2	2		1.62	40S ribosomal protein-like protein [Acremonium chrysogenum ATCC 11550]
110	WT-120	Chryso_annotated	KFH43418.1	719	10599	43	27	3	3		1.63	40S ribosomal protein-like protein [Acremonium chrysogenum ATCC 11550]
135	HY–120	Chryso_annotated	KFH43418.1	418	10599	21	15	2	1		0.38	40S ribosomal protein-like protein [Acremonium chrysogenum ATCC 11550]
155	WT-120	Chryso_annotated	KFH43951.1	365	16471	22	15	3	2		0.53	40S ribosomal protein-like protein [Acremonium chrysogenum ATCC 11550]
176	WT-120	Chryso_annotated	KFH45965.1	277	13885	34	19	2	2		0.65	40S ribosomal protein-like protein [Acremonium chrysogenum ATCC 11550]
311	HY–120	Chryso_annotated	KFH45965.1	35	13885	3	2	1	1		0.28	40S ribosomal protein-like protein [Acremonium chrysogenum ATCC 11550]
187	WT-120	Chryso_annotated	KFH45978.1	252	13511	16	14	2	1		0.29	40S ribosomal protein-like protein [Acremonium chrysogenum ATCC 11550]
35	WT-120	Chryso_annotated	KFH47200.1	2789	9919	252	161	6	4		9.97	40S ribosomal protein-like protein [Acremonium chrysogenum ATCC 11550]
107	HY–120	Chryso_annotated	KFH47200.1	656	9919	52	34	2	2		0.98	40S ribosomal protein-like protein [Acremonium chrysogenum ATCC 11550]
56	WT-120	Chryso_annotated	KFH47466.1	1691	9506	49	37	2	1		1.03	40S ribosomal protein-like protein [Acremonium chrysogenum ATCC 11550]
65	HY–120	Chryso_annotated	KFH47466.1	1672	9506	24	24	1	1		0.42	40S ribosomal protein-like protein [Acremonium chrysogenum ATCC 11550]
55	WT-120	Chryso_annotated	KFH47677.1	1716	7795	109	75	1	1		1.34	40S ribosomal protein-like protein [Acremonium chrysogenum ATCC 11550]
117	HY–120	Chryso_annotated	KFH47677.1	575	7795	34	26	1	1		0.53	40S ribosomal protein-like protein [Acremonium chrysogenum ATCC 11550]
42	WT-120	Chryso_annotated	KFH47854.1	2540	17790	111	81	9	4		1.68	40S ribosomal protein-like protein [Acremonium chrysogenum ATCC 11550]
322	HY–120	Chryso_annotated	KFH47854.1	30	17790	7	2	3	1		0.22	40S ribosomal protein-like protein [Acremonium chrysogenum ATCC 11550]
31	WT-120	Chryso_annotated	KFH48030.1	3117	17438	119	80	6	4		1.23	40S ribosomal protein-like protein [Acremonium chrysogenum ATCC 11550]
72	HY–120	Chryso_annotated	KFH48030.1	1466	17438	60	41	5	4		1.23	40S ribosomal protein-like protein [Acremonium chrysogenum ATCC 11550]
69	WT-120	Chryso_annotated	KFH48130.1	1288	16925	51	44	6	5		1.81	40S ribosomal protein-like protein [Acremonium chrysogenum ATCC 11550]
58	HY–120	Chryso_annotated	KFH48130.1	1882	16925	65	57	3	1		0.23	40S ribosomal protein-like protein [Acremonium chrysogenum ATCC 11550]
251	WT-120	Chryso_annotated	KFH48933.1	90	14775	60	13	6	5		3.09	40S ribosomal protein-like protein [Acremonium chrysogenum ATCC 11550]
336	HY–120	Chryso_annotated	KFH48933.1	25	14775	76	1	2	1		0.26	40S ribosomal protein-like protein [Acremonium chrysogenum ATCC 11550]
148	WT-120	Chryso_annotated	KFH49066.1	394	16768	25	18	4	2		0.87	40S ribosomal protein-like protein [Acremonium chrysogenum ATCC 11550]
212	HY–120	Chryso_annotated	KFH49066.1	120	16768	7	4	1	1		0.23	40S ribosomal protein-like protein [Acremonium chrysogenum ATCC 11550]
13	WT–96	Chryso_annotated	KFH41642.1	658	17800	34	28	6	3		0.81	40S ribosomal protein-like protein [Acremonium chrysogenum ATCC 11550]
59	WT–72	Chryso_annotated	KFH41642.1	74	17800	19	6	5	2		0.48	40S ribosomal protein-like protein [Acremonium chrysogenum ATCC 11550]
61	HY–96	Chryso_annotated	KFH41642.1	337	17800	15	12	3	3		0.81	40S ribosomal protein-like protein [Acremonium chrysogenum ATCC 11550]
29	HY–72	Chryso_annotated	KFH41642.1	273	17800	15	12	4	3		0.81	40S ribosomal protein-like protein [Acremonium chrysogenum ATCC 11550]
70	WT–96	Chryso_annotated	KFH42421.1	157	16838	9	5	5	2		0.51	40S ribosomal protein-like protein [Acremonium chrysogenum ATCC 11550]
26	WT–72	Chryso_annotated	KFH42421.1	234	16838	13	8	3	1		0.23	40S ribosomal protein-like protein [Acremonium chrysogenum ATCC 11550]
103	HY–96	Chryso_annotated	KFH42421.1	195	16838	11	8	6	4		1.29	40S ribosomal protein-like protein [Acremonium chrysogenum ATCC 11550]
247	WT–96	Chryso_annotated	KFH42500.1	21	16673	4	1	3	1		0.23	40S ribosomal protein-like protein [Acremonium chrysogenum ATCC 11550]
143	HY–96	Chryso_annotated	KFH42500.1	120	16673	18	7	3	3		0.87	40S ribosomal protein-like protein [Acremonium chrysogenum ATCC 11550]
217	WT–96	Chryso_annotated	KFH43346.1	28	6810	3	1	1	1		0.62	40S ribosomal protein-like protein [Acremonium chrysogenum ATCC 11550]
360	HY–96	Chryso_annotated	KFH43346.1	30	6810	4	1	3	1		0.62	40S ribosomal protein-like protein [Acremonium chrysogenum ATCC 11550]
186	HY–72	Chryso_annotated	KFH43346.1	14	6810	14	1	1	1		0.62	40S ribosomal protein-like protein [Acremonium chrysogenum ATCC 11550]
77	WT–96	Chryso_annotated	KFH43418.1	143	10599	15	13	4	3		1.63	40S ribosomal protein-like protein [Acremonium chrysogenum ATCC 11550]
100	HY–96	Chryso_annotated	KFH43418.1	196	10599	14	9	4	3		1.63	40S ribosomal protein-like protein [Acremonium chrysogenum ATCC 11550]
80	HY–72	Chryso_annotated	KFH43418.1	60	10599	12	8	2	2		0.9	40S ribosomal protein-like protein [Acremonium chrysogenum ATCC 11550]
182	WT–96	Chryso_annotated	KFH43951.1	48	16471	4	4	3	3		0.89	40S ribosomal protein-like protein [Acremonium chrysogenum ATCC 11550]
35	WT–72	Chryso_annotated	KFH43951.1	124	16471	8	5	1	1		0.24	40S ribosomal protein-like protein [Acremonium chrysogenum ATCC 11550]
195	HY–96	Chryso_annotated	KFH43951.1	81	16471	6	4	3	3		0.89	40S ribosomal protein-like protein [Acremonium chrysogenum ATCC 11550]
213	WT–96	Chryso_annotated	KFH45965.1	30	13885	6	3	2	1		0.28	40S ribosomal protein-like protein [Acremonium chrysogenum ATCC 11550]
229	WT–96	Chryso_annotated	KFH45978.1	25	13511	7	2	2	1		0.29	40S ribosomal protein-like protein [Acremonium chrysogenum ATCC 11550]
65	WT–72	Chryso_annotated	KFH45978.1	64	13511	13	4	1	1		0.29	40S ribosomal protein-like protein [Acremonium chrysogenum ATCC 11550]
397	HY–96	Chryso_annotated	KFH45978.1	24	13511	4	1	2	1		0.29	40S ribosomal protein-like protein [Acremonium chrysogenum ATCC 11550]
168	WT–96	Chryso_annotated	KFH47200.1	57	9919	5	3	3	2		0.98	40S ribosomal protein-like protein [Acremonium chrysogenum ATCC 11550]
72	HY–96	Chryso_annotated	KFH47200.1	287	9919	24	14	4	3		2.93	40S ribosomal protein-like protein [Acremonium chrysogenum ATCC 11550]
63	WT–96	Chryso_annotated	KFH47466.1	179	9506	5	4	1	1		0.42	40S ribosomal protein-like protein [Acremonium chrysogenum ATCC 11550]
11	WT–72	Chryso_annotated	KFH47466.1	546	9506	43	26	1	1		0.42	40S ribosomal protein-like protein [Acremonium chrysogenum ATCC 11550]
80	HY–96	Chryso_annotated	KFH47466.1	261	9506	8	7	1	1		0.42	40S ribosomal protein-like protein [Acremonium chrysogenum ATCC 11550]
49	WT–96	Chryso_annotated	KFH47677.1	262	7795	15	12	2	2		1.34	40S ribosomal protein-like protein [Acremonium chrysogenum ATCC 11550]
430	HY–96	Chryso_annotated	KFH47677.1	18	7795	3	2	1	1		0.53	40S ribosomal protein-like protein [Acremonium chrysogenum ATCC 11550]
82	HY–72	Chryso_annotated	KFH47677.1	59	7795	4	4	1	1		0.53	40S ribosomal protein-like protein [Acremonium chrysogenum ATCC 11550]
36	WT–96	Chryso_annotated	KFH47854.1	362	17790	27	17	8	4		1.2	40S ribosomal protein-like protein [Acremonium chrysogenum ATCC 11550]
71	WT–72	Chryso_annotated	KFH47854.1	57	17790	7	4	3	2		0.48	40S ribosomal protein-like protein [Acremonium chrysogenum ATCC 11550]
66	HY–96	Chryso_annotated	KFH47854.1	306	17790	25	15	5	3		0.81	40S ribosomal protein-like protein [Acremonium chrysogenum ATCC 11550]
42	HY–72	Chryso_annotated	KFH47854.1	163	17790	14	7	2	2		0.48	40S ribosomal protein-like protein [Acremonium chrysogenum ATCC 11550]
67	WT–96	Chryso_annotated	KFH48030.1	165	17438	8	5	3	2		0.49	40S ribosomal protein-like protein [Acremonium chrysogenum ATCC 11550]
19	WT–72	Chryso_annotated	KFH48030.1	298	17438	7	7	1	1		0.22	40S ribosomal protein-like protein [Acremonium chrysogenum ATCC 11550]
81	HY–96	Chryso_annotated	KFH48030.1	260	17438	12	11	3	3		0.83	40S ribosomal protein-like protein [Acremonium chrysogenum ATCC 11550]
34	HY–72	Chryso_annotated	KFH48030.1	208	17438	6	5	2	1		0.22	40S ribosomal protein-like protein [Acremonium chrysogenum ATCC 11550]
66	WT–96	Chryso_annotated	KFH48130.1	166	16925	12	7	4	3		0.86	40S ribosomal protein-like protein [Acremonium chrysogenum ATCC 11550]
119	WT–72	Chryso_annotated	KFH48130.1	22	16925	5	1	2	1		0.23	40S ribosomal protein-like protein [Acremonium chrysogenum ATCC 11550]
134	HY–96	Chryso_annotated	KFH48130.1	134	16925	7	6	3	3		0.86	40S ribosomal protein-like protein [Acremonium chrysogenum ATCC 11550]
132	WT–96	Chryso_annotated	KFH48933.1	82	14775	14	6	6	3		1.02	40S ribosomal protein-like protein [Acremonium chrysogenum ATCC 11550]
385	HY–96	Chryso_annotated	KFH48933.1	26	14775	8	2	5	2		0.6	40S ribosomal protein-like protein [Acremonium chrysogenum ATCC 11550]
263	WT–96	Chryso_annotated	KFH49066.1	18	16768	3	1	3	1		0.23	40S ribosomal protein-like protein [Acremonium chrysogenum ATCC 11550]
298	HY–96	Chryso_annotated	KFH49066.1	43	16768	5	4	2	2		0.52	40S ribosomal protein-like protein [Acremonium chrysogenum ATCC 11550]
96	HY–120	Chryso_annotated	KFH44963.1	866	57308	42	36	6	5		0.37	4-aminobutyrate aminotransferase-like protein [Acremonium chrysogenum ATCC 11550]
376	HY–120	Chryso_annotated	KFH45922.1	17	39866	2	1	1	1		0.09	4-hydroxy-2-oxoglutarate aldolase-like protein [Acremonium chrysogenum ATCC 11550]
400	WT-120	Chryso_annotated	KFH41925.1	15	22289	2	1	1	1		0.17	54S ribosomal protein-like protein [Acremonium chrysogenum ATCC 11550]
208	HY–96	Chryso_annotated	KFH48968.1	74	20255	4	2	2	1		0.19	54S ribosomal protein-like protein [Acremonium chrysogenum ATCC 11550]
294	WT-120	Chryso_annotated	KFH45871.1	49	15075	5	3	1	1		0.26	5-hydroxyisourate hydrolase-like protein [Acremonium chrysogenum ATCC 11550]
33	WT-120	Chryso_annotated	KFH43460.1	2929	86204	150	112	16	11		0.66	5-methyltetrahydropteroyltriglutamate--homocysteine methyltransferase-like protein [Acremonium chrysogenum ATCC 11550]
37	HY–120	Chryso_annotated	KFH43460.1	3913	86204	136	105	13	9		0.52	5-methyltetrahydropteroyltriglutamate--homocysteine methyltransferase-like protein [Acremonium chrysogenum ATCC 11550]
6	WT–96	Chryso_annotated	KFH43460.1	1140	86204	70	48	23	17		1.13	5-methyltetrahydropteroyltriglutamate--homocysteine methyltransferase-like protein [Acremonium chrysogenum ATCC 11550]
8	WT–72	Chryso_annotated	KFH43460.1	864	86204	49	40	11	10		0.66	5-methyltetrahydropteroyltriglutamate--homocysteine methyltransferase-like protein [Acremonium chrysogenum ATCC 11550]
7	HY–96	Chryso_annotated	KFH43460.1	1796	86204	90	63	23	20		1.42	5-methyltetrahydropteroyltriglutamate--homocysteine methyltransferase-like protein [Acremonium chrysogenum ATCC 11550]
24	HY–72	Chryso_annotated	KFH43460.1	299	86204	40	18	11	7		0.34	5-methyltetrahydropteroyltriglutamate--homocysteine methyltransferase-like protein [Acremonium chrysogenum ATCC 11550]
209	WT-120	Chryso_annotated	KFH47971.1	180	33389	28	20	5	3		0.53	60S acidic ribosomal protein P0-like protein [Acremonium chrysogenum ATCC 11550]
166	HY–120	Chryso_annotated	KFH47971.1	255	33389	27	14	4	2		0.24	60S acidic ribosomal protein P0-like protein [Acremonium chrysogenum ATCC 11550]
143	WT–96	Chryso_annotated	KFH47971.1	76	33389	9	4	4	2		0.24	60S acidic ribosomal protein P0-like protein [Acremonium chrysogenum ATCC 11550]
150	WT–72	Chryso_annotated	KFH47971.1	13	33389	7	1	1	1		0.11	60S acidic ribosomal protein P0-like protein [Acremonium chrysogenum ATCC 11550]
142	HY–96	Chryso_annotated	KFH47971.1	121	33389	14	8	4	4		0.53	60S acidic ribosomal protein P0-like protein [Acremonium chrysogenum ATCC 11550]
99	WT-120	Chryso_annotated	KFH45081.1	836	10792	58	32	4	4		2.54	60S acidic ribosomal protein P1-like protein [Acremonium chrysogenum ATCC 11550]
89	HY–120	Chryso_annotated	KFH45081.1	963	10792	26	22	3	2		0.88	60S acidic ribosomal protein P1-like protein [Acremonium chrysogenum ATCC 11550]
135	WT–96	Chryso_annotated	KFH45081.1	80	10792	2	2	2	2		0.88	60S acidic ribosomal protein P1-like protein [Acremonium chrysogenum ATCC 11550]
46	WT–72	Chryso_annotated	KFH45081.1	85	10792	2	1	1	1		0.37	60S acidic ribosomal protein P1-like protein [Acremonium chrysogenum ATCC 11550]
11	HY–96	Chryso_annotated	KFH45081.1	1402	10792	54	53	4	4		2.54	60S acidic ribosomal protein P1-like protein [Acremonium chrysogenum ATCC 11550]
43	HY–72	Chryso_annotated	KFH45081.1	153	10792	8	7	3	3		1.58	60S acidic ribosomal protein P1-like protein [Acremonium chrysogenum ATCC 11550]
37	WT-120	Chryso_annotated	KFH41003.1	2700	11080	107	101	4	4		3.64	60S acidic ribosomal protein P2-like protein [Acremonium chrysogenum ATCC 11550]
52	HY–120	Chryso_annotated	KFH41003.1	2294	11080	105	92	4	4		3.64	60S acidic ribosomal protein P2-like protein [Acremonium chrysogenum ATCC 11550]
28	WT–96	Chryso_annotated	KFH41003.1	442	11080	13	8	5	2		0.85	60S acidic ribosomal protein P2-like protein [Acremonium chrysogenum ATCC 11550]
20	HY–96	Chryso_annotated	KFH41003.1	777	11080	46	30	6	5		3.64	60S acidic ribosomal protein P2-like protein [Acremonium chrysogenum ATCC 11550]
227	WT-120	Chryso_annotated	KFH47502.1	132	25984	6	4	4	2		0.51	60S ribosomal protein L10-A-like protein [Acremonium chrysogenum ATCC 11550]
369	HY–120	Chryso_annotated	KFH47502.1	17	25984	1	1	1	1		0.15	60S ribosomal protein L10-A-like protein [Acremonium chrysogenum ATCC 11550]
65	WT–96	Chryso_annotated	KFH47502.1	169	25984	9	6	3	3		0.51	60S ribosomal protein L10-A-like protein [Acremonium chrysogenum ATCC 11550]
66	WT–72	Chryso_annotated	KFH47502.1	63	25984	2	1	1	1		0.15	60S ribosomal protein L10-A-like protein [Acremonium chrysogenum ATCC 11550]
169	HY–96	Chryso_annotated	KFH47502.1	95	25984	10	5	2	2		0.31	60S ribosomal protein L10-A-like protein [Acremonium chrysogenum ATCC 11550]
57	HY–72	Chryso_annotated	KFH47502.1	100	25984	4	3	1	1		0.15	60S ribosomal protein L10-A-like protein [Acremonium chrysogenum ATCC 11550]
44	WT-120	Chryso_annotated	KFH47024.1	2362	16768	86	55	5	4		1.3	60S ribosomal protein L14-A-like protein [Acremonium chrysogenum ATCC 11550]
77	HY–120	Chryso_annotated	KFH47024.1	1265	16768	84	55	4	2		0.52	60S ribosomal protein L14-A-like protein [Acremonium chrysogenum ATCC 11550]
32	WT–96	Chryso_annotated	KFH47024.1	398	16768	19	14	6	5		1.83	60S ribosomal protein L14-A-like protein [Acremonium chrysogenum ATCC 11550]
48	WT–72	Chryso_annotated	KFH47024.1	83	16768	7	5	3	2		0.52	60S ribosomal protein L14-A-like protein [Acremonium chrysogenum ATCC 11550]
26	HY–96	Chryso_annotated	KFH47024.1	677	16768	18	16	3	3		0.87	60S ribosomal protein L14-A-like protein [Acremonium chrysogenum ATCC 11550]
31	HY–72	Chryso_annotated	KFH47024.1	253	16768	7	6	3	3		0.87	60S ribosomal protein L14-A-like protein [Acremonium chrysogenum ATCC 11550]
243	WT-120	Chryso_annotated	KFH46834.1	105	22167	26	6	4	3		0.61	60S ribosomal protein L19-like protein [Acremonium chrysogenum ATCC 11550]
208	WT–96	Chryso_annotated	KFH46834.1	34	22167	4	2	3	1		0.17	60S ribosomal protein L19-like protein [Acremonium chrysogenum ATCC 11550]
75	WT–72	Chryso_annotated	KFH46834.1	54	22167	5	4	2	2		0.37	60S ribosomal protein L19-like protein [Acremonium chrysogenum ATCC 11550]
122	HY–96	Chryso_annotated	KFH46834.1	155	22167	19	11	6	4		1.21	60S ribosomal protein L19-like protein [Acremonium chrysogenum ATCC 11550]
135	HY–72	Chryso_annotated	KFH46834.1	25	22167	2	2	1	1		0.17	60S ribosomal protein L19-like protein [Acremonium chrysogenum ATCC 11550]
173	WT-120	Chryso_annotated	KFH46435.1	289	24703	20	17	3	2		0.33	60S ribosomal protein L20-B-like protein [Acremonium chrysogenum ATCC 11550]
76	WT–96	Chryso_annotated	KFH46435.1	147	24703	14	10	5	3		0.54	60S ribosomal protein L20-B-like protein [Acremonium chrysogenum ATCC 11550]
132	HY–96	Chryso_annotated	KFH46435.1	136	24703	10	7	3	3		0.54	60S ribosomal protein L20-B-like protein [Acremonium chrysogenum ATCC 11550]
176	HY–72	Chryso_annotated	KFH46435.1	15	24703	3	1	2	1		0.15	60S ribosomal protein L20-B-like protein [Acremonium chrysogenum ATCC 11550]
181	WT-120	Chryso_annotated	KFH46997.1	264	18116	10	7	3	1		0.21	60S ribosomal protein L21-A-like protein [Acremonium chrysogenum ATCC 11550]
151	HY–120	Chryso_annotated	KFH46997.1	301	18116	9	9	1	1		0.21	60S ribosomal protein L21-A-like protein [Acremonium chrysogenum ATCC 11550]
160	WT–96	Chryso_annotated	KFH46997.1	65	18116	5	3	3	2		0.47	60S ribosomal protein L21-A-like protein [Acremonium chrysogenum ATCC 11550]
148	WT–72	Chryso_annotated	KFH46997.1	14	18116	5	1	1	1		0.21	60S ribosomal protein L21-A-like protein [Acremonium chrysogenum ATCC 11550]
353	HY–96	Chryso_annotated	KFH46997.1	31	18116	1	1	1	1		0.21	60S ribosomal protein L21-A-like protein [Acremonium chrysogenum ATCC 11550]
93	WT-120	Chryso_annotated	KFH47196.1	870	14818	52	21	6	1		0.6	60S ribosomal protein L23-B-like protein [Acremonium chrysogenum ATCC 11550]
105	HY–120	Chryso_annotated	KFH47196.1	680	14818	22	19	4	2		0.6	60S ribosomal protein L23-B-like protein [Acremonium chrysogenum ATCC 11550]
187	WT–96	Chryso_annotated	KFH47196.1	45	14818	3	2	2	1		0.26	60S ribosomal protein L23-B-like protein [Acremonium chrysogenum ATCC 11550]
67	WT–72	Chryso_annotated	KFH47196.1	60	14818	6	4	2	1		0.26	60S ribosomal protein L23-B-like protein [Acremonium chrysogenum ATCC 11550]
180	HY–96	Chryso_annotated	KFH47196.1	88	14818	6	4	2	2		0.6	60S ribosomal protein L23-B-like protein [Acremonium chrysogenum ATCC 11550]
92	HY–72	Chryso_annotated	KFH47196.1	45	14818	5	3	2	1		0.26	60S ribosomal protein L23-B-like protein [Acremonium chrysogenum ATCC 11550]
235	WT-120	Chryso_annotated	KFH41474.1	118	15726	9	5	1	1		0.25	60S ribosomal protein L27-A-like protein [Acremonium chrysogenum ATCC 11550]
346	HY–120	Chryso_annotated	KFH41474.1	22	15726	2	1	2	1		0.25	60S ribosomal protein L27-A-like protein [Acremonium chrysogenum ATCC 11550]
257	WT–96	Chryso_annotated	KFH41474.1	19	15726	5	1	1	1		0.25	60S ribosomal protein L27-A-like protein [Acremonium chrysogenum ATCC 11550]
112	WT–72	Chryso_annotated	KFH41474.1	28	15726	5	1	1	1		0.25	60S ribosomal protein L27-A-like protein [Acremonium chrysogenum ATCC 11550]
252	HY–96	Chryso_annotated	KFH41474.1	56	15726	6	2	4	1		0.55	60S ribosomal protein L27-A-like protein [Acremonium chrysogenum ATCC 11550]
213	WT-120	Chryso_annotated	KFH40388.1	167	26464	14	9	6	3		0.71	60S ribosomal protein L2-like protein [Acremonium chrysogenum ATCC 11550]
247	HY–120	Chryso_annotated	KFH40388.1	80	26464	9	4	3	1		0.14	60S ribosomal protein L2-like protein [Acremonium chrysogenum ATCC 11550]
112	WT–96	Chryso_annotated	KFH40388.1	102	26464	10	6	4	3		0.5	60S ribosomal protein L2-like protein [Acremonium chrysogenum ATCC 11550]
43	WT–72	Chryso_annotated	KFH40388.1	91	26464	6	2	2	1		0.14	60S ribosomal protein L2-like protein [Acremonium chrysogenum ATCC 11550]
243	HY–96	Chryso_annotated	KFH40388.1	61	26464	8	6	5	5		0.96	60S ribosomal protein L2-like protein [Acremonium chrysogenum ATCC 11550]
183	WT-120	Chryso_annotated	KFH45767.1	261	12273	30	15	2	2		0.75	60S ribosomal protein L33-A-like protein [Acremonium chrysogenum ATCC 11550]
185	WT–96	Chryso_annotated	KFH45767.1	46	12273	6	2	3	1		0.32	60S ribosomal protein L33-A-like protein [Acremonium chrysogenum ATCC 11550]
147	WT–72	Chryso_annotated	KFH45767.1	14	12273	5	1	2	1		0.32	60S ribosomal protein L33-A-like protein [Acremonium chrysogenum ATCC 11550]
232	WT-120	Chryso_annotated	KFH42585.1	125	13736	9	6	3	1		0.29	60S ribosomal protein L34-B-like protein [Acremonium chrysogenum ATCC 11550]
218	WT–96	Chryso_annotated	KFH42585.1	28	13736	6	4	3	1		0.29	60S ribosomal protein L34-B-like protein [Acremonium chrysogenum ATCC 11550]
300	HY–96	Chryso_annotated	KFH42585.1	43	13736	6	2	4	2		0.65	60S ribosomal protein L34-B-like protein [Acremonium chrysogenum ATCC 11550]
271	WT-120	Chryso_annotated	KFH48593.1	69	44291	14	5	3	1		0.08	60S ribosomal protein L3-like protein [Acremonium chrysogenum ATCC 11550]
223	HY–120	Chryso_annotated	KFH48593.1	103	44291	15	7	5	2		0.18	60S ribosomal protein L3-like protein [Acremonium chrysogenum ATCC 11550]
139	WT–96	Chryso_annotated	KFH48593.1	77	44291	7	4	5	3		0.28	60S ribosomal protein L3-like protein [Acremonium chrysogenum ATCC 11550]
310	HY–96	Chryso_annotated	KFH48593.1	39	44291	7	3	3	2		0.18	60S ribosomal protein L3-like protein [Acremonium chrysogenum ATCC 11550]
53	WT-120	Chryso_annotated	KFH47581.1	1782	39342	127	78	7	7		0.89	60S ribosomal protein L4-B-like protein [Acremonium chrysogenum ATCC 11550]
38	HY–120	Chryso_annotated	KFH47581.1	3890	39342	234	87	4	3		0.31	60S ribosomal protein L4-B-like protein [Acremonium chrysogenum ATCC 11550]
50	WT–96	Chryso_annotated	KFH47581.1	260	39342	24	11	11	6		0.73	60S ribosomal protein L4-B-like protein [Acremonium chrysogenum ATCC 11550]
17	WT–72	Chryso_annotated	KFH47581.1	333	39342	24	16	4	3		0.31	60S ribosomal protein L4-B-like protein [Acremonium chrysogenum ATCC 11550]
22	HY–96	Chryso_annotated	KFH47581.1	747	39342	32	22	9	7		0.89	60S ribosomal protein L4-B-like protein [Acremonium chrysogenum ATCC 11550]
84	HY–72	Chryso_annotated	KFH47581.1	57	39342	22	9	6	4		0.44	60S ribosomal protein L4-B-like protein [Acremonium chrysogenum ATCC 11550]
143	WT-120	Chryso_annotated	KFH46815.1	418	34937	32	25	4	4		0.51	60S ribosomal protein L5-like protein [Acremonium chrysogenum ATCC 11550]
136	HY–120	Chryso_annotated	KFH46815.1	410	34937	9	7	3	2		0.23	60S ribosomal protein L5-like protein [Acremonium chrysogenum ATCC 11550]
114	WT–96	Chryso_annotated	KFH46815.1	97	34937	16	5	10	3		0.36	60S ribosomal protein L5-like protein [Acremonium chrysogenum ATCC 11550]
64	WT–72	Chryso_annotated	KFH46815.1	66	34937	7	6	4	4		0.51	60S ribosomal protein L5-like protein [Acremonium chrysogenum ATCC 11550]
70	HY–96	Chryso_annotated	KFH46815.1	297	34937	12	9	4	2		0.23	60S ribosomal protein L5-like protein [Acremonium chrysogenum ATCC 11550]
86	HY–72	Chryso_annotated	KFH46815.1	56	34937	6	4	2	2		0.23	60S ribosomal protein L5-like protein [Acremonium chrysogenum ATCC 11550]
184	WT-120	Chryso_annotated	KFH44976.1	258	28895	22	11	6	4		0.64	60S ribosomal protein L6-B-like protein [Acremonium chrysogenum ATCC 11550]
372	HY–120	Chryso_annotated	KFH44976.1	17	28895	6	1	1	1		0.13	60S ribosomal protein L6-B-like protein [Acremonium chrysogenum ATCC 11550]
130	WT–96	Chryso_annotated	KFH44976.1	84	28895	13	6	4	3		0.45	60S ribosomal protein L6-B-like protein [Acremonium chrysogenum ATCC 11550]
27	WT–72	Chryso_annotated	KFH44976.1	196	28895	7	6	1	1		0.13	60S ribosomal protein L6-B-like protein [Acremonium chrysogenum ATCC 11550]
259	HY–96	Chryso_annotated	KFH44976.1	54	28895	8	3	5	1		0.13	60S ribosomal protein L6-B-like protein [Acremonium chrysogenum ATCC 11550]
70	WT-120	Chryso_annotated	KFH41655.1	1255	31879	120	83	7	3		0.4	60S ribosomal protein L7-like protein [Acremonium chrysogenum ATCC 11550]
137	HY–120	Chryso_annotated	KFH41655.1	388	31879	35	26	4	1		0.12	60S ribosomal protein L7-like protein [Acremonium chrysogenum ATCC 11550]
156	WT–96	Chryso_annotated	KFH41655.1	68	31879	13	4	6	3		0.4	60S ribosomal protein L7-like protein [Acremonium chrysogenum ATCC 11550]
109	WT–72	Chryso_annotated	KFH41655.1	29	31879	11	2	5	1		0.12	60S ribosomal protein L7-like protein [Acremonium chrysogenum ATCC 11550]
106	HY–96	Chryso_annotated	KFH41655.1	185	31879	18	10	6	4		0.57	60S ribosomal protein L7-like protein [Acremonium chrysogenum ATCC 11550]
133	HY–72	Chryso_annotated	KFH41655.1	25	31879	3	1	3	1		0.12	60S ribosomal protein L7-like protein [Acremonium chrysogenum ATCC 11550]
92	WT-120	Chryso_annotated	KFH40958.1	871	29429	76	54	4	3		0.44	60S ribosomal protein L8-B-like protein [Acremonium chrysogenum ATCC 11550]
341	HY–120	Chryso_annotated	KFH40958.1	23	29429	11	2	5	1		0.13	60S ribosomal protein L8-B-like protein [Acremonium chrysogenum ATCC 11550]
109	WT–96	Chryso_annotated	KFH40958.1	109	29429	5	3	2	1		0.13	60S ribosomal protein L8-B-like protein [Acremonium chrysogenum ATCC 11550]
33	WT–72	Chryso_annotated	KFH40958.1	129	29429	3	3	1	1		0.13	60S ribosomal protein L8-B-like protein [Acremonium chrysogenum ATCC 11550]
201	HY–96	Chryso_annotated	KFH40958.1	77	29429	7	2	4	1		0.13	60S ribosomal protein L8-B-like protein [Acremonium chrysogenum ATCC 11550]
159	HY–72	Chryso_annotated	KFH40958.1	20	29429	4	1	4	1		0.13	60S ribosomal protein L8-B-like protein [Acremonium chrysogenum ATCC 11550]
298	WT-120	Chryso_annotated	KFH41175.1	48	21970	13	5	4	2		0.38	60S ribosomal protein L9-B-like protein [Acremonium chrysogenum ATCC 11550]
141	WT–96	Chryso_annotated	KFH41175.1	77	21970	8	6	4	3		0.62	60S ribosomal protein L9-B-like protein [Acremonium chrysogenum ATCC 11550]
63	WT–72	Chryso_annotated	KFH41175.1	68	21970	14	5	4	3		0.62	60S ribosomal protein L9-B-like protein [Acremonium chrysogenum ATCC 11550]
251	HY–96	Chryso_annotated	KFH41175.1	57	21970	3	2	2	1		0.17	60S ribosomal protein L9-B-like protein [Acremonium chrysogenum ATCC 11550]
116	HY–72	Chryso_annotated	KFH41175.1	33	21970	5	3	2	2		0.38	60S ribosomal protein L9-B-like protein [Acremonium chrysogenum ATCC 11550]
81	WT-120	Chryso_annotated	KFH40231.1	1007	13941	61	45	4	3		1.1	60S ribosomal protein-like protein [Acremonium chrysogenum ATCC 11550]
381	HY–120	Chryso_annotated	KFH40231.1	16	13941	11	2	3	2		0.64	60S ribosomal protein-like protein [Acremonium chrysogenum ATCC 11550]
297	WT-120	Chryso_annotated	KFH40607.1	48	21166	22	8	3	3		0.65	60S ribosomal protein-like protein [Acremonium chrysogenum ATCC 11550]
358	WT-120	Chryso_annotated	KFH41673.1	22	8869	14	4	3	1		0.46	60S ribosomal protein-like protein [Acremonium chrysogenum ATCC 11550]
98	WT-120	Chryso_annotated	KFH42297.1	843	22710	29	25	3	2		0.36	60S ribosomal protein-like protein [Acremonium chrysogenum ATCC 11550]
375	HY–120	Chryso_annotated	KFH42297.1	17	22710	1	1	1	1		0.17	60S ribosomal protein-like protein [Acremonium chrysogenum ATCC 11550]
207	WT-120	Chryso_annotated	KFH42461.1	184	22967	30	17	5	3		0.59	60S ribosomal protein-like protein [Acremonium chrysogenum ATCC 11550]
300	HY–120	Chryso_annotated	KFH42461.1	41	22967	21	6	4	2		0.36	60S ribosomal protein-like protein [Acremonium chrysogenum ATCC 11550]
38	WT-120	Chryso_annotated	KFH43123.1	2691	16984	81	65	7	5		2.43	60S ribosomal protein-like protein [Acremonium chrysogenum ATCC 11550]
39	HY–120	Chryso_annotated	KFH43123.1	3442	16984	54	49	4	2		0.51	60S ribosomal protein-like protein [Acremonium chrysogenum ATCC 11550]
167	WT-120	Chryso_annotated	KFH43135.1	311	17146	91	29	7	4		2.41	60S ribosomal protein-like protein [Acremonium chrysogenum ATCC 11550]
100	HY–120	Chryso_annotated	KFH43135.1	740	17146	42	23	4	2		0.85	60S ribosomal protein-like protein [Acremonium chrysogenum ATCC 11550]
59	WT-120	Chryso_annotated	KFH43271.1	1532	17885	150	88	4	4		1.66	60S ribosomal protein-like protein [Acremonium chrysogenum ATCC 11550]
93	HY–120	Chryso_annotated	KFH43271.1	899	17885	78	45	4	4		1.19	60S ribosomal protein-like protein [Acremonium chrysogenum ATCC 11550]
112	WT-120	Chryso_annotated	KFH43568.1	700	17954	49	41	4	3		0.79	60S ribosomal protein-like protein [Acremonium chrysogenum ATCC 11550]
255	HY–120	Chryso_annotated	KFH43568.1	71	17954	17	8	2	2		0.48	60S ribosomal protein-like protein [Acremonium chrysogenum ATCC 11550]
223	WT-120	Chryso_annotated	KFH43931.1	136	15098	10	5	4	2		0.58	60S ribosomal protein-like protein [Acremonium chrysogenum ATCC 11550]
258	HY–120	Chryso_annotated	KFH43931.1	71	15098	8	5	1	1		0.26	60S ribosomal protein-like protein [Acremonium chrysogenum ATCC 11550]
157	WT-120	Chryso_annotated	KFH44980.1	361	14574	91	35	6	4		1.59	60S ribosomal protein-like protein [Acremonium chrysogenum ATCC 11550]
224	HY–120	Chryso_annotated	KFH44980.1	103	14574	31	8	5	2		0.61	60S ribosomal protein-like protein [Acremonium chrysogenum ATCC 11550]
104	WT-120	Chryso_annotated	KFH45608.1	810	16733	55	34	9	6		2.49	60S ribosomal protein-like protein [Acremonium chrysogenum ATCC 11550]
106	HY–120	Chryso_annotated	KFH45608.1	659	16733	38	26	6	4		1.83	60S ribosomal protein-like protein [Acremonium chrysogenum ATCC 11550]
175	WT-120	Chryso_annotated	KFH45776.1	282	11957	40	21	6	2		0.77	60S ribosomal protein-like protein [Acremonium chrysogenum ATCC 11550]
342	HY–120	Chryso_annotated	KFH45776.1	23	11957	12	2	2	2		0.77	60S ribosomal protein-like protein [Acremonium chrysogenum ATCC 11550]
90	WT-120	Chryso_annotated	KFH46463.1	876	13889	83	45	6	3		1.71	60S ribosomal protein-like protein [Acremonium chrysogenum ATCC 11550]
121	HY–120	Chryso_annotated	KFH46463.1	508	13889	48	27	3	3		1.11	60S ribosomal protein-like protein [Acremonium chrysogenum ATCC 11550]
263	WT-120	Chryso_annotated	KFH47440.1	76	11815	6	5	1	1		0.34	60S ribosomal protein-like protein [Acremonium chrysogenum ATCC 11550]
52	WT-120	Chryso_annotated	KFH49008.1	1866	10584	52	47	1	1		0.38	60S ribosomal protein-like protein [Acremonium chrysogenum ATCC 11550]
189	HY–120	Chryso_annotated	KFH49008.1	156	10584	15	10	1	1		0.38	60S ribosomal protein-like protein [Acremonium chrysogenum ATCC 11550]
124	WT–96	Chryso_annotated	KFH40231.1	91	13941	19	6	7	4		1.69	60S ribosomal protein-like protein [Acremonium chrysogenum ATCC 11550]
120	HY–96	Chryso_annotated	KFH40231.1	160	13941	14	9	6	5		2.44	60S ribosomal protein-like protein [Acremonium chrysogenum ATCC 11550]
274	WT–96	Chryso_annotated	KFH40607.1	16	21166	4	1	3	1		0.18	60S ribosomal protein-like protein [Acremonium chrysogenum ATCC 11550]
120	WT–72	Chryso_annotated	KFH40607.1	22	21166	2	1	2	1		0.18	60S ribosomal protein-like protein [Acremonium chrysogenum ATCC 11550]
409	HY–96	Chryso_annotated	KFH40607.1	22	21166	3	1	2	1		0.18	60S ribosomal protein-like protein [Acremonium chrysogenum ATCC 11550]
143	HY–72	Chryso_annotated	KFH40607.1	22	21166	3	2	2	1		0.18	60S ribosomal protein-like protein [Acremonium chrysogenum ATCC 11550]
41	WT–96	Chryso_annotated	KFH42297.1	316	22710	19	14	4	3		0.59	60S ribosomal protein-like protein [Acremonium chrysogenum ATCC 11550]
21	WT–72	Chryso_annotated	KFH42297.1	265	22710	14	10	2	2		0.36	60S ribosomal protein-like protein [Acremonium chrysogenum ATCC 11550]
213	HY–96	Chryso_annotated	KFH42297.1	72	22710	7	5	2	2		0.36	60S ribosomal protein-like protein [Acremonium chrysogenum ATCC 11550]
103	HY–72	Chryso_annotated	KFH42297.1	39	22710	5	3	2	1		0.17	60S ribosomal protein-like protein [Acremonium chrysogenum ATCC 11550]
195	WT–96	Chryso_annotated	KFH42461.1	39	22967	4	3	2	1		0.17	60S ribosomal protein-like protein [Acremonium chrysogenum ATCC 11550]
125	WT–72	Chryso_annotated	KFH42461.1	20	22967	5	1	3	1		0.17	60S ribosomal protein-like protein [Acremonium chrysogenum ATCC 11550]
321	HY–96	Chryso_annotated	KFH42461.1	36	22967	7	4	1	1		0.17	60S ribosomal protein-like protein [Acremonium chrysogenum ATCC 11550]
183	HY–72	Chryso_annotated	KFH42461.1	15	22967	5	1	2	1		0.17	60S ribosomal protein-like protein [Acremonium chrysogenum ATCC 11550]
69	WT–96	Chryso_annotated	KFH43123.1	158	16984	11	5	2	1		0.23	60S ribosomal protein-like protein [Acremonium chrysogenum ATCC 11550]
110	WT–72	Chryso_annotated	KFH43123.1	28	16984	7	4	3	2		0.51	60S ribosomal protein-like protein [Acremonium chrysogenum ATCC 11550]
69	HY–96	Chryso_annotated	KFH43123.1	297	16984	15	11	4	3		0.85	60S ribosomal protein-like protein [Acremonium chrysogenum ATCC 11550]
25	HY–72	Chryso_annotated	KFH43123.1	289	16984	22	17	2	2		0.51	60S ribosomal protein-like protein [Acremonium chrysogenum ATCC 11550]
72	WT–72	Chryso_annotated	KFH43135.1	56	17146	1	1	1	1		0.23	60S ribosomal protein-like protein [Acremonium chrysogenum ATCC 11550]
224	HY–96	Chryso_annotated	KFH43135.1	67	17146	6	2	3	1		0.23	60S ribosomal protein-like protein [Acremonium chrysogenum ATCC 11550]
44	HY–72	Chryso_annotated	KFH43135.1	149	17146	8	5	2	1		0.23	60S ribosomal protein-like protein [Acremonium chrysogenum ATCC 11550]
166	WT–96	Chryso_annotated	KFH43271.1	59	17885	11	2	2	1		0.22	60S ribosomal protein-like protein [Acremonium chrysogenum ATCC 11550]
44	WT–72	Chryso_annotated	KFH43271.1	87	17885	4	3	2	1		0.22	60S ribosomal protein-like protein [Acremonium chrysogenum ATCC 11550]
245	HY–96	Chryso_annotated	KFH43271.1	61	17885	15	4	5	2		0.48	60S ribosomal protein-like protein [Acremonium chrysogenum ATCC 11550]
46	HY–72	Chryso_annotated	KFH43271.1	130	17885	12	4	4	1		0.22	60S ribosomal protein-like protein [Acremonium chrysogenum ATCC 11550]
191	WT–96	Chryso_annotated	KFH43568.1	42	17954	4	2	2	1		0.21	60S ribosomal protein-like protein [Acremonium chrysogenum ATCC 11550]
344	HY–96	Chryso_annotated	KFH43568.1	33	17954	4	2	3	2		0.48	60S ribosomal protein-like protein [Acremonium chrysogenum ATCC 11550]
151	WT–96	Chryso_annotated	KFH43931.1	72	15098	3	1	3	1		0.26	60S ribosomal protein-like protein [Acremonium chrysogenum ATCC 11550]
414	HY–96	Chryso_annotated	KFH43931.1	21	15098	3	2	1	1		0.26	60S ribosomal protein-like protein [Acremonium chrysogenum ATCC 11550]
171	WT–96	Chryso_annotated	KFH44980.1	55	14574	4	3	3	2		0.61	60S ribosomal protein-like protein [Acremonium chrysogenum ATCC 11550]
117	WT–72	Chryso_annotated	KFH44980.1	23	14574	2	1	1	1		0.27	60S ribosomal protein-like protein [Acremonium chrysogenum ATCC 11550]
248	WT–96	Chryso_annotated	KFH45608.1	21	16733	6	1	3	1		0.23	60S ribosomal protein-like protein [Acremonium chrysogenum ATCC 11550]
29	WT–72	Chryso_annotated	KFH45608.1	175	16733	17	11	5	2		0.52	60S ribosomal protein-like protein [Acremonium chrysogenum ATCC 11550]
59	HY–96	Chryso_annotated	KFH45608.1	343	16733	27	21	5	5		1.83	60S ribosomal protein-like protein [Acremonium chrysogenum ATCC 11550]
65	HY–72	Chryso_annotated	KFH45608.1	78	16733	17	5	4	2		0.52	60S ribosomal protein-like protein [Acremonium chrysogenum ATCC 11550]
106	WT–96	Chryso_annotated	KFH45776.1	111	11957	10	6	3	2		0.77	60S ribosomal protein-like protein [Acremonium chrysogenum ATCC 11550]
200	HY–96	Chryso_annotated	KFH45776.1	78	11957	8	5	3	2		0.77	60S ribosomal protein-like protein [Acremonium chrysogenum ATCC 11550]
93	HY–72	Chryso_annotated	KFH45776.1	44	11957	10	5	2	2		0.77	60S ribosomal protein-like protein [Acremonium chrysogenum ATCC 11550]
150	WT–96	Chryso_annotated	KFH46463.1	72	13889	5	4	3	2		0.65	60S ribosomal protein-like protein [Acremonium chrysogenum ATCC 11550]
371	HY–96	Chryso_annotated	KFH46463.1	28	13889	5	3	2	2		0.65	60S ribosomal protein-like protein [Acremonium chrysogenum ATCC 11550]
317	HY–96	Chryso_annotated	KFH46732.1	37	24228	4	1	2	1		0.16	60S ribosomal protein-like protein [Acremonium chrysogenum ATCC 11550]
378	HY–96	Chryso_annotated	KFH47440.1	27	11815	2	1	1	1		0.34	60S ribosomal protein-like protein [Acremonium chrysogenum ATCC 11550]
119	WT–96	Chryso_annotated	KFH47917.1	94	25608	6	4	3	2		0.32	60S ribosomal protein-like protein [Acremonium chrysogenum ATCC 11550]
216	HY–96	Chryso_annotated	KFH47917.1	71	25608	4	3	3	2		0.51	60S ribosomal protein-like protein [Acremonium chrysogenum ATCC 11550]
93	WT–96	Chryso_annotated	KFH49008.1	125	10584	10	8	1	1		0.38	60S ribosomal protein-like protein [Acremonium chrysogenum ATCC 11550]
181	HY–96	Chryso_annotated	KFH49008.1	88	10584	2	2	1	1		0.38	60S ribosomal protein-like protein [Acremonium chrysogenum ATCC 11550]
372	HY–96	Chryso_annotated	KFH45968.1	28	49640	5	1	2	1		0.08	6-hydroxytryprostatin B O-methyltransferase-like protein [Acremonium chrysogenum ATCC 11550]
123	HY–72	Chryso_annotated	KFH45968.1	29	49640	3	1	2	1		0.08	6-hydroxytryprostatin B O-methyltransferase-like protein [Acremonium chrysogenum ATCC 11550]
77	WT-120	Chryso_annotated	KFH43639.1	1078	58903	92	61	3	3		0.2	6-phosphogluconate dehydrogenase, decarboxylating-like protein [Acremonium chrysogenum ATCC 11550]
53	HY–120	Chryso_annotated	KFH43639.1	2256	58903	156	123	3	3		0.2	6-phosphogluconate dehydrogenase, decarboxylating-like protein [Acremonium chrysogenum ATCC 11550]
47	WT–96	Chryso_annotated	KFH43639.1	279	58903	18	8	10	2		0.13	6-phosphogluconate dehydrogenase, decarboxylating-like protein [Acremonium chrysogenum ATCC 11550]
69	WT–72	Chryso_annotated	KFH43639.1	58	58903	5	2	3	1		0.06	6-phosphogluconate dehydrogenase, decarboxylating-like protein [Acremonium chrysogenum ATCC 11550]
82	HY–96	Chryso_annotated	KFH43639.1	256	58903	11	7	3	2		0.13	6-phosphogluconate dehydrogenase, decarboxylating-like protein [Acremonium chrysogenum ATCC 11550]
52	HY–72	Chryso_annotated	KFH43639.1	109	58903	6	4	2	2		0.13	6-phosphogluconate dehydrogenase, decarboxylating-like protein [Acremonium chrysogenum ATCC 11550]
372	WT-120	Chryso_annotated	KFH46915.1	19	27315	11	1	4	1		0.14	6-phosphogluconate phosphatase-like protein [Acremonium chrysogenum ATCC 11550]
273	HY–120	Chryso_annotated	KFH46915.1	60	27315	2	2	1	1		0.14	6-phosphogluconate phosphatase-like protein [Acremonium chrysogenum ATCC 11550]
145	WT–72	Chryso_annotated	KFH46915.1	14	27315	2	1	1	1		0.14	6-phosphogluconate phosphatase-like protein [Acremonium chrysogenum ATCC 11550]
186	HY–96	Chryso_annotated	KFH46915.1	85	27315	5	4	4	4		0.68	6-phosphogluconate phosphatase-like protein [Acremonium chrysogenum ATCC 11550]
272	WT-120	Chryso_annotated	KFH48168.1	69	28508	8	4	2	2		0.28	6-phosphogluconolactonase-like protein [Acremonium chrysogenum ATCC 11550]
153	HY–120	Chryso_annotated	KFH48168.1	286	28508	18	13	3	3		0.65	6-phosphogluconolactonase-like protein [Acremonium chrysogenum ATCC 11550]
229	HY–96	Chryso_annotated	KFH48168.1	65	28508	1	1	1	1		0.13	6-phosphogluconolactonase-like protein [Acremonium chrysogenum ATCC 11550]
139	HY–72	Chryso_annotated	KFH48168.1	23	28508	1	1	1	1		0.13	6-phosphogluconolactonase-like protein [Acremonium chrysogenum ATCC 11550]
12	WT-120	Chryso_annotated	KFH42267.1	953	73129	54	41	7	5		0.28	78 kDa glucose-regulated protein-like protein [Acremonium chrysogenum ATCC 11550]
14	HY–120	Chryso_annotated	KFH42267.1	1657	73129	78	67	7	6		0.35	78 kDa glucose-regulated protein-like protein [Acremonium chrysogenum ATCC 11550]
9	WT–96	Chryso_annotated	KFH42267.1	232	73129	18	11	6	3		0.16	78 kDa glucose-regulated protein-like protein [Acremonium chrysogenum ATCC 11550]
9	HY–96	Chryso_annotated	KFH42267.1	583	73129	54	32	11	8		0.49	78 kDa glucose-regulated protein-like protein [Acremonium chrysogenum ATCC 11550]
16	HY–72	Chryso_annotated	KFH42267.1	130	73129	35	13	6	6		0.35	78 kDa glucose-regulated protein-like protein [Acremonium chrysogenum ATCC 11550]
257	WT-120	Chryso_annotated	KFH46369.1	86	167216	27	15	2	1		0.02	ABC transporter G family member-like protein [Acremonium chrysogenum ATCC 11550]
429	HY–96	Chryso_annotated	KFH46369.1	18	167216	5	1	4	1		0.02	ABC transporter G family member-like protein [Acremonium chrysogenum ATCC 11550]
158	HY–120	Chryso_annotated	KFH42543.1	282	60685	28	14	6	4		0.27	Acetamidase-like protein [Acremonium chrysogenum ATCC 11550]
330	HY–120	Chryso_annotated	KFH46455.1	28	63300	3	1	3	1		0.06	Acetamidase-like protein [Acremonium chrysogenum ATCC 11550]
395	HY–96	Chryso_annotated	KFH46455.1	24	63300	4	1	3	1		0.06	Acetamidase-like protein [Acremonium chrysogenum ATCC 11550]
156	HY–120	Chryso_annotated	KFH44601.1	283	77482	18	12	5	2		0.1	Acetolactate synthase catalytic subunit-like protein [Acremonium chrysogenum ATCC 11550]
470	HY–96	Chryso_annotated	KFH44601.1	14	77482	2	1	1	1		0.05	Acetolactate synthase catalytic subunit-like protein [Acremonium chrysogenum ATCC 11550]
239	HY–120	Chryso_annotated	KFH46074.1	83	38292	3	3	1	1		0.1	Acetyl esterase-like protein [Acremonium chrysogenum ATCC 11550]
185	WT-120	Chryso_annotated	KFH44424.1	254	41622	21	15	4	4		0.41	Acetyl-CoA acetyltransferase-like protein [Acremonium chrysogenum ATCC 11550]
246	HY–120	Chryso_annotated	KFH44424.1	80	41622	17	8	5	2		0.19	Acetyl-CoA acetyltransferase-like protein [Acremonium chrysogenum ATCC 11550]
27	WT–96	Chryso_annotated	KFH44424.1	449	41622	43	27	10	6		0.68	Acetyl-CoA acetyltransferase-like protein [Acremonium chrysogenum ATCC 11550]
211	HY–96	Chryso_annotated	KFH44424.1	73	41622	8	2	5	1		0.09	Acetyl-CoA acetyltransferase-like protein [Acremonium chrysogenum ATCC 11550]
76	HY–72	Chryso_annotated	KFH44424.1	67	41622	6	3	2	1		0.09	Acetyl-CoA acetyltransferase-like protein [Acremonium chrysogenum ATCC 11550]
351	HY–96	Chryso_annotated	KFH47768.1	31	46007	3	2	2	1		0.08	Acetyl-CoA acetyltransferase-like protein [Acremonium chrysogenum ATCC 11550]
394	HY–120	Chryso_annotated	KFH44913.1	15	59055	10	1	4	1		0.06	Acetyl-CoA hydrolase-like protein [Acremonium chrysogenum ATCC 11550]
347	HY–96	Chryso_annotated	KFH44913.1	32	59055	5	1	4	1		0.06	Acetyl-CoA hydrolase-like protein [Acremonium chrysogenum ATCC 11550]
155	HY–72	Chryso_annotated	KFH44913.1	21	59055	4	1	4	1		0.06	Acetyl-CoA hydrolase-like protein [Acremonium chrysogenum ATCC 11550]
326	HY–120	Chryso_annotated	KFH44925.1	29	44975	7	1	2	1		0.08	Acetyl-CoA--deacetylcephalosporin C acetyltransferase-like protein [Acremonium chrysogenum ATCC 11550]
148	HY–96	Chryso_annotated	KFH44925.1	111	44975	3	3	3	3		0.27	Acetyl-CoA--deacetylcephalosporin C acetyltransferase-like protein [Acremonium chrysogenum ATCC 11550]
49	WT-120	Chryso_annotated	KFH45732.1	2017	86128	192	121	16	5		0.4	Aconitate hydratase-like protein [Acremonium chrysogenum ATCC 11550]
60	HY–120	Chryso_annotated	KFH45732.1	1849	86128	165	109	7	5		0.29	Aconitate hydratase-like protein [Acremonium chrysogenum ATCC 11550]
38	WT–96	Chryso_annotated	KFH45732.1	349	86128	31	19	13	8		0.4	Aconitate hydratase-like protein [Acremonium chrysogenum ATCC 11550]
88	WT–72	Chryso_annotated	KFH45732.1	45	86128	16	4	8	2		0.09	Aconitate hydratase-like protein [Acremonium chrysogenum ATCC 11550]
50	HY–96	Chryso_annotated	KFH45732.1	401	86128	28	19	10	7		0.34	Aconitate hydratase-like protein [Acremonium chrysogenum ATCC 11550]
40	HY–72	Chryso_annotated	KFH45732.1	174	86128	13	9	4	2		0.09	Aconitate hydratase-like protein [Acremonium chrysogenum ATCC 11550]
82	WT-120	Chryso_annotated	KFH40253.1	994	42001	57	36	8	5		0.67	Actin-like protein [Acremonium chrysogenum ATCC 11550]
29	HY–120	Chryso_annotated	KFH40253.1	7156	42001	343	267	12	11		1.79	Actin-like protein [Acremonium chrysogenum ATCC 11550]
22	WT–96	Chryso_annotated	KFH40253.1	495	42001	27	17	10	6		0.67	Actin-like protein [Acremonium chrysogenum ATCC 11550]
45	HY–96	Chryso_annotated	KFH40253.1	446	42001	24	14	6	6		0.67	Actin-like protein [Acremonium chrysogenum ATCC 11550]
66	HY–72	Chryso_annotated	KFH40253.1	76	42001	16	6	6	3		0.29	Actin-like protein [Acremonium chrysogenum ATCC 11550]
322	WT-120	Chryso_annotated	KFH42012.1	34	44412	8	2	3	1		0.08	Actin-related protein-like protein [Acremonium chrysogenum ATCC 11550]
239	WT-120	Chryso_annotated	KFH45623.1	114	14402	11	5	2	1		0.27	Acyl carrier protein-like protein [Acremonium chrysogenum ATCC 11550]
275	HY–120	Chryso_annotated	KFH45623.1	56	14402	5	3	1	1		0.27	Acyl carrier protein-like protein [Acremonium chrysogenum ATCC 11550]
155	WT–96	Chryso_annotated	KFH45623.1	69	14402	3	2	1	1		0.27	Acyl carrier protein-like protein [Acremonium chrysogenum ATCC 11550]
97	WT–72	Chryso_annotated	KFH45623.1	36	14402	1	1	1	1		0.27	Acyl carrier protein-like protein [Acremonium chrysogenum ATCC 11550]
60	HY–96	Chryso_annotated	KFH45623.1	340	14402	15	12	1	1		0.62	Acyl carrier protein-like protein [Acremonium chrysogenum ATCC 11550]
97	WT-120	Chryso_annotated	KFH46886.1	852	50820	71	32	7	5		0.53	Acyl-CoA dehydrogenase family member-like protein [Acremonium chrysogenum ATCC 11550]
88	HY–120	Chryso_annotated	KFH46886.1	966	50820	80	35	7	4		0.33	Acyl-CoA dehydrogenase family member-like protein [Acremonium chrysogenum ATCC 11550]
57	WT–96	Chryso_annotated	KFH46886.1	205	50820	23	11	11	5		0.43	Acyl-CoA dehydrogenase family member-like protein [Acremonium chrysogenum ATCC 11550]
20	WT–72	Chryso_annotated	KFH46886.1	278	50820	22	14	5	2		0.15	Acyl-CoA dehydrogenase family member-like protein [Acremonium chrysogenum ATCC 11550]
44	HY–96	Chryso_annotated	KFH46886.1	460	50820	28	16	10	6		0.64	Acyl-CoA dehydrogenase family member-like protein [Acremonium chrysogenum ATCC 11550]
27	HY–72	Chryso_annotated	KFH46886.1	287	50820	21	13	8	2		0.15	Acyl-CoA dehydrogenase family member-like protein [Acremonium chrysogenum ATCC 11550]
315	WT-120	Chryso_annotated	KFH48327.1	38	61639	16	4	4	1		0.06	Acyl-CoA dehydrogenase-like protein [Acremonium chrysogenum ATCC 11550]
158	WT–96	Chryso_annotated	KFH48327.1	66	61639	7	5	4	3		0.19	Acyl-CoA dehydrogenase-like protein [Acremonium chrysogenum ATCC 11550]
389	HY–120	Chryso_annotated	KFH47806.1	15	24559	2	1	1	1		0.16	Adenine phosphoribosyltransferase-like protein [Acremonium chrysogenum ATCC 11550]
114	HY–120	Chryso_annotated	KFH40382.1	607	20183	65	23	1	1		0.19	Adenosine kinase-like protein [Acremonium chrysogenum ATCC 11550]
208	WT-120	Chryso_annotated	KFH40387.1	183	19904	6	6	1	1		0.19	Adenosine kinase-like protein [Acremonium chrysogenum ATCC 11550]
122	HY–120	Chryso_annotated	KFH40387.1	507	19904	10	10	1	1		0.19	Adenosine kinase-like protein [Acremonium chrysogenum ATCC 11550]
239	HY–96	Chryso_annotated	KFH40382.1	63	20183	3	2	1	1		0.19	Adenosine kinase-like protein [Acremonium chrysogenum ATCC 11550]
122	HY–72	Chryso_annotated	KFH40382.1	29	20183	2	2	1	1		0.19	Adenosine kinase-like protein [Acremonium chrysogenum ATCC 11550]
267	WT–96	Chryso_annotated	KFH40387.1	18	19904	3	2	1	1		0.19	Adenosine kinase-like protein [Acremonium chrysogenum ATCC 11550]
114	WT–72	Chryso_annotated	KFH40387.1	24	19904	4	2	1	1		0.19	Adenosine kinase-like protein [Acremonium chrysogenum ATCC 11550]
145	HY–96	Chryso_annotated	KFH40387.1	114	19904	9	4	2	1		0.19	Adenosine kinase-like protein [Acremonium chrysogenum ATCC 11550]
134	WT-120	Chryso_annotated	KFH42402.1	465	49667	16	14	2	2		0.16	Adenosylhomocysteinase-like protein [Acremonium chrysogenum ATCC 11550]
57	HY–120	Chryso_annotated	KFH42402.1	1941	49667	27	26	2	2		0.16	Adenosylhomocysteinase-like protein [Acremonium chrysogenum ATCC 11550]
45	WT–96	Chryso_annotated	KFH42402.1	290	49667	18	10	10	5		0.44	Adenosylhomocysteinase-like protein [Acremonium chrysogenum ATCC 11550]
62	WT–72	Chryso_annotated	KFH42402.1	71	49667	2	2	1	1		0.08	Adenosylhomocysteinase-like protein [Acremonium chrysogenum ATCC 11550]
29	HY–96	Chryso_annotated	KFH42402.1	606	49667	18	16	7	7		0.66	Adenosylhomocysteinase-like protein [Acremonium chrysogenum ATCC 11550]
117	HY–72	Chryso_annotated	KFH42402.1	32	49667	6	4	3	3		0.24	Adenosylhomocysteinase-like protein [Acremonium chrysogenum ATCC 11550]
154	WT-120	Chryso_annotated	KFH44321.1	373	31019	33	22	6	5		1	Adenylate kinase-like protein [Acremonium chrysogenum ATCC 11550]
276	HY–120	Chryso_annotated	KFH44321.1	56	31019	18	5	7	3		0.41	Adenylate kinase-like protein [Acremonium chrysogenum ATCC 11550]
226	WT–96	Chryso_annotated	KFH44321.1	25	31019	7	3	3	2		0.26	Adenylate kinase-like protein [Acremonium chrysogenum ATCC 11550]
116	HY–96	Chryso_annotated	KFH44321.1	164	31019	7	7	3	3		0.41	Adenylate kinase-like protein [Acremonium chrysogenum ATCC 11550]
113	HY–72	Chryso_annotated	KFH44321.1	34	31019	3	2	1	1		0.12	Adenylate kinase-like protein [Acremonium chrysogenum ATCC 11550]
205	HY–120	Chryso_annotated	KFH42890.1	129	58596	5	4	2	1		0.06	Adenylosuccinate lyase-like protein [Acremonium chrysogenum ATCC 11550]
349	WT-120	Chryso_annotated	KFH42682.1	25	24145	3	3	1	1		0.16	Adenylyl-sulfate kinase-like protein [Acremonium chrysogenum ATCC 11550]
249	HY–120	Chryso_annotated	KFH42682.1	78	24145	11	6	2	1		0.16	Adenylyl-sulfate kinase-like protein [Acremonium chrysogenum ATCC 11550]
41	WT-120	Chryso_annotated	KFH43392.1	2559	34040	126	100	8	6		1.08	ADP,ATP carrier protein-like protein [Acremonium chrysogenum ATCC 11550]
119	HY–120	Chryso_annotated	KFH43392.1	563	34040	42	27	6	4		0.69	ADP,ATP carrier protein-like protein [Acremonium chrysogenum ATCC 11550]
5	WT–96	Chryso_annotated	KFH43392.1	1284	34040	74	56	10	9		1.85	ADP,ATP carrier protein-like protein [Acremonium chrysogenum ATCC 11550]
3	WT–72	Chryso_annotated	KFH43392.1	2137	34040	157	96	9	7		1.85	ADP,ATP carrier protein-like protein [Acremonium chrysogenum ATCC 11550]
28	HY–96	Chryso_annotated	KFH43392.1	630	34040	40	32	9	8		2.52	ADP,ATP carrier protein-like protein [Acremonium chrysogenum ATCC 11550]
30	HY–72	Chryso_annotated	KFH43392.1	255	34040	26	14	7	4		0.69	ADP,ATP carrier protein-like protein [Acremonium chrysogenum ATCC 11550]
412	WT-120	Chryso_annotated	KFH44973.1	14	19121	1	1	1	1		0.2	ADP-ribosylation factor-like protein [Acremonium chrysogenum ATCC 11550]
124	WT–72	Chryso_annotated	KFH44973.1	20	19121	3	1	2	1		0.2	ADP-ribosylation factor-like protein [Acremonium chrysogenum ATCC 11550]
281	HY–96	Chryso_annotated	KFH44973.1	50	19121	4	2	3	2		0.44	ADP-ribosylation factor-like protein [Acremonium chrysogenum ATCC 11550]
233	WT-120	Chryso_annotated	KFH46391.1	124	53526	10	7	1	1		0.07	alanine aminotransferase-like protein [Acremonium chrysogenum ATCC 11550]
335	HY–120	Chryso_annotated	KFH46391.1	26	53526	4	3	1	1		0.07	alanine aminotransferase-like protein [Acremonium chrysogenum ATCC 11550]
137	WT–96	Chryso_annotated	KFH46391.1	80	53526	7	4	3	1		0.07	alanine aminotransferase-like protein [Acremonium chrysogenum ATCC 11550]
191	HY–96	Chryso_annotated	KFH46391.1	82	53526	3	2	2	1		0.07	alanine aminotransferase-like protein [Acremonium chrysogenum ATCC 11550]
184	HY–72	Chryso_annotated	KFH46391.1	14	53526	1	1	1	1		0.07	alanine aminotransferase-like protein [Acremonium chrysogenum ATCC 11550]
17	WT-120	Chryso_annotated	KFH43063.1	6047	36668	260	156	12	8		1.66	Alcohol dehydrogenase-like protein [Acremonium chrysogenum ATCC 11550]
125	HY–120	Chryso_annotated	KFH43063.1	503	36668	64	50	4	3		0.48	Alcohol dehydrogenase-like protein [Acremonium chrysogenum ATCC 11550]
23	WT-120	Chryso_annotated	KFH43443.1	4295	38127	412	117	15	11		3.95	Alcohol dehydrogenase-like protein [Acremonium chrysogenum ATCC 11550]
66	HY–120	Chryso_annotated	KFH43443.1	1650	38127	76	40	7	5		0.6	Alcohol dehydrogenase-like protein [Acremonium chrysogenum ATCC 11550]
96	WT–96	Chryso_annotated	KFH43063.1	123	36668	10	7	3	2		0.22	Alcohol dehydrogenase-like protein [Acremonium chrysogenum ATCC 11550]
60	WT–96	Chryso_annotated	KFH43443.1	191	38127	18	10	8	5		0.6	Alcohol dehydrogenase-like protein [Acremonium chrysogenum ATCC 11550]
18	WT–72	Chryso_annotated	KFH43443.1	323	38127	37	16	5	5		0.6	Alcohol dehydrogenase-like protein [Acremonium chrysogenum ATCC 11550]
127	HY–96	Chryso_annotated	KFH43443.1	146	38127	13	7	4	3		0.33	Alcohol dehydrogenase-like protein [Acremonium chrysogenum ATCC 11550]
61	HY–72	Chryso_annotated	KFH43443.1	85	38127	51	11	6	3		0.33	Alcohol dehydrogenase-like protein [Acremonium chrysogenum ATCC 11550]
201	WT-120	Chryso_annotated	KFH46784.1	198	54754	19	8	5	2		0.14	Aldehyde dehydrogenase-like protein [Acremonium chrysogenum ATCC 11550]
170	HY–120	Chryso_annotated	KFH46784.1	219	54754	13	11	4	3		0.22	Aldehyde dehydrogenase-like protein [Acremonium chrysogenum ATCC 11550]
83	WT–96	Chryso_annotated	KFH46784.1	136	54754	8	6	3	2		0.14	Aldehyde dehydrogenase-like protein [Acremonium chrysogenum ATCC 11550]
58	HY–96	Chryso_annotated	KFH46784.1	353	54754	16	11	7	5		0.39	Aldehyde dehydrogenase-like protein [Acremonium chrysogenum ATCC 11550]
63	HY–72	Chryso_annotated	KFH46784.1	83	54754	9	4	5	2		0.14	Aldehyde dehydrogenase-like protein [Acremonium chrysogenum ATCC 11550]
168	WT-120	Chryso_annotated	KFH41280.1	311	75088	11	9	3	2		0.1	Alkaline phosphatase H-like protein [Acremonium chrysogenum ATCC 11550]
247	HY–96	Chryso_annotated	KFH41280.1	60	75088	2	1	2	1		0.05	Alkaline phosphatase H-like protein [Acremonium chrysogenum ATCC 11550]
332	HY–120	Chryso_annotated	KFH44216.1	27	42171	21	3	1	1		0.09	Alkaline proteinase-like protein [Acremonium chrysogenum ATCC 11550]
337	HY–120	Chryso_annotated	KFH44810.1	25	41365	4	2	2	1		0.09	Alkylglycerol monooxygenase-like protein [Acremonium chrysogenum ATCC 11550]
232	HY–120	Chryso_annotated	KFH40501.1	92	39383	15	9	6	4		0.44	Allantoicase-like protein [Acremonium chrysogenum ATCC 11550]
475	HY–96	Chryso_annotated	KFH40501.1	13	39383	4	1	3	1		0.1	Allantoicase-like protein [Acremonium chrysogenum ATCC 11550]
107	WT-120	Chryso_annotated	KFH41508.1	775	106857	80	40	13	6		0.23	alpha/beta-glucosidase-like protein [Acremonium chrysogenum ATCC 11550]
260	HY–120	Chryso_annotated	KFH41508.1	69	106857	3	2	2	1		0.03	alpha/beta-glucosidase-like protein [Acremonium chrysogenum ATCC 11550]
112	HY–96	Chryso_annotated	KFH41508.1	166	106857	18	9	13	7		0.27	alpha/beta-glucosidase-like protein [Acremonium chrysogenum ATCC 11550]
449	HY–96	Chryso_annotated	KFH44835.1	17	85768	1	1	1	1		0.04	Alpha-L-fucosidase-like protein [Acremonium chrysogenum ATCC 11550]
403	HY–120	Chryso_annotated	KFH46007.1	14	58100	3	1	3	1		0.06	Altered inheritance of mitochondria protein-like protein [Acremonium chrysogenum ATCC 11550]
233	HY–96	Chryso_annotated	KFH42869.1	65	18379	3	2	1	1		0.21	altered inheritance of mitochondria protein-like protein [Acremonium chrysogenum ATCC 11550]
309	WT-120	Chryso_annotated	KFH41183.1	41	47663	7	6	4	3		0.25	aminomethyltransferase-like protein [Acremonium chrysogenum ATCC 11550]
203	WT–96	Chryso_annotated	KFH41183.1	36	47663	6	3	4	2		0.16	aminomethyltransferase-like protein [Acremonium chrysogenum ATCC 11550]
306	HY–96	Chryso_annotated	KFH41183.1	40	47663	8	3	4	2		0.16	aminomethyltransferase-like protein [Acremonium chrysogenum ATCC 11550]
353	HY–120	Chryso_annotated	KFH41153.1	20	57045	20	1	4	1		0.07	Aminopeptidase Y-like protein [Acremonium chrysogenum ATCC 11550]
389	HY–96	Chryso_annotated	KFH48493.1	25	99483	5	1	4	1		0.04	Aminopeptidase-like protein [Acremonium chrysogenum ATCC 11550]
272	HY–96	Chryso_annotated	KFH46532.1	50	20356	2	1	1	1		0.19	Ankyrin repeat-containing protein-like protein [Acremonium chrysogenum ATCC 11550]
265	HY–120	Chryso_annotated	KFH45714.1	64	83189	6	4	1	1		0.04	AP-2 complex subunit beta-like protein [Acremonium chrysogenum ATCC 11550]
466	HY–96	Chryso_annotated	KFH45714.1	15	83189	2	1	2	1		0.04	AP-2 complex subunit beta-like protein [Acremonium chrysogenum ATCC 11550]
130	HY–72	Chryso_annotated	KFH45714.1	27	83189	2	1	1	1		0.04	AP-2 complex subunit beta-like protein [Acremonium chrysogenum ATCC 11550]
206	HY–120	Chryso_annotated	KFH44365.1	129	60294	9	8	1	1		0.06	Apoptosis-inducing factor-like protein [Acremonium chrysogenum ATCC 11550]
183	HY–120	Chryso_annotated	KFH46029.1	175	36366	32	14	4	2		0.22	Arginase-like protein [Acremonium chrysogenum ATCC 11550]
328	HY–96	Chryso_annotated	KFH48117.1	35	47536	2	1	2	1		0.08	Argininosuccinate synthase-like protein [Acremonium chrysogenum ATCC 11550]
334	WT-120	Chryso_annotated	KFH43199.1	28	50270	18	1	2	1		0.07	Aspartate aminotransferase-like protein [Acremonium chrysogenum ATCC 11550]
402	HY–120	Chryso_annotated	KFH43199.1	14	50270	3	1	3	1		0.07	Aspartate aminotransferase-like protein [Acremonium chrysogenum ATCC 11550]
288	WT-120	Chryso_annotated	KFH44336.1	53	52647	11	5	5	2		0.15	Aspartate aminotransferase-like protein [Acremonium chrysogenum ATCC 11550]
365	HY–120	Chryso_annotated	KFH44336.1	17	52647	9	1	3	1		0.07	Aspartate aminotransferase-like protein [Acremonium chrysogenum ATCC 11550]
164	WT–96	Chryso_annotated	KFH43199.1	60	50270	10	7	5	3		0.24	Aspartate aminotransferase-like protein [Acremonium chrysogenum ATCC 11550]
249	HY–96	Chryso_annotated	KFH43199.1	59	50270	4	4	2	2		0.15	Aspartate aminotransferase-like protein [Acremonium chrysogenum ATCC 11550]
174	WT–96	Chryso_annotated	KFH44336.1	50	52647	9	3	4	2		0.15	Aspartate aminotransferase-like protein [Acremonium chrysogenum ATCC 11550]
177	HY–96	Chryso_annotated	KFH44336.1	89	52647	7	4	4	3		0.23	Aspartate aminotransferase-like protein [Acremonium chrysogenum ATCC 11550]
202	HY–96	Chryso_annotated	KFH46565.1	76	39636	3	3	1	1		0.09	aspartate-semialdehyde dehydrogenase-like protein [Acremonium chrysogenum ATCC 11550]
149	HY–96	Chryso_annotated	KFH42292.1	110	63765	4	4	3	3		0.19	Aspartate--tRNA ligase, cytoplasmic-like protein [Acremonium chrysogenum ATCC 11550]
180	HY–120	Chryso_annotated	KFH48920.1	186	54767	27	10	4	2		0.14	Aspartyl aminopeptidase-like protein [Acremonium chrysogenum ATCC 11550]
289	HY–96	Chryso_annotated	KFH48920.1	46	54767	7	4	3	1		0.07	Aspartyl aminopeptidase-like protein [Acremonium chrysogenum ATCC 11550]
10	WT-120	Chryso_annotated	KFH42279.1	7773	62066	318	237	17	9		1.01	ATP synthase subunit alpha-like protein [Acremonium chrysogenum ATCC 11550]
21	HY–120	Chryso_annotated	KFH42279.1	9358	62066	355	281	13	10		1.13	ATP synthase subunit alpha-like protein [Acremonium chrysogenum ATCC 11550]
2	WT–96	Chryso_annotated	KFH42279.1	2519	62066	138	100	22	18		2.2	ATP synthase subunit alpha-like protein [Acremonium chrysogenum ATCC 11550]
9	WT–72	Chryso_annotated	KFH42279.1	744	62066	117	34	16	8		0.69	ATP synthase subunit alpha-like protein [Acremonium chrysogenum ATCC 11550]
21	HY–96	Chryso_annotated	KFH42279.1	773	62066	38	25	13	10		0.79	ATP synthase subunit alpha-like protein [Acremonium chrysogenum ATCC 11550]
18	HY–72	Chryso_annotated	KFH42279.1	528	62066	27	19	9	5		0.34	ATP synthase subunit alpha-like protein [Acremonium chrysogenum ATCC 11550]
5	WT-120	Chryso_annotated	KFH44221.1	12575	57041	434	364	18	16		5.26	ATP synthase subunit beta-like protein [Acremonium chrysogenum ATCC 11550]
9	HY–120	Chryso_annotated	KFH44221.1	18978	57041	580	471	19	12		2.12	ATP synthase subunit beta-like protein [Acremonium chrysogenum ATCC 11550]
3	WT–96	Chryso_annotated	KFH44221.1	2150	57041	141	92	23	20		3.56	ATP synthase subunit beta-like protein [Acremonium chrysogenum ATCC 11550]
2	WT–72	Chryso_annotated	KFH44221.1	3286	57041	428	187	17	15		1.75	ATP synthase subunit beta-like protein [Acremonium chrysogenum ATCC 11550]
8	HY–96	Chryso_annotated	KFH44221.1	1520	57041	89	52	16	13		1.58	ATP synthase subunit beta-like protein [Acremonium chrysogenum ATCC 11550]
14	HY–72	Chryso_annotated	KFH44221.1	690	57041	95	53	13	9		0.77	ATP synthase subunit beta-like protein [Acremonium chrysogenum ATCC 11550]
364	WT-120	Chryso_annotated	KFH49026.1	21	17679	4	1	4	1		0.22	ATP synthase subunit delta-like protein [Acremonium chrysogenum ATCC 11550]
176	WT–96	Chryso_annotated	KFH49026.1	50	17679	7	3	3	2		0.49	ATP synthase subunit delta-like protein [Acremonium chrysogenum ATCC 11550]
116	WT–72	Chryso_annotated	KFH49026.1	24	17679	3	2	3	2		0.49	ATP synthase subunit delta-like protein [Acremonium chrysogenum ATCC 11550]
145	HY–72	Chryso_annotated	KFH49026.1	22	17679	1	1	1	1		0.22	ATP synthase subunit delta-like protein [Acremonium chrysogenum ATCC 11550]
145	WT-120	Chryso_annotated	KFH47081.1	417	19426	58	29	9	6		1.96	ATP synthase subunit d-like protein [Acremonium chrysogenum ATCC 11550]
173	HY–120	Chryso_annotated	KFH47081.1	200	19426	42	17	2	1		0.2	ATP synthase subunit d-like protein [Acremonium chrysogenum ATCC 11550]
97	WT–96	Chryso_annotated	KFH47081.1	122	19426	11	6	7	4		1.06	ATP synthase subunit d-like protein [Acremonium chrysogenum ATCC 11550]
114	HY–96	Chryso_annotated	KFH47081.1	165	19426	9	6	5	3		0.72	ATP synthase subunit d-like protein [Acremonium chrysogenum ATCC 11550]
256	WT–96	Chryso_annotated	KFH48937.1	20	10376	1	1	1	1		0.39	ATP synthase subunit e-like protein [Acremonium chrysogenum ATCC 11550]
269	WT–96	Chryso_annotated	KFH48819.1	17	8034	3	1	3	1		0.51	ATP synthase subunit epsilon-like protein [Acremonium chrysogenum ATCC 11550]
206	WT-120	Chryso_annotated	KFH42061.1	186	11277	16	11	3	1		0.35	ATP synthase subunit f-like protein [Acremonium chrysogenum ATCC 11550]
189	WT–96	Chryso_annotated	KFH42061.1	45	11277	4	2	1	1		0.35	ATP synthase subunit f-like protein [Acremonium chrysogenum ATCC 11550]
315	HY–96	Chryso_annotated	KFH42061.1	38	11277	2	1	1	1		0.35	ATP synthase subunit f-like protein [Acremonium chrysogenum ATCC 11550]
215	WT-120	Chryso_annotated	KFH47855.1	155	33177	16	8	6	3		0.38	ATP synthase subunit gamma-like protein [Acremonium chrysogenum ATCC 11550]
157	HY–120	Chryso_annotated	KFH47855.1	282	33177	18	11	5	1		0.11	ATP synthase subunit gamma-like protein [Acremonium chrysogenum ATCC 11550]
90	WT–96	Chryso_annotated	KFH47855.1	129	33177	9	6	5	2		0.24	ATP synthase subunit gamma-like protein [Acremonium chrysogenum ATCC 11550]
78	WT–72	Chryso_annotated	KFH47855.1	54	33177	6	2	2	2		0.24	ATP synthase subunit gamma-like protein [Acremonium chrysogenum ATCC 11550]
339	HY–96	Chryso_annotated	KFH47855.1	33	33177	4	2	3	2		0.24	ATP synthase subunit gamma-like protein [Acremonium chrysogenum ATCC 11550]
121	HY–72	Chryso_annotated	KFH47855.1	29	33177	4	1	4	1		0.11	ATP synthase subunit gamma-like protein [Acremonium chrysogenum ATCC 11550]
355	HY–120	Chryso_annotated	KFH43495.1	19	19723	3	1	2	1		0.19	ATP synthase subunit g-like protein [Acremonium chrysogenum ATCC 11550]
161	WT–96	Chryso_annotated	KFH43495.1	65	19723	2	2	1	1		0.19	ATP synthase subunit g-like protein [Acremonium chrysogenum ATCC 11550]
47	WT–72	Chryso_annotated	KFH43495.1	83	19723	6	5	1	1		0.19	ATP synthase subunit g-like protein [Acremonium chrysogenum ATCC 11550]
63	WT-120	Chryso_annotated	KFH40475.1	1349	13616	59	49	3	3		1.75	ATP synthase subunit H-like protein [Acremonium chrysogenum ATCC 11550]
126	HY–120	Chryso_annotated	KFH40475.1	495	13616	31	27	3	2		1.14	ATP synthase subunit H-like protein [Acremonium chrysogenum ATCC 11550]
162	WT–96	Chryso_annotated	KFH40475.1	64	13616	17	6	3	2		0.66	ATP synthase subunit H-like protein [Acremonium chrysogenum ATCC 11550]
103	WT–72	Chryso_annotated	KFH40475.1	31	13616	36	3	1	1		0.29	ATP synthase subunit H-like protein [Acremonium chrysogenum ATCC 11550]
62	HY–96	Chryso_annotated	KFH40475.1	336	13616	36	16	3	3		1.14	ATP synthase subunit H-like protein [Acremonium chrysogenum ATCC 11550]
147	WT-120	Chryso_annotated	KFH45144.1	395	7829	24	23	3	3		2.53	ATP synthase subunit K-like protein [Acremonium chrysogenum ATCC 11550]
126	WT–96	Chryso_annotated	KFH45144.1	89	7829	10	7	3	2		1.32	ATP synthase subunit K-like protein [Acremonium chrysogenum ATCC 11550]
138	HY–96	Chryso_annotated	KFH45144.1	127	7829	8	6	5	4		4.38	ATP synthase subunit K-like protein [Acremonium chrysogenum ATCC 11550]
91	HY–72	Chryso_annotated	KFH45144.1	46	7829	4	3	2	1		0.52	ATP synthase subunit K-like protein [Acremonium chrysogenum ATCC 11550]
171	WT-120	Chryso_annotated	KFH48056.1	294	26486	24	16	4	3		0.49	ATP synthase subunit-like protein [Acremonium chrysogenum ATCC 11550]
160	HY–120	Chryso_annotated	KFH48056.1	278	26486	9	7	3	1		0.14	ATP synthase subunit-like protein [Acremonium chrysogenum ATCC 11550]
119	WT-120	Chryso_annotated	KFH48655.1	604	24127	50	25	9	6		1.8	ATP synthase subunit-like protein [Acremonium chrysogenum ATCC 11550]
283	HY–120	Chryso_annotated	KFH48655.1	52	24127	5	2	2	2		0.34	ATP synthase subunit-like protein [Acremonium chrysogenum ATCC 11550]
71	WT–96	Chryso_annotated	KFH48056.1	154	26486	14	7	5	4		0.71	ATP synthase subunit-like protein [Acremonium chrysogenum ATCC 11550]
173	HY–96	Chryso_annotated	KFH48056.1	92	26486	6	4	3	3		0.49	ATP synthase subunit-like protein [Acremonium chrysogenum ATCC 11550]
200	WT–96	Chryso_annotated	KFH48241.1	38	15502	1	1	1	1		0.25	ATP synthase subunit-like protein [Acremonium chrysogenum ATCC 11550]
285	HY–96	Chryso_annotated	KFH48241.1	48	15502	2	2	1	1		0.56	ATP synthase subunit-like protein [Acremonium chrysogenum ATCC 11550]
175	HY–72	Chryso_annotated	KFH48241.1	16	15502	1	1	1	1		0.25	ATP synthase subunit-like protein [Acremonium chrysogenum ATCC 11550]
259	WT–96	Chryso_annotated	KFH48655.1	19	24127	5	2	2	1		0.16	ATP synthase subunit-like protein [Acremonium chrysogenum ATCC 11550]
311	HY–96	Chryso_annotated	KFH48655.1	38	24127	5	2	4	2		0.34	ATP synthase subunit-like protein [Acremonium chrysogenum ATCC 11550]
68	WT-120	Chryso_annotated	KFH47940.1	1288	11064	104	75	4	3		1.51	ATPase inhibitor-like protein [Acremonium chrysogenum ATCC 11550]
81	HY–120	Chryso_annotated	KFH47940.1	1183	11064	91	66	3	3		1.51	ATPase inhibitor-like protein [Acremonium chrysogenum ATCC 11550]
78	WT–96	Chryso_annotated	KFH47940.1	143	11064	24	14	6	4		2.42	ATPase inhibitor-like protein [Acremonium chrysogenum ATCC 11550]
258	HY–96	Chryso_annotated	KFH47940.1	54	11064	12	8	3	3		1.51	ATPase inhibitor-like protein [Acremonium chrysogenum ATCC 11550]
136	HY–72	Chryso_annotated	KFH47940.1	25	11064	4	3	1	1		0.36	ATPase inhibitor-like protein [Acremonium chrysogenum ATCC 11550]
367	HY–120	Chryso_annotated	KFH45838.1	17	38700	4	2	1	1		0.1	ATPase-like protein [Acremonium chrysogenum ATCC 11550]
221	WT-120	Chryso_annotated	KFH48621.1	145	53316	15	12	2	1		0.07	ATP-citrate synthase subunit-like protein [Acremonium chrysogenum ATCC 11550]
268	HY–120	Chryso_annotated	KFH48621.1	62	53316	10	2	3	1		0.07	ATP-citrate synthase subunit-like protein [Acremonium chrysogenum ATCC 11550]
235	WT–96	Chryso_annotated	KFH48621.1	23	53316	9	2	4	2		0.14	ATP-citrate synthase subunit-like protein [Acremonium chrysogenum ATCC 11550]
95	WT–72	Chryso_annotated	KFH48621.1	37	53316	10	1	2	1		0.07	ATP-citrate synthase subunit-like protein [Acremonium chrysogenum ATCC 11550]
210	HY–96	Chryso_annotated	KFH48621.1	73	53316	11	4	7	3		0.23	ATP-citrate synthase subunit-like protein [Acremonium chrysogenum ATCC 11550]
216	WT–96	Chryso_annotated	KFH48744.1	29	72298	3	2	3	2		0.11	ATP-citrate synthase subunit-like protein [Acremonium chrysogenum ATCC 11550]
318	HY–96	Chryso_annotated	KFH48744.1	37	72298	2	2	2	2		0.11	ATP-citrate synthase subunit-like protein [Acremonium chrysogenum ATCC 11550]
40	WT-120	Chryso_annotated	KFH47987.1	2585	45294	57	44	6	5		0.49	ATP-dependent RNA helicase-like protein [Acremonium chrysogenum ATCC 11550]
32	HY–120	Chryso_annotated	KFH47987.1	5708	45294	94	91	3	2		0.17	ATP-dependent RNA helicase-like protein [Acremonium chrysogenum ATCC 11550]
206	HY–96	Chryso_annotated	KFH43917.1	41	56649	9	4	4	2		0.14	ATP-dependent RNA helicase-like protein [Acremonium chrysogenum ATCC 11550]
134	WT–72	Chryso_annotated	KFH44046.1	17	99470	2	1	1	1		0.04	ATP-dependent RNA helicase-like protein [Acremonium chrysogenum ATCC 11550]
206	HY–96	Chryso_annotated	KFH47596.1	74	73078	6	4	4	3		0.16	ATP-dependent RNA helicase-like protein [Acremonium chrysogenum ATCC 11550]
17	WT–96	Chryso_annotated	KFH47987.1	589	45294	24	16	7	6		0.61	ATP-dependent RNA helicase-like protein [Acremonium chrysogenum ATCC 11550]
60	WT–72	Chryso_annotated	KFH47987.1	73	45294	5	2	3	2		0.17	ATP-dependent RNA helicase-like protein [Acremonium chrysogenum ATCC 11550]
38	HY–96	Chryso_annotated	KFH47987.1	523	45294	17	12	4	3		0.27	ATP-dependent RNA helicase-like protein [Acremonium chrysogenum ATCC 11550]
21	HY–72	Chryso_annotated	KFH47987.1	329	45294	6	6	1	1		0.08	ATP-dependent RNA helicase-like protein [Acremonium chrysogenum ATCC 11550]
424	HY–96	Chryso_annotated	KFH48034.1	19	160545	6	2	4	1		0.02	Autophagy-related protein-like protein [Acremonium chrysogenum ATCC 11550]
301	WT-120	Chryso_annotated	KFH45121.1	45	72381	6	1	3	1		0.05	Benzoylformate decarboxylase-like protein [Acremonium chrysogenum ATCC 11550]
118	HY–120	Chryso_annotated	KFH45121.1	571	72381	19	13	6	2		0.11	Benzoylformate decarboxylase-like protein [Acremonium chrysogenum ATCC 11550]
246	HY–96	Chryso_annotated	KFH45121.1	61	72381	2	2	2	2		0.11	Benzoylformate decarboxylase-like protein [Acremonium chrysogenum ATCC 11550]
397	HY–120	Chryso_annotated	KFH41693.1	15	59998	4	2	1	1		0.06	Beta-apo-4'-carotenal oxygenase-like protein [Acremonium chrysogenum ATCC 11550]
284	HY–96	Chryso_annotated	KFH41693.1	48	59998	1	1	1	1		0.06	Beta-apo-4'-carotenal oxygenase-like protein [Acremonium chrysogenum ATCC 11550]
419	WT-120	Chryso_annotated	KFH41025.1	13	79078	3	1	3	1		0.05	Beta-galactosidase-like protein [Acremonium chrysogenum ATCC 11550]
282	WT–96	Chryso_annotated	KFH41576.1	14	68648	1	1	1	1		0.05	Beta-hexosaminidase-like protein [Acremonium chrysogenum ATCC 11550]
323	WT-120	Chryso_annotated	KFH45295.1	34	41447	4	2	3	1		0.09	Bifunctional protein-like protein [Acremonium chrysogenum ATCC 11550]
119	HY–96	Chryso_annotated	KFH45295.1	162	41447	11	8	5	3		0.3	Bifunctional protein-like protein [Acremonium chrysogenum ATCC 11550]
338	WT-120	Chryso_annotated	KFH41911.1	27	65198	2	1	2	1		0.06	Bifunctional purine biosynthesis protein-like protein [Acremonium chrysogenum ATCC 11550]
274	HY–96	Chryso_annotated	KFH42450.1	50	84145	2	1	2	1		0.04	Bifunctional purine biosynthetic protein-like protein [Acremonium chrysogenum ATCC 11550]
225	WT–96	Chryso_annotated	KFH48839.1	26	54967	11	3	1	1		0.07	Bifunctional solanapyrone synthase-like protein [Acremonium chrysogenum ATCC 11550]
308	HY–120	Chryso_annotated	KFH42005.1	37	45844	10	3	3	2		0.17	Branched-chain-amino-acid aminotransferase-like protein [Acremonium chrysogenum ATCC 11550]
363	HY–120	Chryso_annotated	KFH45786.1	18	109053	4	1	3	1		0.03	Calcium-transporting ATPase sarcoplasmic/endoplasmic reticulum-like protein [Acremonium chrysogenum ATCC 11550]
407	WT-120	Chryso_annotated	KFH43286.1	14	17882	1	1	1	1		0.22	Calmodulin-like protein [Acremonium chrysogenum ATCC 11550]
131	WT-120	Chryso_annotated	KFH46306.1	476	16494	28	20	2	1		0.23	Calmodulin-like protein [Acremonium chrysogenum ATCC 11550]
80	HY–120	Chryso_annotated	KFH46306.1	1196	16494	24	23	1	1		0.23	Calmodulin-like protein [Acremonium chrysogenum ATCC 11550]
159	WT–96	Chryso_annotated	KFH43286.1	65	17882	1	1	1	1		0.22	Calmodulin-like protein [Acremonium chrysogenum ATCC 11550]
97	HY–96	Chryso_annotated	KFH43286.1	207	17882	7	5	2	2		0.48	Calmodulin-like protein [Acremonium chrysogenum ATCC 11550]
162	HY–96	Chryso_annotated	KFH46306.1	98	16494	4	2	2	1		0.23	Calmodulin-like protein [Acremonium chrysogenum ATCC 11550]
148	HY–72	Chryso_annotated	KFH46306.1	22	16494	2	1	1	1		0.23	Calmodulin-like protein [Acremonium chrysogenum ATCC 11550]
455	HY–96	Chryso_annotated	KFH45859.1	16	40001	1	1	1	1		0.09	cAMP-dependent protein kinase regulatory subunit-like protein [Acremonium chrysogenum ATCC 11550]
382	HY–96	Chryso_annotated	KFH44523.1	26	130031	4	1	3	1		0.03	Carbamoyl-phosphate synthase arginine-specific large chain-like protein [Acremonium chrysogenum ATCC 11550]
223	WT–96	Chryso_annotated	KFH46683.1	26	62730	1	1	1	1		0.06	Carboxypeptidase Y A-like protein [Acremonium chrysogenum ATCC 11550]
393	WT-120	Chryso_annotated	KFH41410.1	16	73039	2	1	1	1		0.05	Carnitine O-acetyltransferase-like protein [Acremonium chrysogenum ATCC 11550]
381	HY–96	Chryso_annotated	KFH41410.1	27	73039	2	1	2	1		0.05	Carnitine O-acetyltransferase-like protein [Acremonium chrysogenum ATCC 11550]
126	WT-120	Chryso_annotated	KFH49103.1	578	78519	17	12	3	3		0.15	Catalase-like protein [Acremonium chrysogenum ATCC 11550]
30	HY–120	Chryso_annotated	KFH49103.1	6661	78519	247	135	17	13		1.19	Catalase-like protein [Acremonium chrysogenum ATCC 11550]
134	WT–96	Chryso_annotated	KFH49103.1	80	78519	6	5	4	3		0.15	Catalase-like protein [Acremonium chrysogenum ATCC 11550]
73	WT–72	Chryso_annotated	KFH49103.1	55	78519	10	2	3	2		0.1	Catalase-like protein [Acremonium chrysogenum ATCC 11550]
31	HY–96	Chryso_annotated	KFH49103.1	584	78519	30	22	7	5		0.26	Catalase-like protein [Acremonium chrysogenum ATCC 11550]
11	HY–72	Chryso_annotated	KFH49103.1	985	78519	86	52	6	6		0.32	Catalase-like protein [Acremonium chrysogenum ATCC 11550]
122	WT-120	Chryso_annotated	KFH44281.1	601	82371	94	30	10	8		0.42	Catalase-peroxidase-like protein [Acremonium chrysogenum ATCC 11550]
78	HY–120	Chryso_annotated	KFH44281.1	1251	82371	79	47	9	6		0.36	Catalase-peroxidase-like protein [Acremonium chrysogenum ATCC 11550]
75	WT–96	Chryso_annotated	KFH44281.1	148	82371	12	6	7	4		0.19	Catalase-peroxidase-like protein [Acremonium chrysogenum ATCC 11550]
82	WT–72	Chryso_annotated	KFH44281.1	50	82371	3	3	1	1		0.04	Catalase-peroxidase-like protein [Acremonium chrysogenum ATCC 11550]
86	HY–96	Chryso_annotated	KFH44281.1	239	82371	18	13	6	5		0.25	Catalase-peroxidase-like protein [Acremonium chrysogenum ATCC 11550]
38	HY–72	Chryso_annotated	KFH44281.1	195	82371	23	12	7	4		0.19	Catalase-peroxidase-like protein [Acremonium chrysogenum ATCC 11550]
321	WT-120	Chryso_annotated	KFH47478.1	35	35595	1	1	1	1		0.11	Catechol 1,2-dioxygenase-like protein [Acremonium chrysogenum ATCC 11550]
91	HY–120	Chryso_annotated	KFH47478.1	929	35595	69	45	5	4		0.49	Catechol 1,2-dioxygenase-like protein [Acremonium chrysogenum ATCC 11550]
279	WT-120	Chryso_annotated	KFH41251.1	59	90505	4	3	3	2		0.08	Cell division control protein-like protein [Acremonium chrysogenum ATCC 11550]
410	HY–120	Chryso_annotated	KFH43714.1	14	43787	23	1	3	1		0.09	Cell division control protein-like protein [Acremonium chrysogenum ATCC 11550]
209	HY–96	Chryso_annotated	KFH41251.1	73	90505	6	3	5	3		0.13	Cell division control protein-like protein [Acremonium chrysogenum ATCC 11550]
152	WT-120	Chryso_annotated	KFH46025.1	380	54547	53	37	1	1		0.07	Cell surface glycoprotein-like protein [Acremonium chrysogenum ATCC 11550]
336	WT-120	Chryso_annotated	KFH43909.1	27	15407	34	2	2	1		0.25	Cellular nucleic acid-binding protein-like protein [Acremonium chrysogenum ATCC 11550]
123	HY–96	Chryso_annotated	KFH43909.1	155	15407	3	3	1	1		0.25	Cellular nucleic acid-binding protein-like protein [Acremonium chrysogenum ATCC 11550]
7	HY–120	Chryso_annotated	KFH44919.1	20159	37086	676	577	13	8		1.63	Cephalosporin biosynthesis expandase/hydroxylase-like protein [Acremonium chrysogenum ATCC 11550]
278	WT–96	Chryso_annotated	KFH44919.1	15	37086	3	1	1	1		0.1	Cephalosporin biosynthesis expandase/hydroxylase-like protein [Acremonium chrysogenum ATCC 11550]
2	HY–96	Chryso_annotated	KFH44919.1	2849	37086	130	105	11	9		2.19	Cephalosporin biosynthesis expandase/hydroxylase-like protein [Acremonium chrysogenum ATCC 11550]
1	HY–72	Chryso_annotated	KFH44919.1	4285	37086	266	184	9	7		1.63	Cephalosporin biosynthesis expandase/hydroxylase-like protein [Acremonium chrysogenum ATCC 11550]
130	WT-120	Chryso_annotated	KFH42099.1	482	24444	61	30	5	4		0.79	chaperone protein-like protein [Acremonium chrysogenum ATCC 11550]
174	HY–120	Chryso_annotated	KFH42099.1	199	24444	67	24	4	2		0.34	chaperone protein-like protein [Acremonium chrysogenum ATCC 11550]
142	WT-120	Chryso_annotated	KFH43978.1	420	60315	20	17	3	2		0.13	Choline oxidase-like protein [Acremonium chrysogenum ATCC 11550]
157	WT–96	Chryso_annotated	KFH43978.1	68	60315	8	3	5	2		0.13	Choline oxidase-like protein [Acremonium chrysogenum ATCC 11550]
131	WT–72	Chryso_annotated	KFH43978.1	19	60315	2	1	2	1		0.06	Choline oxidase-like protein [Acremonium chrysogenum ATCC 11550]
257	HY–120	Chryso_annotated	KFH48515.1	71	43618	7	4	2	1		0.18	Chorismate synthase-like protein [Acremonium chrysogenum ATCC 11550]
356	HY–120	Chryso_annotated	KFH48894.1	19	154149	125	1	9	1		0.02	Chromatin structure-remodeling complex subunit-like protein [Acremonium chrysogenum ATCC 11550]
140	WT–72	Chryso_annotated	KFH48894.1	15	154149	128	2	3	1		0.02	Chromatin structure-remodeling complex subunit-like protein [Acremonium chrysogenum ATCC 11550]
467	HY–96	Chryso_annotated	KFH48894.1	14	154149	24	1	2	1		0.02	Chromatin structure-remodeling complex subunit-like protein [Acremonium chrysogenum ATCC 11550]
181	HY–72	Chryso_annotated	KFH48894.1	15	154149	63	1	1	1		0.02	Chromatin structure-remodeling complex subunit-like protein [Acremonium chrysogenum ATCC 11550]
314	WT-120	Chryso_annotated	KFH42501.1	38	56488	7	2	2	2		0.14	Citrate synthase-like protein [Acremonium chrysogenum ATCC 11550]
272	HY–120	Chryso_annotated	KFH42501.1	60	56488	4	3	1	1		0.07	Citrate synthase-like protein [Acremonium chrysogenum ATCC 11550]
115	WT-120	Chryso_annotated	KFH44704.1	668	52549	26	20	4	2		0.15	Citrate synthase-like protein [Acremonium chrysogenum ATCC 11550]
266	HY–120	Chryso_annotated	KFH44704.1	64	52549	32	5	3	1		0.07	Citrate synthase-like protein [Acremonium chrysogenum ATCC 11550]
224	WT–96	Chryso_annotated	KFH42501.1	26	56488	2	1	2	1		0.07	Citrate synthase-like protein [Acremonium chrysogenum ATCC 11550]
417	HY–96	Chryso_annotated	KFH42501.1	21	56488	1	1	1	1		0.07	Citrate synthase-like protein [Acremonium chrysogenum ATCC 11550]
21	WT–96	Chryso_annotated	KFH44704.1	499	52549	30	20	13	8		0.85	Citrate synthase-like protein [Acremonium chrysogenum ATCC 11550]
13	WT–72	Chryso_annotated	KFH44704.1	445	52549	23	19	6	5		0.41	Citrate synthase-like protein [Acremonium chrysogenum ATCC 11550]
64	HY–96	Chryso_annotated	KFH44704.1	327	52549	17	12	7	5		0.41	Citrate synthase-like protein [Acremonium chrysogenum ATCC 11550]
54	HY–72	Chryso_annotated	KFH44704.1	104	52549	9	5	3	1		0.07	Citrate synthase-like protein [Acremonium chrysogenum ATCC 11550]
476	HY–96	Chryso_annotated	KFH41036.1	13	31946	2	1	2	1		0.12	Coiled-coil domain-containing protein-like protein [Acremonium chrysogenum ATCC 11550]
371	WT-120	Chryso_annotated	KFH48502.1	19	7452	17	1	1	1		0.56	Conidiation-specific protein-like protein [Acremonium chrysogenum ATCC 11550]
280	WT-120	Chryso_annotated	KFH46816.1	58	71967	5	3	3	1		0.05	Cruciform DNA-recognizing protein-like protein [Acremonium chrysogenum ATCC 11550]
191	HY–120	Chryso_annotated	KFH47262.1	154	90968	7	6	2	1		0.04	CUE domain-containing protein-like protein [Acremonium chrysogenum ATCC 11550]
248	HY–96	Chryso_annotated	KFH47262.1	59	90968	7	4	4	2		0.08	CUE domain-containing protein-like protein [Acremonium chrysogenum ATCC 11550]
196	WT-120	Chryso_annotated	KFH48005.1	221	46448	24	13	6	3		0.36	Curved DNA-binding protein-like protein [Acremonium chrysogenum ATCC 11550]
176	HY–120	Chryso_annotated	KFH48005.1	196	46448	14	10	3	3		0.26	Curved DNA-binding protein-like protein [Acremonium chrysogenum ATCC 11550]
412	HY–96	Chryso_annotated	KFH48005.1	21	46448	4	2	4	2		0.17	Curved DNA-binding protein-like protein [Acremonium chrysogenum ATCC 11550]
146	WT-120	Chryso_annotated	KFH45842.1	412	60435	43	27	5	3		0.27	Cys-Gly metallodipeptidase-like protein [Acremonium chrysogenum ATCC 11550]
229	HY–120	Chryso_annotated	KFH45842.1	97	60435	8	5	4	2		0.13	Cys-Gly metallodipeptidase-like protein [Acremonium chrysogenum ATCC 11550]
304	HY–96	Chryso_annotated	KFH45842.1	41	60435	8	2	4	2		0.13	Cys-Gly metallodipeptidase-like protein [Acremonium chrysogenum ATCC 11550]
393	HY–120	Chryso_annotated	KFH41360.1	15	44535	1	1	1	1		0.08	Cystathionine gamma-lyase-like protein [Acremonium chrysogenum ATCC 11550]
457	HY–96	Chryso_annotated	KFH44527.1	16	37005	1	1	1	1		0.1	Cysteine and histidine-rich domain-containing protein-like protein [Acremonium chrysogenum ATCC 11550]
82	HY–120	Chryso_annotated	KFH49003.1	1089	145872	44	31	3	3		0.08	Cysteine synthase-like protein [Acremonium chrysogenum ATCC 11550]
146	HY–96	Chryso_annotated	KFH49003.1	113	145872	15	7	7	4		0.1	Cysteine synthase-like protein [Acremonium chrysogenum ATCC 11550]
99	HY–72	Chryso_annotated	KFH49003.1	41	145872	7	4	4	2		0.05	Cysteine synthase-like protein [Acremonium chrysogenum ATCC 11550]
307	WT-120	Chryso_annotated	KFH46388.1	41	14362	16	3	3	2		0.62	cytochrome b5-like protein [Acremonium chrysogenum ATCC 11550]
231	HY–120	Chryso_annotated	KFH46388.1	96	14362	22	6	2	1		0.27	cytochrome b5-like protein [Acremonium chrysogenum ATCC 11550]
246	WT–96	Chryso_annotated	KFH46388.1	21	14362	3	1	3	1		0.27	cytochrome b5-like protein [Acremonium chrysogenum ATCC 11550]
279	HY–96	Chryso_annotated	KFH46388.1	50	14362	5	2	1	1		0.27	cytochrome b5-like protein [Acremonium chrysogenum ATCC 11550]
255	WT-120	Chryso_annotated	KFH43530.1	87	26224	15	7	3	1		0.15	Cytochrome b-c1 complex subunit Rieske-like protein [Acremonium chrysogenum ATCC 11550]
264	HY–120	Chryso_annotated	KFH43530.1	65	26224	11	5	4	2		0.31	Cytochrome b-c1 complex subunit Rieske-like protein [Acremonium chrysogenum ATCC 11550]
202	WT–96	Chryso_annotated	KFH43530.1	38	26224	9	2	2	2		0.31	Cytochrome b-c1 complex subunit Rieske-like protein [Acremonium chrysogenum ATCC 11550]
50	WT–72	Chryso_annotated	KFH43530.1	80	26224	6	4	3	2		0.31	Cytochrome b-c1 complex subunit Rieske-like protein [Acremonium chrysogenum ATCC 11550]
174	HY–96	Chryso_annotated	KFH43530.1	92	26224	6	4	4	3		0.5	Cytochrome b-c1 complex subunit Rieske-like protein [Acremonium chrysogenum ATCC 11550]
162	HY–72	Chryso_annotated	KFH43530.1	20	26224	4	2	3	1		0.15	Cytochrome b-c1 complex subunit Rieske-like protein [Acremonium chrysogenum ATCC 11550]
238	WT-120	Chryso_annotated	KFH46168.1	114	11911	4	3	2	1		0.33	Cytochrome b-c1 complex subunit-like protein [Acremonium chrysogenum ATCC 11550]
329	HY–120	Chryso_annotated	KFH46168.1	28	11911	1	1	1	1		0.33	Cytochrome b-c1 complex subunit-like protein [Acremonium chrysogenum ATCC 11550]
186	WT-120	Chryso_annotated	KFH46734.1	253	48314	13	8	6	4		0.35	Cytochrome b-c1 complex subunit-like protein [Acremonium chrysogenum ATCC 11550]
179	HY–120	Chryso_annotated	KFH46734.1	187	48314	9	7	2	1		0.08	Cytochrome b-c1 complex subunit-like protein [Acremonium chrysogenum ATCC 11550]
186	WT–96	Chryso_annotated	KFH43908.1	45	14349	3	2	2	1		0.27	Cytochrome b-c1 complex subunit-like protein [Acremonium chrysogenum ATCC 11550]
260	HY–96	Chryso_annotated	KFH43908.1	53	14349	3	3	2	2		0.62	Cytochrome b-c1 complex subunit-like protein [Acremonium chrysogenum ATCC 11550]
169	WT–96	Chryso_annotated	KFH46168.1	57	11911	5	3	3	2		0.78	Cytochrome b-c1 complex subunit-like protein [Acremonium chrysogenum ATCC 11550]
151	WT–72	Chryso_annotated	KFH46168.1	13	11911	1	1	1	1		0.33	Cytochrome b-c1 complex subunit-like protein [Acremonium chrysogenum ATCC 11550]
404	HY–96	Chryso_annotated	KFH46168.1	23	11911	1	1	1	1		0.33	Cytochrome b-c1 complex subunit-like protein [Acremonium chrysogenum ATCC 11550]
120	WT–96	Chryso_annotated	KFH46734.1	93	48314	6	5	5	4		0.35	Cytochrome b-c1 complex subunit-like protein [Acremonium chrysogenum ATCC 11550]
52	WT–72	Chryso_annotated	KFH46734.1	79	48314	1	1	1	1		0.08	Cytochrome b-c1 complex subunit-like protein [Acremonium chrysogenum ATCC 11550]
138	HY–72	Chryso_annotated	KFH46734.1	24	48314	3	1	1	1		0.08	Cytochrome b-c1 complex subunit-like protein [Acremonium chrysogenum ATCC 11550]
83	WT-120	Chryso_annotated	KFH44223.1	987	19233	56	22	5	3		0.73	Cytochrome c oxidase polypeptide-like protein [Acremonium chrysogenum ATCC 11550]
130	HY–120	Chryso_annotated	KFH44223.1	455	19233	23	22	2	1		0.2	Cytochrome c oxidase polypeptide-like protein [Acremonium chrysogenum ATCC 11550]
35	WT–96	Chryso_annotated	KFH44223.1	380	19233	16	12	3	2		0.44	Cytochrome c oxidase polypeptide-like protein [Acremonium chrysogenum ATCC 11550]
73	HY–96	Chryso_annotated	KFH44223.1	276	19233	8	6	2	2		0.44	Cytochrome c oxidase polypeptide-like protein [Acremonium chrysogenum ATCC 11550]
72	HY–72	Chryso_annotated	KFH44223.1	68	19233	3	2	1	1		0.2	Cytochrome c oxidase polypeptide-like protein [Acremonium chrysogenum ATCC 11550]
150	WT-120	Chryso_annotated	KFH47011.1	385	14968	25	23	1	1		0.26	Cytochrome c oxidase subunit 6A-like protein [Acremonium chrysogenum ATCC 11550]
165	HY–120	Chryso_annotated	KFH47011.1	255	14968	24	21	3	1		0.26	Cytochrome c oxidase subunit 6A-like protein [Acremonium chrysogenum ATCC 11550]
51	WT–96	Chryso_annotated	KFH47011.1	260	14968	16	15	2	1		0.26	Cytochrome c oxidase subunit 6A-like protein [Acremonium chrysogenum ATCC 11550]
293	HY–96	Chryso_annotated	KFH47011.1	44	14968	4	3	2	1		0.26	Cytochrome c oxidase subunit 6A-like protein [Acremonium chrysogenum ATCC 11550]
134	HY–72	Chryso_annotated	KFH47011.1	25	14968	2	2	1	1		0.26	Cytochrome c oxidase subunit 6A-like protein [Acremonium chrysogenum ATCC 11550]
174	WT-120	Chryso_annotated	KFH48595.1	287	10819	25	13	2	1		0.88	Cytochrome c oxidase subunit 6B-like protein [Acremonium chrysogenum ATCC 11550]
159	HY–120	Chryso_annotated	KFH48595.1	282	10819	22	14	1	1		0.88	Cytochrome c oxidase subunit 6B-like protein [Acremonium chrysogenum ATCC 11550]
101	WT–96	Chryso_annotated	KFH48595.1	119	10819	25	8	4	2		1.58	Cytochrome c oxidase subunit 6B-like protein [Acremonium chrysogenum ATCC 11550]
130	HY–96	Chryso_annotated	KFH48595.1	143	10819	11	9	2	2		2.54	Cytochrome c oxidase subunit 6B-like protein [Acremonium chrysogenum ATCC 11550]
22	WT-120	Chryso_annotated	KFH42586.1	4547	23038	154	110	10	7		3.62	Cytochrome c oxidase subunit-like protein [Acremonium chrysogenum ATCC 11550]
35	HY–120	Chryso_annotated	KFH42586.1	4592	23038	120	108	5	5		1.15	Cytochrome c oxidase subunit-like protein [Acremonium chrysogenum ATCC 11550]
189	WT-120	Chryso_annotated	KFH47683.1	242	17238	16	8	3	2		0.5	Cytochrome c oxidase subunit-like protein [Acremonium chrysogenum ATCC 11550]
178	HY–120	Chryso_annotated	KFH47683.1	187	17238	12	6	3	2		0.84	Cytochrome c oxidase subunit-like protein [Acremonium chrysogenum ATCC 11550]
25	WT–96	Chryso_annotated	KFH42586.1	479	23038	31	19	8	6		2.4	Cytochrome c oxidase subunit-like protein [Acremonium chrysogenum ATCC 11550]
87	WT–72	Chryso_annotated	KFH42586.1	48	23038	8	2	4	2		0.36	Cytochrome c oxidase subunit-like protein [Acremonium chrysogenum ATCC 11550]
18	HY–96	Chryso_annotated	KFH42586.1	822	23038	44	27	6	5		1.51	Cytochrome c oxidase subunit-like protein [Acremonium chrysogenum ATCC 11550]
74	HY–72	Chryso_annotated	KFH42586.1	67	23038	14	4	3	1		0.17	Cytochrome c oxidase subunit-like protein [Acremonium chrysogenum ATCC 11550]
72	WT–96	Chryso_annotated	KFH47683.1	152	17238	11	8	5	4		1.76	Cytochrome c oxidase subunit-like protein [Acremonium chrysogenum ATCC 11550]
91	WT–72	Chryso_annotated	KFH47683.1	40	17238	3	1	3	1		0.23	Cytochrome c oxidase subunit-like protein [Acremonium chrysogenum ATCC 11550]
33	HY–96	Chryso_annotated	KFH47683.1	561	17238	29	24	6	5		3.14	Cytochrome c oxidase subunit-like protein [Acremonium chrysogenum ATCC 11550]
66	WT-120	Chryso_annotated	KFH45785.1	1301	41162	92	61	10	9		2.1	Cytochrome c peroxidase-like protein [Acremonium chrysogenum ATCC 11550]
113	HY–120	Chryso_annotated	KFH45785.1	607	41162	35	26	4	3		0.42	Cytochrome c peroxidase-like protein [Acremonium chrysogenum ATCC 11550]
37	WT–96	Chryso_annotated	KFH45785.1	349	41162	21	13	7	6		0.84	Cytochrome c peroxidase-like protein [Acremonium chrysogenum ATCC 11550]
23	WT–72	Chryso_annotated	KFH45785.1	249	41162	32	19	6	5		0.55	Cytochrome c peroxidase-like protein [Acremonium chrysogenum ATCC 11550]
102	HY–96	Chryso_annotated	KFH45785.1	195	41162	18	12	4	3		0.42	Cytochrome c peroxidase-like protein [Acremonium chrysogenum ATCC 11550]
142	HY–72	Chryso_annotated	KFH45785.1	22	41162	6	3	2	2		0.19	Cytochrome c peroxidase-like protein [Acremonium chrysogenum ATCC 11550]
291	WT-120	Chryso_annotated	KFH47282.1	52	35990	8	6	1	1		0.1	Cytochrome c1, heme protein-like protein [Acremonium chrysogenum ATCC 11550]
175	WT–96	Chryso_annotated	KFH47282.1	50	35990	10	5	5	3		0.35	Cytochrome c1, heme protein-like protein [Acremonium chrysogenum ATCC 11550]
327	HY–96	Chryso_annotated	KFH47282.1	35	35990	3	2	2	2		0.22	Cytochrome c1, heme protein-like protein [Acremonium chrysogenum ATCC 11550]
274	WT-120	Chryso_annotated	KFH40697.1	67	11734	8	4	2	1		0.34	Cytochrome c-like protein [Acremonium chrysogenum ATCC 11550]
79	WT–96	Chryso_annotated	KFH40697.1	142	11734	9	6	4	2		0.79	Cytochrome c-like protein [Acremonium chrysogenum ATCC 11550]
90	WT–72	Chryso_annotated	KFH40697.1	40	11734	4	3	2	1		0.34	Cytochrome c-like protein [Acremonium chrysogenum ATCC 11550]
379	HY–96	Chryso_annotated	KFH40697.1	27	11734	2	2	2	2		0.79	Cytochrome c-like protein [Acremonium chrysogenum ATCC 11550]
302	WT-120	Chryso_annotated	KFH40970.1	44	53504	14	3	1	1		0.07	Cytoskeletal signaling protein-like protein [Acremonium chrysogenum ATCC 11550]
202	HY–120	Chryso_annotated	KFH40970.1	136	53504	9	4	1	1		0.07	Cytoskeletal signaling protein-like protein [Acremonium chrysogenum ATCC 11550]
277	WT–96	Chryso_annotated	KFH40970.1	15	53504	5	1	4	1		0.07	Cytoskeletal signaling protein-like protein [Acremonium chrysogenum ATCC 11550]
316	WT-120	Chryso_annotated	KFH46270.1	38	53016	3	2	2	1		0.07	D-3-phosphoglycerate dehydrogenase-like protein [Acremonium chrysogenum ATCC 11550]
221	HY–120	Chryso_annotated	KFH46270.1	105	53016	10	8	1	1		0.07	D-3-phosphoglycerate dehydrogenase-like protein [Acremonium chrysogenum ATCC 11550]
302	HY–96	Chryso_annotated	KFH46270.1	42	53016	4	2	3	2		0.15	D-3-phosphoglycerate dehydrogenase-like protein [Acremonium chrysogenum ATCC 11550]
128	HY–72	Chryso_annotated	KFH46270.1	28	53016	2	1	1	1		0.07	D-3-phosphoglycerate dehydrogenase-like protein [Acremonium chrysogenum ATCC 11550]
349	HY–120	Chryso_annotated	KFH44893.1	21	41423	2	2	1	1		0.09	D-amino-acid oxidase-like protein [Acremonium chrysogenum ATCC 11550]
391	HY–96	Chryso_annotated	KFH41058.1	25	33945	4	1	2	1		0.11	D-arabinitol 2-dehydrogenase [ribulose-forming]-like protein [Acremonium chrysogenum ATCC 11550]
182	WT-120	Chryso_annotated	KFH43620.1	261	65506	21	14	5	3		0.18	Delta-1-pyrroline-5-carboxylate dehydrogenase-like protein [Acremonium chrysogenum ATCC 11550]
348	HY–120	Chryso_annotated	KFH43620.1	21	65506	3	1	3	1		0.06	Delta-1-pyrroline-5-carboxylate dehydrogenase-like protein [Acremonium chrysogenum ATCC 11550]
103	WT–96	Chryso_annotated	KFH43620.1	112	65506	9	4	5	2		0.12	Delta-1-pyrroline-5-carboxylate dehydrogenase-like protein [Acremonium chrysogenum ATCC 11550]
267	HY–96	Chryso_annotated	KFH43620.1	51	65506	4	3	3	2		0.12	Delta-1-pyrroline-5-carboxylate dehydrogenase-like protein [Acremonium chrysogenum ATCC 11550]
278	HY–96	Chryso_annotated	KFH48866.1	50	51049	1	1	1	1		0.07	Dihydrofolate reductase-like protein [Acremonium chrysogenum ATCC 11550]
380	WT-120	Chryso_annotated	KFH42921.1	18	55166	18	3	3	2		0.14	Dihydrolipoyl dehydrogenase-like protein [Acremonium chrysogenum ATCC 11550]
231	WT–96	Chryso_annotated	KFH42921.1	24	55166	1	1	1	1		0.07	Dihydrolipoyl dehydrogenase-like protein [Acremonium chrysogenum ATCC 11550]
262	WT-120	Chryso_annotated	KFH40798.1	77	49140	5	4	2	2		0.16	Dihydrolipoyllysine-residue acetyltransferase component of pyruvate dehydrogenase complex-like protein [Acremonium chrysogenum ATCC 11550]
240	HY–120	Chryso_annotated	KFH40798.1	82	49140	5	4	2	1		0.16	Dihydrolipoyllysine-residue acetyltransferase component of pyruvate dehydrogenase complex-like protein [Acremonium chrysogenum ATCC 11550]
308	HY–96	Chryso_annotated	KFH40798.1	39	49140	2	2	2	2		0.16	Dihydrolipoyllysine-residue acetyltransferase component of pyruvate dehydrogenase complex-like protein [Acremonium chrysogenum ATCC 11550]
353	WT-120	Chryso_annotated	KFH43769.1	23	47378	5	1	3	1		0.08	Dihydrolipoyllysine-residue succinyltransferase component of 2-oxoglutarate dehydrogenase complex-like protein [Acremonium chrysogenum ATCC 11550]
237	HY–120	Chryso_annotated	KFH43769.1	86	47378	11	4	6	2		0.16	Dihydrolipoyllysine-residue succinyltransferase component of 2-oxoglutarate dehydrogenase complex-like protein [Acremonium chrysogenum ATCC 11550]
268	WT–96	Chryso_annotated	KFH43769.1	17	47378	1	1	1	1		0.08	Dihydrolipoyllysine-residue succinyltransferase component of 2-oxoglutarate dehydrogenase complex-like protein [Acremonium chrysogenum ATCC 11550]
318	HY–120	Chryso_annotated	KFH43165.1	33	63430	2	1	2	1		0.06	Dihydroxyacetone kinase-like protein [Acremonium chrysogenum ATCC 11550]
195	HY–120	Chryso_annotated	KFH42794.1	148	42006	11	9	3	2		0.19	Diphosphomevalonate decarboxylase-like protein [Acremonium chrysogenum ATCC 11550]
167	HY–72	Chryso_annotated	KFH42794.1	18	42006	2	1	1	1		0.09	Diphosphomevalonate decarboxylase-like protein [Acremonium chrysogenum ATCC 11550]
136	WT-120	Chryso_annotated	KFH41971.1	441	31704	16	13	3	3		0.57	Disulfide-bond oxidoreductase-like protein [Acremonium chrysogenum ATCC 11550]
27	HY–120	Chryso_annotated	KFH41971.1	7447	31704	129	103	6	4		0.75	Disulfide-bond oxidoreductase-like protein [Acremonium chrysogenum ATCC 11550]
52	HY–96	Chryso_annotated	KFH41971.1	391	31704	14	8	6	1		0.25	Disulfide-bond oxidoreductase-like protein [Acremonium chrysogenum ATCC 11550]
53	HY–72	Chryso_annotated	KFH41971.1	109	31704	12	5	4	1		0.12	Disulfide-bond oxidoreductase-like protein [Acremonium chrysogenum ATCC 11550]
319	HY–120	Chryso_annotated	KFH48730.1	31	38627	1	1	1	1		0.1	D-lactate dehydrogenase-like protein [Acremonium chrysogenum ATCC 11550]
350	HY–120	Chryso_annotated	KFH45275.1	21	40355	1	1	1	1		0.09	D-malate dehydrogenase [decarboxylating]-like protein [Acremonium chrysogenum ATCC 11550]
414	HY–120	Chryso_annotated	KFH46933.1	14	122636	4	1	4	1		0.03	DNA repair protein-like protein [Acremonium chrysogenum ATCC 11550]
138	WT–72	Chryso_annotated	KFH42957.1	16	48086	2	1	1	1		0.08	DNA repair protein-like protein [Acremonium chrysogenum ATCC 11550]
364	HY–120	Chryso_annotated	KFH45497.1	18	193514	13	1	7	1		0.02	DNA-directed RNA polymerase II subunit-like protein [Acremonium chrysogenum ATCC 11550]
422	HY–96	Chryso_annotated	KFH43923.1	20	48138	2	1	2	1		0.08	DnaJ protein-like protein [Acremonium chrysogenum ATCC 11550]
401	HY–120	Chryso_annotated	KFH48237.1	15	149016	3	1	3	1		0.02	DNA-like protein [Acremonium chrysogenum ATCC 11550]
149	HY–120	Chryso_annotated	KFH44437.1	311	52388	18	14	3	2		0.15	D-serine dehydratase-like protein [Acremonium chrysogenum ATCC 11550]
108	HY–72	Chryso_annotated	KFH44437.1	37	52388	1	1	1	1		0.07	D-serine dehydratase-like protein [Acremonium chrysogenum ATCC 11550]
307	HY–120	Chryso_annotated	KFH47995.1	37	19812	2	2	1	1		0.19	E3 ubiquitin ligase complex SCF subunit scon-like protein [Acremonium chrysogenum ATCC 11550]
320	WT-120	Chryso_annotated	KFH41406.1	35	35844	8	4	4	2		0.22	electron transfer flavoprotein subunit alpha-like protein [Acremonium chrysogenum ATCC 11550]
297	HY–120	Chryso_annotated	KFH41406.1	43	35844	18	5	2	2		0.22	electron transfer flavoprotein subunit alpha-like protein [Acremonium chrysogenum ATCC 11550]
480	HY–96	Chryso_annotated	KFH41406.1	13	35844	1	1	1	1		0.1	electron transfer flavoprotein subunit alpha-like protein [Acremonium chrysogenum ATCC 11550]
219	WT-120	Chryso_annotated	KFH48776.1	146	29123	12	6	3	1		0.28	Electron transfer flavoprotein subunit beta-like protein [Acremonium chrysogenum ATCC 11550]
217	HY–96	Chryso_annotated	KFH48776.1	71	29123	7	4	3	2		0.28	Electron transfer flavoprotein subunit beta-like protein [Acremonium chrysogenum ATCC 11550]
24	WT-120	Chryso_annotated	KFH42761.1	3756	50453	268	154	14	9		1.71	Elongation factor 1-alpha-like protein [Acremonium chrysogenum ATCC 11550]
12	HY–120	Chryso_annotated	KFH42761.1	14099	50453	546	417	11	7		1.35	Elongation factor 1-alpha-like protein [Acremonium chrysogenum ATCC 11550]
4	WT–96	Chryso_annotated	KFH42761.1	2098	50453	158	91	18	14		1.91	Elongation factor 1-alpha-like protein [Acremonium chrysogenum ATCC 11550]
4	WT–72	Chryso_annotated	KFH42761.1	1935	50453	170	116	12	7		0.77	Elongation factor 1-alpha-like protein [Acremonium chrysogenum ATCC 11550]
5	HY–96	Chryso_annotated	KFH42761.1	1931	50453	161	88	12	9		1.19	Elongation factor 1-alpha-like protein [Acremonium chrysogenum ATCC 11550]
6	HY–72	Chryso_annotated	KFH42761.1	1680	50453	176	81	9	6		0.65	Elongation factor 1-alpha-like protein [Acremonium chrysogenum ATCC 11550]
14	WT-120	Chryso_annotated	KFH44995.1	6217	25215	133	108	9	7		2.08	Elongation factor 1-beta-like protein [Acremonium chrysogenum ATCC 11550]
17	HY–120	Chryso_annotated	KFH44995.1	12303	25215	211	199	5	4		0.76	Elongation factor 1-beta-like protein [Acremonium chrysogenum ATCC 11550]
14	WT–96	Chryso_annotated	KFH44995.1	644	25215	34	25	8	8		2.55	Elongation factor 1-beta-like protein [Acremonium chrysogenum ATCC 11550]
144	WT–72	Chryso_annotated	KFH44995.1	14	25215	6	2	2	1		0.15	Elongation factor 1-beta-like protein [Acremonium chrysogenum ATCC 11550]
19	HY–96	Chryso_annotated	KFH44995.1	794	25215	29	23	7	7		2.08	Elongation factor 1-beta-like protein [Acremonium chrysogenum ATCC 11550]
41	HY–72	Chryso_annotated	KFH44995.1	169	25215	9	7	3	2		0.32	Elongation factor 1-beta-like protein [Acremonium chrysogenum ATCC 11550]
194	WT–96	Chryso_annotated	KFH41350.1	40	46491	5	2	5	2		0.17	Elongation factor 1-gamma-like protein [Acremonium chrysogenum ATCC 11550]
77	WT–72	Chryso_annotated	KFH41350.1	54	46491	3	1	3	1		0.08	Elongation factor 1-gamma-like protein [Acremonium chrysogenum ATCC 11550]
197	HY–96	Chryso_annotated	KFH41350.1	80	46491	6	4	4	2		0.17	Elongation factor 1-gamma-like protein [Acremonium chrysogenum ATCC 11550]
278	WT-120	Chryso_annotated	KFH43548.1	60	118815	5	3	3	1		0.03	Elongation factor-like protein [Acremonium chrysogenum ATCC 11550]
109	WT-120	Chryso_annotated	KFH48798.1	728	93804	61	45	12	9		0.42	Elongation factor-like protein [Acremonium chrysogenum ATCC 11550]
134	HY–120	Chryso_annotated	KFH48798.1	431	93804	46	24	9	6		0.26	Elongation factor-like protein [Acremonium chrysogenum ATCC 11550]
89	WT–96	Chryso_annotated	KFH43548.1	130	118815	12	4	5	2		0.06	Elongation factor-like protein [Acremonium chrysogenum ATCC 11550]
115	HY–96	Chryso_annotated	KFH43548.1	165	118815	19	10	8	5		0.17	Elongation factor-like protein [Acremonium chrysogenum ATCC 11550]
19	WT–96	Chryso_annotated	KFH48798.1	573	93804	52	33	17	12		0.59	Elongation factor-like protein [Acremonium chrysogenum ATCC 11550]
115	WT–72	Chryso_annotated	KFH48798.1	24	93804	7	2	4	1		0.04	Elongation factor-like protein [Acremonium chrysogenum ATCC 11550]
36	HY–96	Chryso_annotated	KFH48798.1	538	93804	43	26	18	14		0.79	Elongation factor-like protein [Acremonium chrysogenum ATCC 11550]
69	HY–72	Chryso_annotated	KFH48798.1	73	93804	10	4	7	4		0.17	Elongation factor-like protein [Acremonium chrysogenum ATCC 11550]
458	HY–96	Chryso_annotated	KFH48123.1	16	30170	2	1	1	1		0.13	endonuclease-like protein [Acremonium chrysogenum ATCC 11550]
9	WT-120	Chryso_annotated	KFH42829.1	8697	47553	220	186	12	11		1.89	Enolase-like protein [Acremonium chrysogenum ATCC 11550]
5	HY–120	Chryso_annotated	KFH42829.1	25482	47553	467	433	14	12		2.62	Enolase-like protein [Acremonium chrysogenum ATCC 11550]
12	WT–96	Chryso_annotated	KFH42829.1	722	47553	54	30	15	11		1.48	Enolase-like protein [Acremonium chrysogenum ATCC 11550]
15	WT–72	Chryso_annotated	KFH42829.1	362	47553	38	19	8	7		0.7	Enolase-like protein [Acremonium chrysogenum ATCC 11550]
17	HY–96	Chryso_annotated	KFH42829.1	825	47553	44	30	14	10		1.3	Enolase-like protein [Acremonium chrysogenum ATCC 11550]
22	HY–72	Chryso_annotated	KFH42829.1	318	47553	51	19	8	5		0.58	Enolase-like protein [Acremonium chrysogenum ATCC 11550]
327	WT-120	Chryso_annotated	KFH48036.1	32	33482	4	1	2	1		0.11	Enoyl-CoA hydratase 2, peroxisomal-like protein [Acremonium chrysogenum ATCC 11550]
85	HY–120	Chryso_annotated	KFH48036.1	1033	33482	60	53	5	4		0.53	Enoyl-CoA hydratase 2, peroxisomal-like protein [Acremonium chrysogenum ATCC 11550]
286	HY–96	Chryso_annotated	KFH48036.1	48	33482	6	3	1	1		0.11	Enoyl-CoA hydratase 2, peroxisomal-like protein [Acremonium chrysogenum ATCC 11550]
120	HY–72	Chryso_annotated	KFH48036.1	31	33482	5	4	1	1		0.11	Enoyl-CoA hydratase 2, peroxisomal-like protein [Acremonium chrysogenum ATCC 11550]
265	HY–96	Chryso_annotated	KFH48859.1	51	32499	1	1	1	1		0.12	enoyl-CoA hydratase-like protein [Acremonium chrysogenum ATCC 11550]
336	HY–96	Chryso_annotated	KFH43730.1	34	35646	1	1	1	1		0.11	Eukaryotic translation initiation factor 2 subunit alpha-like protein [Acremonium chrysogenum ATCC 11550]
333	HY–120	Chryso_annotated	KFH47921.1	26	56003	2	1	2	1		0.07	Eukaryotic translation initiation factor 2 subunit gamma-like protein [Acremonium chrysogenum ATCC 11550]
280	WT–96	Chryso_annotated	KFH47921.1	15	56003	1	1	1	1		0.07	Eukaryotic translation initiation factor 2 subunit gamma-like protein [Acremonium chrysogenum ATCC 11550]
367	HY–96	Chryso_annotated	KFH47921.1	29	56003	3	1	3	1		0.07	Eukaryotic translation initiation factor 2 subunit gamma-like protein [Acremonium chrysogenum ATCC 11550]
325	HY–96	Chryso_annotated	KFH41654.1	35	98342	3	1	2	1		0.04	Eukaryotic translation initiation factor 3 subunit C-like protein [Acremonium chrysogenum ATCC 11550]
197	WT-120	Chryso_annotated	KFH40512.1	213	38886	7	5	3	1		0.1	Eukaryotic translation initiation factor 3 subunit F-like protein [Acremonium chrysogenum ATCC 11550]
227	HY–120	Chryso_annotated	KFH40512.1	102	38886	5	2	3	1		0.1	Eukaryotic translation initiation factor 3 subunit F-like protein [Acremonium chrysogenum ATCC 11550]
244	HY–96	Chryso_annotated	KFH40512.1	61	38886	2	1	1	1		0.1	Eukaryotic translation initiation factor 3 subunit F-like protein [Acremonium chrysogenum ATCC 11550]
368	HY–96	Chryso_annotated	KFH45719.1	29	27768	1	1	1	1		0.14	Eukaryotic translation initiation factor 3 subunit K-like protein [Acremonium chrysogenum ATCC 11550]
313	HY–96	Chryso_annotated	KFH47944.1	38	51024	2	1	2	1		0.07	Eukaryotic translation initiation factor 3 subunit M-like protein [Acremonium chrysogenum ATCC 11550]
47	WT-120	Chryso_annotated	KFH44582.1	2155	18506	150	115	7	5		5.62	Eukaryotic translation initiation factor 5A-like protein [Acremonium chrysogenum ATCC 11550]
103	HY–120	Chryso_annotated	KFH44582.1	695	18506	67	42	6	6		3.54	Eukaryotic translation initiation factor 5A-like protein [Acremonium chrysogenum ATCC 11550]
233	WT–96	Chryso_annotated	KFH44582.1	23	18506	12	3	7	2		0.46	Eukaryotic translation initiation factor 5A-like protein [Acremonium chrysogenum ATCC 11550]
110	HY–96	Chryso_annotated	KFH44582.1	170	18506	15	8	4	3		1.13	Eukaryotic translation initiation factor 5A-like protein [Acremonium chrysogenum ATCC 11550]
112	HY–72	Chryso_annotated	KFH44582.1	35	18506	12	5	2	1		0.21	Eukaryotic translation initiation factor 5A-like protein [Acremonium chrysogenum ATCC 11550]
177	HY–120	Chryso_annotated	KFH40887.1	194	27918	8	8	1	1		0.14	Eukaryotic translation initiation factor-like protein [Acremonium chrysogenum ATCC 11550]
406	WT-120	Chryso_annotated	KFH45302.1	14	42255	29	1	2	1		0.09	Exopolyphosphatase-like protein [Acremonium chrysogenum ATCC 11550]
368	WT-120	Chryso_annotated	KFH46346.1	21	33336	1	1	1	1		0.11	F-actin-capping protein subunit alpha-like protein [Acremonium chrysogenum ATCC 11550]
301	HY–120	Chryso_annotated	KFH46346.1	41	33336	6	5	3	3		0.38	F-actin-capping protein subunit alpha-like protein [Acremonium chrysogenum ATCC 11550]
199	HY–120	Chryso_annotated	KFH44531.1	142	31472	21	11	2	1		0.25	F-actin-capping protein subunit beta-like protein [Acremonium chrysogenum ATCC 11550]
131	HY–72	Chryso_annotated	KFH44531.1	27	31472	2	1	2	1		0.12	F-actin-capping protein subunit beta-like protein [Acremonium chrysogenum ATCC 11550]
295	HY–96	Chryso_annotated	KFH46599.1	43	50765	1	1	1	1		0.07	FAD-linked oxidoreductase-like protein [Acremonium chrysogenum ATCC 11550]
374	HY–96	Chryso_annotated	KFH47647.1	28	40374	3	1	3	1		0.09	Farnesyl pyrophosphate synthase-like protein [Acremonium chrysogenum ATCC 11550]
281	HY–120	Chryso_annotated	KFH41835.1	53	62744	7	1	1	1		0.06	Fatty acid amide hydrolase-like protein [Acremonium chrysogenum ATCC 11550]
265	WT-120	Chryso_annotated	KFH41557.1	73	13568	10	5	4	2		0.66	Fatty acid-binding protein-like protein [Acremonium chrysogenum ATCC 11550]
142	WT–72	Chryso_annotated	KFH41557.1	15	13568	1	1	1	1		0.29	Fatty acid-binding protein-like protein [Acremonium chrysogenum ATCC 11550]
119	HY–72	Chryso_annotated	KFH41557.1	32	13568	2	2	1	1		0.29	Fatty acid-binding protein-like protein [Acremonium chrysogenum ATCC 11550]
379	HY–120	Chryso_annotated	KFH48125.1	16	77826	1	1	1	1		0.05	F-box/LRR-repeat protein-like protein [Acremonium chrysogenum ATCC 11550]
398	HY–120	Chryso_annotated	KFH42149.1	15	76469	2	1	1	1		0.05	Ferric/cupric reductase transmembrane component-like protein [Acremonium chrysogenum ATCC 11550]
407	HY–96	Chryso_annotated	KFH43006.1	23	67017	3	1	2	1		0.06	feruloyl esterase B-like protein [Acremonium chrysogenum ATCC 11550]
405	HY–96	Chryso_annotated	KFH49049.1	23	32757	1	1	1	1		0.12	Fe-S cluster assembly protein-like protein [Acremonium chrysogenum ATCC 11550]
94	HY–120	Chryso_annotated	KFH46618.1	884	39601	63	47	9	8		1.47	formate dehydrogenase-like protein [Acremonium chrysogenum ATCC 11550]
362	HY–96	Chryso_annotated	KFH44104.1	30	38585	1	1	1	1		0.1	Fructose-1,6-bisphosphatase-like protein [Acremonium chrysogenum ATCC 11550]
50	WT-120	Chryso_annotated	KFH42846.1	1900	39932	79	63	10	6		0.87	Fructose-bisphosphate aldolase-like protein [Acremonium chrysogenum ATCC 11550]
70	HY–120	Chryso_annotated	KFH42846.1	1528	39932	61	49	7	6		1.24	Fructose-bisphosphate aldolase-like protein [Acremonium chrysogenum ATCC 11550]
31	WT–96	Chryso_annotated	KFH42846.1	417	39932	23	15	7	5		0.57	Fructose-bisphosphate aldolase-like protein [Acremonium chrysogenum ATCC 11550]
22	WT–72	Chryso_annotated	KFH42846.1	250	39932	42	20	6	4		0.43	Fructose-bisphosphate aldolase-like protein [Acremonium chrysogenum ATCC 11550]
215	HY–96	Chryso_annotated	KFH42846.1	71	39932	6	4	5	3		0.31	Fructose-bisphosphate aldolase-like protein [Acremonium chrysogenum ATCC 11550]
56	HY–72	Chryso_annotated	KFH42846.1	101	39932	3	3	1	1		0.09	Fructose-bisphosphate aldolase-like protein [Acremonium chrysogenum ATCC 11550]
348	WT-120	Chryso_annotated	KFH43308.1	25	60394	1	1	1	1		0.06	Fumarate hydratase-like protein [Acremonium chrysogenum ATCC 11550]
390	HY–96	Chryso_annotated	KFH43308.1	25	60394	2	1	2	1		0.06	Fumarate hydratase-like protein [Acremonium chrysogenum ATCC 11550]
289	WT-120	Chryso_annotated	KFH45880.1	53	47621	4	2	3	1		0.08	gamma-glutamyl phosphate reductase-like protein [Acremonium chrysogenum ATCC 11550]
218	HY–120	Chryso_annotated	KFH45880.1	114	47621	14	6	4	2		0.16	gamma-glutamyl phosphate reductase-like protein [Acremonium chrysogenum ATCC 11550]
160	HY–96	Chryso_annotated	KFH45880.1	100	47621	8	2	5	2		0.16	gamma-glutamyl phosphate reductase-like protein [Acremonium chrysogenum ATCC 11550]
133	WT-120	Chryso_annotated	KFH48940.1	467	86153	27	16	4	2		0.09	Glucan 1,3-beta-glucosidase-like protein [Acremonium chrysogenum ATCC 11550]
25	WT-120	Chryso_annotated	KFH43400.1	3659	50987	142	123	5	4		0.53	glucan endo-1,3-beta-glucosidase-like protein [Acremonium chrysogenum ATCC 11550]
171	HY–120	Chryso_annotated	KFH43400.1	216	50987	35	15	2	2		0.15	glucan endo-1,3-beta-glucosidase-like protein [Acremonium chrysogenum ATCC 11550]
148	WT–96	Chryso_annotated	KFH43400.1	73	50987	4	3	2	2		0.15	glucan endo-1,3-beta-glucosidase-like protein [Acremonium chrysogenum ATCC 11550]
338	HY–96	Chryso_annotated	KFH47190.1	33	45009	2	1	2	1		0.08	glucan endo-1,3-beta-glucosidase-like protein [Acremonium chrysogenum ATCC 11550]
333	WT-120	Chryso_annotated	KFH47706.1	29	39739	3	2	1	1		0.09	Gluconolactonase-like protein [Acremonium chrysogenum ATCC 11550]
204	HY–120	Chryso_annotated	KFH46427.1	131	34196	13	6	5	2		0.23	Glucose-6-phosphate 1-epimerase-like protein [Acremonium chrysogenum ATCC 11550]
257	HY–96	Chryso_annotated	KFH46427.1	54	34196	2	1	1	1		0.11	Glucose-6-phosphate 1-epimerase-like protein [Acremonium chrysogenum ATCC 11550]
305	HY–120	Chryso_annotated	KFH43036.1	38	61542	5	1	3	1		0.06	Glucose-6-phosphate isomerase-like protein [Acremonium chrysogenum ATCC 11550]
444	HY–96	Chryso_annotated	KFH43036.1	17	61542	3	2	2	2		0.12	Glucose-6-phosphate isomerase-like protein [Acremonium chrysogenum ATCC 11550]
190	HY–72	Chryso_annotated	KFH43036.1	14	61542	1	1	1	1		0.06	Glucose-6-phosphate isomerase-like protein [Acremonium chrysogenum ATCC 11550]
1	WT-120	Chryso_annotated	KFH46345.1	34683	7361	972	768	10	5		218.72	Glucose-repressible gene protein-like protein [Acremonium chrysogenum ATCC 11550]
96	WT-120	Chryso_annotated	KFH47319.1	859	7258	348	73	3	2		1.49	Glucose-repressible gene protein-like protein [Acremonium chrysogenum ATCC 11550]
11	WT–96	Chryso_annotated	KFH46345.1	799	7361	54	30	4	3		13.82	Glucose-repressible gene protein-like protein [Acremonium chrysogenum ATCC 11550]
45	WT–72	Chryso_annotated	KFH46345.1	87	7361	5	3	1	1		0.57	Glucose-repressible gene protein-like protein [Acremonium chrysogenum ATCC 11550]
299	HY–96	Chryso_annotated	KFH46345.1	43	7361	4	2	2	1		0.57	Glucose-repressible gene protein-like protein [Acremonium chrysogenum ATCC 11550]
133	WT–96	Chryso_annotated	KFH47319.1	82	7258	7	5	2	2		1.49	Glucose-repressible gene protein-like protein [Acremonium chrysogenum ATCC 11550]
342	WT-120	Chryso_annotated	KFH42782.1	26	71828	2	1	2	1		0.05	glutamate--tRNA ligase, cytoplasmic-like protein [Acremonium chrysogenum ATCC 11550]
304	HY–120	Chryso_annotated	KFH42782.1	38	71828	7	3	3	1		0.05	glutamate--tRNA ligase, cytoplasmic-like protein [Acremonium chrysogenum ATCC 11550]
438	HY–96	Chryso_annotated	KFH42782.1	18	71828	3	1	3	1		0.05	glutamate--tRNA ligase, cytoplasmic-like protein [Acremonium chrysogenum ATCC 11550]
443	HY–96	Chryso_annotated	KFH46959.1	17	51168	1	1	1	1		0.07	glutamine amidotransferase-like protein [Acremonium chrysogenum ATCC 11550]
245	WT-120	Chryso_annotated	KFH45222.1	100	40910	24	8	6	2		0.3	Glutamine synthetase-like protein [Acremonium chrysogenum ATCC 11550]
148	HY–120	Chryso_annotated	KFH45222.1	314	40910	24	9	6	1		0.09	Glutamine synthetase-like protein [Acremonium chrysogenum ATCC 11550]
437	HY–96	Chryso_annotated	KFH45222.1	18	40910	1	1	1	1		0.09	Glutamine synthetase-like protein [Acremonium chrysogenum ATCC 11550]
337	HY–96	Chryso_annotated	KFH40520.1	34	47082	1	1	1	1		0.08	Glutamyl-tRNA(Gln) amidotransferase subunit A-like protein [Acremonium chrysogenum ATCC 11550]
135	WT-120	Chryso_annotated	KFH42494.1	450	13080	15	13	2	2		0.69	Glutaredoxin-like protein [Acremonium chrysogenum ATCC 11550]
102	HY–120	Chryso_annotated	KFH42494.1	721	13080	20	18	3	2		0.69	Glutaredoxin-like protein [Acremonium chrysogenum ATCC 11550]
158	HY–96	Chryso_annotated	KFH42494.1	102	13080	9	5	4	3		1.2	Glutaredoxin-like protein [Acremonium chrysogenum ATCC 11550]
340	WT-120	Chryso_annotated	KFH42185.1	27	39697	3	3	1	1		0.09	Glutathione S-transferase omega-like protein [Acremonium chrysogenum ATCC 11550]
150	HY–96	Chryso_annotated	KFH42185.1	110	39697	7	5	5	4		0.43	Glutathione S-transferase omega-like protein [Acremonium chrysogenum ATCC 11550]
390	HY–120	Chryso_annotated	KFH41874.1	15	37755	3	1	1	1		0.1	Glutathione S-transferase omega-like-like protein [Acremonium chrysogenum ATCC 11550]
207	HY–120	Chryso_annotated	KFH40871.1	125	30492	4	4	1	1		0.12	Glutathione S-transferase-like protein [Acremonium chrysogenum ATCC 11550]
2	WT-120	Chryso_annotated	KFH47131.1	33785	36293	778	671	14	12		4.9	Glyceraldehyde-3-phosphate dehydrogenase-like protein [Acremonium chrysogenum ATCC 11550]
2	HY–120	Chryso_annotated	KFH47131.1	46382	36293	860	747	12	9		1.96	Glyceraldehyde-3-phosphate dehydrogenase-like protein [Acremonium chrysogenum ATCC 11550]
1	WT–96	Chryso_annotated	KFH47131.1	3541	36293	200	135	14	12		2.6	Glyceraldehyde-3-phosphate dehydrogenase-like protein [Acremonium chrysogenum ATCC 11550]
1	WT–72	Chryso_annotated	KFH47131.1	9062	36293	393	279	14	10		1.96	Glyceraldehyde-3-phosphate dehydrogenase-like protein [Acremonium chrysogenum ATCC 11550]
10	HY–96	Chryso_annotated	KFH47131.1	1425	36293	71	49	10	9		1.43	Glyceraldehyde-3-phosphate dehydrogenase-like protein [Acremonium chrysogenum ATCC 11550]
3	HY–72	Chryso_annotated	KFH47131.1	3372	36293	178	105	7	7		0.99	Glyceraldehyde-3-phosphate dehydrogenase-like protein [Acremonium chrysogenum ATCC 11550]
209	HY–120	Chryso_annotated	KFH40721.1	124	33814	7	6	2	1		0.11	Glycerol 2-dehydrogenase-like protein [Acremonium chrysogenum ATCC 11550]
157	HY–96	Chryso_annotated	KFH40721.1	102	33814	4	4	2	2		0.24	Glycerol 2-dehydrogenase-like protein [Acremonium chrysogenum ATCC 11550]
172	WT-120	Chryso_annotated	KFH43048.1	290	37280	21	15	7	6		0.78	Glycerol dehydrogenase-like protein [Acremonium chrysogenum ATCC 11550]
206	WT–96	Chryso_annotated	KFH43048.1	36	37280	2	1	2	1		0.1	Glycerol dehydrogenase-like protein [Acremonium chrysogenum ATCC 11550]
185	HY–96	Chryso_annotated	KFH43048.1	85	37280	7	3	5	2		0.21	Glycerol dehydrogenase-like protein [Acremonium chrysogenum ATCC 11550]
425	HY–96	Chryso_annotated	KFH46127.1	19	56326	3	1	2	1		0.07	Glycerol kinase-like protein [Acremonium chrysogenum ATCC 11550]
385	HY–120	Chryso_annotated	KFH46713.1	16	127721	3	1	2	1		0.03	Glycerophosphodiester phosphodiesterase-like protein [Acremonium chrysogenum ATCC 11550]
253	WT-120	Chryso_annotated	KFH43643.1	89	18928	25	12	3	2		1.09	Glycine cleavage system H protein-like protein [Acremonium chrysogenum ATCC 11550]
147	HY–96	Chryso_annotated	KFH43643.1	112	18928	15	7	4	2		0.74	Glycine cleavage system H protein-like protein [Acremonium chrysogenum ATCC 11550]
89	HY–72	Chryso_annotated	KFH43643.1	49	18928	5	3	1	1		0.2	Glycine cleavage system H protein-like protein [Acremonium chrysogenum ATCC 11550]
225	HY–96	Chryso_annotated	KFH40539.1	66	19465	2	1	1	1		0.2	Glycine-rich RNA-binding protein-like protein [Acremonium chrysogenum ATCC 11550]
344	HY–120	Chryso_annotated	KFH48083.1	23	74896	7	4	2	1		0.05	Glycine--tRNA ligase-like protein [Acremonium chrysogenum ATCC 11550]
192	HY–96	Chryso_annotated	KFH48083.1	82	74896	3	3	2	2		0.1	Glycine--tRNA ligase-like protein [Acremonium chrysogenum ATCC 11550]
220	WT–96	Chryso_annotated	KFH44110.1	27	43777	2	1	1	1		0.09	glycosidase-like protein [Acremonium chrysogenum ATCC 11550]
283	HY–96	Chryso_annotated	KFH44110.1	48	43777	2	1	1	1		0.09	glycosidase-like protein [Acremonium chrysogenum ATCC 11550]
255	HY–96	Chryso_annotated	KFH48774.1	55	25720	3	1	1	1		0.15	GrpE protein-like protein [Acremonium chrysogenum ATCC 11550]
210	WT-120	Chryso_annotated	KFH42305.1	170	24806	20	15	3	2		0.33	GTP-binding nuclear protein GSP1/Ran-like protein [Acremonium chrysogenum ATCC 11550]
181	HY–120	Chryso_annotated	KFH42305.1	183	24806	26	10	3	2		0.33	GTP-binding nuclear protein GSP1/Ran-like protein [Acremonium chrysogenum ATCC 11550]
138	WT–96	Chryso_annotated	KFH42305.1	80	24806	12	4	6	1		0.15	GTP-binding nuclear protein GSP1/Ran-like protein [Acremonium chrysogenum ATCC 11550]
54	WT–72	Chryso_annotated	KFH42305.1	77	24806	4	1	2	1		0.15	GTP-binding nuclear protein GSP1/Ran-like protein [Acremonium chrysogenum ATCC 11550]
419	HY–96	Chryso_annotated	KFH42305.1	20	24806	5	1	3	1		0.15	GTP-binding nuclear protein GSP1/Ran-like protein [Acremonium chrysogenum ATCC 11550]
98	HY–72	Chryso_annotated	KFH42305.1	42	24806	7	3	3	2		0.33	GTP-binding nuclear protein GSP1/Ran-like protein [Acremonium chrysogenum ATCC 11550]
376	WT-120	Chryso_annotated	KFH45272.1	18	42517	3	2	2	1		0.09	GU4 nucleic-binding protein-like protein [Acremonium chrysogenum ATCC 11550]
278	HY–120	Chryso_annotated	KFH45272.1	55	42517	14	2	3	1		0.18	GU4 nucleic-binding protein-like protein [Acremonium chrysogenum ATCC 11550]
346	HY–96	Chryso_annotated	KFH45272.1	32	42517	2	1	1	1		0.09	GU4 nucleic-binding protein-like protein [Acremonium chrysogenum ATCC 11550]
65	WT-120	Chryso_annotated	KFH46842.1	1321	35709	120	36	5	4		0.49	Guanine nucleotide-binding protein subunit beta-like protein [Acremonium chrysogenum ATCC 11550]
86	HY–120	Chryso_annotated	KFH46842.1	986	35709	49	23	5	4		0.49	Guanine nucleotide-binding protein subunit beta-like protein [Acremonium chrysogenum ATCC 11550]
117	WT–96	Chryso_annotated	KFH46842.1	95	35709	5	3	3	1		0.11	Guanine nucleotide-binding protein subunit beta-like protein [Acremonium chrysogenum ATCC 11550]
49	WT–72	Chryso_annotated	KFH46842.1	82	35709	4	4	1	1		0.11	Guanine nucleotide-binding protein subunit beta-like protein [Acremonium chrysogenum ATCC 11550]
241	HY–96	Chryso_annotated	KFH46842.1	63	35709	5	2	3	2		0.22	Guanine nucleotide-binding protein subunit beta-like protein [Acremonium chrysogenum ATCC 11550]
165	HY–72	Chryso_annotated	KFH46842.1	19	35709	1	1	1	1		0.11	Guanine nucleotide-binding protein subunit beta-like protein [Acremonium chrysogenum ATCC 11550]
12	WT-120	Chryso_annotated	KFH46699.1	6800	70798	236	181	17	13		1.38	Heat shock 70 kDa protein-like protein [Acremonium chrysogenum ATCC 11550]
14	HY–120	Chryso_annotated	KFH46699.1	12844	70798	296	264	14	12		1.15	Heat shock 70 kDa protein-like protein [Acremonium chrysogenum ATCC 11550]
72	WT-120	Chryso_annotated	KFH47769.1	1238	73501	192	44	12	8		0.48	Heat shock 70 kDa protein-like protein [Acremonium chrysogenum ATCC 11550]
124	HY–120	Chryso_annotated	KFH47769.1	504	73501	45	17	10	4		0.28	Heat shock 70 kDa protein-like protein [Acremonium chrysogenum ATCC 11550]
9	WT–96	Chryso_annotated	KFH46699.1	897	70798	48	34	14	9		0.67	Heat shock 70 kDa protein-like protein [Acremonium chrysogenum ATCC 11550]
25	WT–72	Chryso_annotated	KFH46699.1	239	70798	55	18	5	5		0.29	Heat shock 70 kDa protein-like protein [Acremonium chrysogenum ATCC 11550]
9	HY–96	Chryso_annotated	KFH46699.1	1460	70798	98	65	15	12		1.04	Heat shock 70 kDa protein-like protein [Acremonium chrysogenum ATCC 11550]
16	HY–72	Chryso_annotated	KFH46699.1	641	70798	73	28	12	7		0.43	Heat shock 70 kDa protein-like protein [Acremonium chrysogenum ATCC 11550]
29	WT–96	Chryso_annotated	KFH47769.1	423	73501	41	27	10	7		0.41	Heat shock 70 kDa protein-like protein [Acremonium chrysogenum ATCC 11550]
36	WT–72	Chryso_annotated	KFH47769.1	117	73501	8	3	6	2		0.16	Heat shock 70 kDa protein-like protein [Acremonium chrysogenum ATCC 11550]
85	HY–96	Chryso_annotated	KFH47769.1	245	73501	15	9	8	5		0.28	Heat shock 70 kDa protein-like protein [Acremonium chrysogenum ATCC 11550]
110	HY–72	Chryso_annotated	KFH47769.1	36	73501	9	3	5	3		0.16	Heat shock 70 kDa protein-like protein [Acremonium chrysogenum ATCC 11550]
139	WT-120	Chryso_annotated	KFH41613.1	424	62928	48	30	11	8		0.58	Heat shock protein-like protein [Acremonium chrysogenum ATCC 11550]
271	HY–120	Chryso_annotated	KFH41613.1	60	62928	14	5	6	3		0.19	Heat shock protein-like protein [Acremonium chrysogenum ATCC 11550]
275	WT-120	Chryso_annotated	KFH41996.1	64	55989	9	4	3	3		0.21	Heat shock protein-like protein [Acremonium chrysogenum ATCC 11550]
366	HY–120	Chryso_annotated	KFH44537.1	17	80153	3	1	3	1		0.05	Heat shock protein-like protein [Acremonium chrysogenum ATCC 11550]
103	WT-120	Chryso_annotated	KFH45490.1	812	59351	54	42	13	9		0.95	Heat shock protein-like protein [Acremonium chrysogenum ATCC 11550]
87	HY–120	Chryso_annotated	KFH45490.1	978	59351	63	47	9	5		0.44	Heat shock protein-like protein [Acremonium chrysogenum ATCC 11550]
61	WT–96	Chryso_annotated	KFH41613.1	188	62928	24	8	16	7		0.49	Heat shock protein-like protein [Acremonium chrysogenum ATCC 11550]
76	WT–72	Chryso_annotated	KFH41613.1	54	62928	7	3	5	3		0.19	Heat shock protein-like protein [Acremonium chrysogenum ATCC 11550]
87	HY–96	Chryso_annotated	KFH41613.1	238	62928	17	8	10	7		0.49	Heat shock protein-like protein [Acremonium chrysogenum ATCC 11550]
147	HY–72	Chryso_annotated	KFH41613.1	22	62928	5	1	3	1		0.06	Heat shock protein-like protein [Acremonium chrysogenum ATCC 11550]
319	HY–96	Chryso_annotated	KFH41807.1	37	103654	5	1	1	1		0.04	Heat shock protein-like protein [Acremonium chrysogenum ATCC 11550]
122	WT–96	Chryso_annotated	KFH41996.1	92	55989	11	7	6	4		0.29	Heat shock protein-like protein [Acremonium chrysogenum ATCC 11550]
107	WT–72	Chryso_annotated	KFH41996.1	30	55989	2	1	2	1		0.07	Heat shock protein-like protein [Acremonium chrysogenum ATCC 11550]
96	HY–96	Chryso_annotated	KFH41996.1	208	55989	21	15	9	8		0.67	Heat shock protein-like protein [Acremonium chrysogenum ATCC 11550]
152	HY–72	Chryso_annotated	KFH41996.1	21	55989	6	2	3	2		0.14	Heat shock protein-like protein [Acremonium chrysogenum ATCC 11550]
352	HY–96	Chryso_annotated	KFH44537.1	31	80153	4	3	3	2		0.09	Heat shock protein-like protein [Acremonium chrysogenum ATCC 11550]
154	HY–72	Chryso_annotated	KFH44537.1	21	80153	4	1	2	1		0.05	Heat shock protein-like protein [Acremonium chrysogenum ATCC 11550]
59	WT–96	Chryso_annotated	KFH45490.1	200	59351	30	11	14	7		0.53	Heat shock protein-like protein [Acremonium chrysogenum ATCC 11550]
93	WT–72	Chryso_annotated	KFH45490.1	38	59351	17	2	5	1		0.06	Heat shock protein-like protein [Acremonium chrysogenum ATCC 11550]
48	HY–96	Chryso_annotated	KFH45490.1	410	59351	38	23	11	11		0.95	Heat shock protein-like protein [Acremonium chrysogenum ATCC 11550]
96	HY–72	Chryso_annotated	KFH45490.1	43	59351	12	3	3	2		0.13	Heat shock protein-like protein [Acremonium chrysogenum ATCC 11550]
149	WT-120	Chryso_annotated	KFH42907.1	391	14237	24	17	2	2		1.08	Histone H2A-like protein [Acremonium chrysogenum ATCC 11550]
162	HY–120	Chryso_annotated	KFH42907.1	262	14237	49	34	2	1		0.28	Histone H2A-like protein [Acremonium chrysogenum ATCC 11550]
214	WT–96	Chryso_annotated	KFH42907.1	30	14237	3	2	3	2		0.63	Histone H2A-like protein [Acremonium chrysogenum ATCC 11550]
99	WT–72	Chryso_annotated	KFH42907.1	36	14237	1	1	1	1		0.28	Histone H2A-like protein [Acremonium chrysogenum ATCC 11550]
198	HY–96	Chryso_annotated	KFH42907.1	80	14237	5	4	3	2		1.08	Histone H2A-like protein [Acremonium chrysogenum ATCC 11550]
106	HY–72	Chryso_annotated	KFH42907.1	38	14237	3	2	2	1		0.28	Histone H2A-like protein [Acremonium chrysogenum ATCC 11550]
30	WT-120	Chryso_annotated	KFH42920.1	3131	14820	236	188	8	4		2.21	Histone H2B-like protein [Acremonium chrysogenum ATCC 11550]
64	HY–120	Chryso_annotated	KFH42920.1	1733	14820	172	104	3	3		1.01	Histone H2B-like protein [Acremonium chrysogenum ATCC 11550]
262	WT–96	Chryso_annotated	KFH42920.1	18	14820	3	1	2	1		0.26	Histone H2B-like protein [Acremonium chrysogenum ATCC 11550]
39	WT–72	Chryso_annotated	KFH42920.1	110	14820	11	4	3	2		0.59	Histone H2B-like protein [Acremonium chrysogenum ATCC 11550]
232	HY–96	Chryso_annotated	KFH42920.1	65	14820	14	5	4	2		0.59	Histone H2B-like protein [Acremonium chrysogenum ATCC 11550]
67	HY–72	Chryso_annotated	KFH42920.1	75	14820	10	4	3	1		0.26	Histone H2B-like protein [Acremonium chrysogenum ATCC 11550]
199	WT-120	Chryso_annotated	KFH46792.1	206	10689	88	19	4	3		2.58	histone H3-like protein [Acremonium chrysogenum ATCC 11550]
270	WT–96	Chryso_annotated	KFH46792.1	17	10689	1	1	1	1		0.38	histone H3-like protein [Acremonium chrysogenum ATCC 11550]
43	WT-120	Chryso_annotated	KFH43214.1	2490	11335	92	68	6	6		10.15	Histone H4-like protein [Acremonium chrysogenum ATCC 11550]
54	HY–120	Chryso_annotated	KFH43214.1	2250	11335	58	54	3	2		0.83	Histone H4-like protein [Acremonium chrysogenum ATCC 11550]
53	WT–96	Chryso_annotated	KFH43214.1	254	11335	13	10	5	4		2.34	Histone H4-like protein [Acremonium chrysogenum ATCC 11550]
101	WT–72	Chryso_annotated	KFH43214.1	35	11335	5	2	2	2		0.83	Histone H4-like protein [Acremonium chrysogenum ATCC 11550]
108	HY–96	Chryso_annotated	KFH43214.1	182	11335	12	7	4	3		2.34	Histone H4-like protein [Acremonium chrysogenum ATCC 11550]
306	WT-120	Chryso_annotated	KFH45618.1	41	45512	4	2	1	1		0.08	Homocitrate synthase-like protein [Acremonium chrysogenum ATCC 11550]
269	HY–120	Chryso_annotated	KFH45618.1	62	45512	16	6	6	2		0.17	Homocitrate synthase-like protein [Acremonium chrysogenum ATCC 11550]
115	WT–96	Chryso_annotated	KFH45618.1	97	45512	11	5	6	4		0.37	Homocitrate synthase-like protein [Acremonium chrysogenum ATCC 11550]
126	WT–72	Chryso_annotated	KFH45618.1	20	45512	1	1	1	1		0.08	Homocitrate synthase-like protein [Acremonium chrysogenum ATCC 11550]
124	HY–96	Chryso_annotated	KFH45618.1	154	45512	16	9	8	5		0.61	Homocitrate synthase-like protein [Acremonium chrysogenum ATCC 11550]
51	HY–72	Chryso_annotated	KFH45618.1	111	45512	13	8	2	1		0.08	Homocitrate synthase-like protein [Acremonium chrysogenum ATCC 11550]
273	WT-120	Chryso_annotated	KFH46466.1	67	38338	3	2	3	2		0.21	Homoisocitrate dehydrogenase-like protein [Acremonium chrysogenum ATCC 11550]
102	WT–96	Chryso_annotated	KFH46466.1	113	38338	5	3	4	3		0.32	Homoisocitrate dehydrogenase-like protein [Acremonium chrysogenum ATCC 11550]
221	HY–96	Chryso_annotated	KFH46466.1	69	38338	7	2	6	2		0.21	Homoisocitrate dehydrogenase-like protein [Acremonium chrysogenum ATCC 11550]
277	WT-120	Chryso_annotated	KFH44123.1	61	38635	32	4	6	3		0.32	Homoserine dehydrogenase-like protein [Acremonium chrysogenum ATCC 11550]
213	HY–120	Chryso_annotated	KFH44123.1	120	38635	35	10	9	6		0.74	Homoserine dehydrogenase-like protein [Acremonium chrysogenum ATCC 11550]
301	HY–96	Chryso_annotated	KFH44123.1	42	38635	9	4	6	4		0.45	Homoserine dehydrogenase-like protein [Acremonium chrysogenum ATCC 11550]
235	HY–120	Chryso_annotated	KFH45253.1	89	34120	18	10	2	1		0.11	hydrolase-like protein [Acremonium chrysogenum ATCC 11550]
287	HY–96	Chryso_annotated	KFH46069.1	47	54741	2	1	1	1		0.07	Hydroxyacid-oxoacid transhydrogenase-like protein [Acremonium chrysogenum ATCC 11550]
254	WT-120	Chryso_annotated	KFH47373.1	87	62608	8	5	2	1		0.06	hydroxyacylglutathione hydrolase-like protein [Acremonium chrysogenum ATCC 11550]
274	HY–120	Chryso_annotated	KFH47373.1	57	62608	16	7	5	2		0.12	hydroxyacylglutathione hydrolase-like protein [Acremonium chrysogenum ATCC 11550]
395	HY–120	Chryso_annotated	KFH44125.1	15	32504	10	1	1	1		0.12	Hydroxymethylglutaryl-CoA synthase-like protein [Acremonium chrysogenum ATCC 11550]
118	WT–96	Chryso_annotated	KFH44125.1	94	32504	26	9	3	3		0.39	Hydroxymethylglutaryl-CoA synthase-like protein [Acremonium chrysogenum ATCC 11550]
421	HY–96	Chryso_annotated	KFH44125.1	20	32504	3	2	1	1		0.12	Hydroxymethylglutaryl-CoA synthase-like protein [Acremonium chrysogenum ATCC 11550]
193	HY–72	Chryso_annotated	KFH44125.1	13	32504	1	1	1	1		0.12	Hydroxymethylglutaryl-CoA synthase-like protein [Acremonium chrysogenum ATCC 11550]
108	WT-120	Chryso_annotated	KFH48611.1	761	28313	40	30	6	4		0.65	hypothetical protein ACRE_003170 [Acremonium chrysogenum ATCC 11550]
238	HY–96	Chryso_annotated	KFH48611.1	64	28313	2	2	1	1		0.13	hypothetical protein ACRE_003170 [Acremonium chrysogenum ATCC 11550]
413	HY–120	Chryso_annotated	KFH48610.1	14	38632	10	1	1	1		0.1	hypothetical protein ACRE_003750 [Acremonium chrysogenum ATCC 11550]
204	WT-120	Chryso_annotated	KFH48628.1	189	32009	17	13	4	3		0.56	hypothetical protein ACRE_004270 [Acremonium chrysogenum ATCC 11550]
121	WT–96	Chryso_annotated	KFH48628.1	92	32009	13	5	3	1		0.12	hypothetical protein ACRE_004270 [Acremonium chrysogenum ATCC 11550]
175	HY–96	Chryso_annotated	KFH48628.1	90	32009	6	2	4	1		0.12	hypothetical protein ACRE_004270 [Acremonium chrysogenum ATCC 11550]
351	HY–120	Chryso_annotated	KFH48758.1	20	92101	4	2	3	1		0.04	hypothetical protein ACRE_004700 [Acremonium chrysogenum ATCC 11550]
16	HY–120	Chryso_annotated	KFH48760.1	12530	31941	326	306	7	7		1.44	hypothetical protein ACRE_005360 [Acremonium chrysogenum ATCC 11550]
41	HY–96	Chryso_annotated	KFH48760.1	492	31941	26	18	6	4		0.56	hypothetical protein ACRE_005360 [Acremonium chrysogenum ATCC 11550]
13	HY–72	Chryso_annotated	KFH48760.1	811	31941	62	48	7	3		0.4	hypothetical protein ACRE_005360 [Acremonium chrysogenum ATCC 11550]
477	HY–96	Chryso_annotated	KFH48455.1	13	34786	1	1	1	1		0.11	hypothetical protein ACRE_006050 [Acremonium chrysogenum ATCC 11550]
287	HY–120	Chryso_annotated	KFH48429.1	50	25198	1	1	1	1		0.15	hypothetical protein ACRE_006280 [Acremonium chrysogenum ATCC 11550]
123	WT–96	Chryso_annotated	KFH48429.1	91	25198	3	3	3	3		0.53	hypothetical protein ACRE_006280 [Acremonium chrysogenum ATCC 11550]
155	HY–96	Chryso_annotated	KFH48429.1	106	25198	7	5	3	2		0.32	hypothetical protein ACRE_006280 [Acremonium chrysogenum ATCC 11550]
245	HY–120	Chryso_annotated	KFH48574.1	81	21479	15	5	2	1		0.18	hypothetical protein ACRE_006390 [Acremonium chrysogenum ATCC 11550]
260	WT–96	Chryso_annotated	KFH48201.1	19	11324	5	1	2	1		0.35	hypothetical protein ACRE_007790 [Acremonium chrysogenum ATCC 11550]
211	WT-120	Chryso_annotated	KFH48266.1	170	14003	16	9	3	1		0.28	hypothetical protein ACRE_007920 [Acremonium chrysogenum ATCC 11550]
111	WT-120	Chryso_annotated	KFH48248.1	700	17056	32	19	4	2		0.85	hypothetical protein ACRE_008320 [Acremonium chrysogenum ATCC 11550]
373	WT-120	Chryso_annotated	KFH48333.1	19	14829	3	1	1	1		0.26	hypothetical protein ACRE_008350 [Acremonium chrysogenum ATCC 11550]
417	WT-120	Chryso_annotated	KFH48140.1	13	39150	1	1	1	1		0.1	hypothetical protein ACRE_010980 [Acremonium chrysogenum ATCC 11550]
339	HY–120	Chryso_annotated	KFH47876.1	24	107399	14	2	4	1		0.03	hypothetical protein ACRE_011880 [Acremonium chrysogenum ATCC 11550]
239	WT–96	Chryso_annotated	KFH47976.1	22	162523	7	1	4	1		0.02	hypothetical protein ACRE_012470 [Acremonium chrysogenum ATCC 11550]
192	HY–72	Chryso_annotated	KFH47994.1	14	73383	3	1	2	1		0.05	hypothetical protein ACRE_012700 [Acremonium chrysogenum ATCC 11550]
361	HY–96	Chryso_annotated	KFH47784.1	30	108239	2	1	2	1		0.03	hypothetical protein ACRE_014550 [Acremonium chrysogenum ATCC 11550]
481	HY–96	Chryso_annotated	KFH47636.1	13	180185	2	1	1	1		0.02	hypothetical protein ACRE_014710 [Acremonium chrysogenum ATCC 11550]
261	WT-120	Chryso_annotated	KFH47539.1	81	18386	23	12	2	2		0.46	hypothetical protein ACRE_016730 [Acremonium chrysogenum ATCC 11550]
243	HY–120	Chryso_annotated	KFH47464.1	81	25151	4	2	2	1		0.15	hypothetical protein ACRE_016800 [Acremonium chrysogenum ATCC 11550]
456	HY–96	Chryso_annotated	KFH47036.1	16	16143	6	1	1	1		0.24	hypothetical protein ACRE_021350 [Acremonium chrysogenum ATCC 11550]
190	WT-120	Chryso_annotated	KFH47092.1	238	14009	14	11	2	1		0.28	hypothetical protein ACRE_021440 [Acremonium chrysogenum ATCC 11550]
182	HY–72	Chryso_annotated	KFH46855.1	15	26089	1	1	1	1		0.15	hypothetical protein ACRE_023330 [Acremonium chrysogenum ATCC 11550]
478	HY–96	Chryso_annotated	KFH46825.1	13	77385	1	1	1	1		0.05	hypothetical protein ACRE_023430 [Acremonium chrysogenum ATCC 11550]
4	WT-120	Chryso_annotated	KFH46712.1	18839	41630	467	407	11	9		1.37	hypothetical protein ACRE_024190 [Acremonium chrysogenum ATCC 11550]
193	WT–96	Chryso_annotated	KFH46712.1	40	41630	3	1	3	1		0.09	hypothetical protein ACRE_024190 [Acremonium chrysogenum ATCC 11550]
244	WT–96	Chryso_annotated	KFH46652.1	22	190691	4	1	4	1		0.02	hypothetical protein ACRE_025530 [Acremonium chrysogenum ATCC 11550]
426	HY–96	Chryso_annotated	KFH46563.1	19	31047	2	1	2	1		0.12	hypothetical protein ACRE_026430 [Acremonium chrysogenum ATCC 11550]
360	HY–120	Chryso_annotated	KFH46389.1	19	6208	1	1	1	1		0.68	hypothetical protein ACRE_028370 [Acremonium chrysogenum ATCC 11550]
329	WT-120	Chryso_annotated	KFH46172.1	31	31311	3	2	1	1		0.12	hypothetical protein ACRE_029610 [Acremonium chrysogenum ATCC 11550]
178	WT-120	Chryso_annotated	KFH46202.1	271	15893	13	8	3	1		0.25	hypothetical protein ACRE_029950 [Acremonium chrysogenum ATCC 11550]
82	WT–96	Chryso_annotated	KFH46202.1	138	15893	12	8	2	2		0.93	hypothetical protein ACRE_029950 [Acremonium chrysogenum ATCC 11550]
334	HY–96	Chryso_annotated	KFH46202.1	34	15893	3	1	3	1		0.25	hypothetical protein ACRE_029950 [Acremonium chrysogenum ATCC 11550]
384	HY–96	Chryso_annotated	KFH46073.1	26	24218	1	1	1	1		0.16	hypothetical protein ACRE_030960 [Acremonium chrysogenum ATCC 11550]
51	WT-120	Chryso_annotated	KFH45993.1	1877	11829	402	135	3	2		0.78	hypothetical protein ACRE_031400 [Acremonium chrysogenum ATCC 11550]
220	HY–120	Chryso_annotated	KFH45993.1	110	11829	36	8	2	2		0.78	hypothetical protein ACRE_031400 [Acremonium chrysogenum ATCC 11550]
243	WT–96	Chryso_annotated	KFH45993.1	22	11829	3	2	2	2		0.78	hypothetical protein ACRE_031400 [Acremonium chrysogenum ATCC 11550]
86	WT–72	Chryso_annotated	KFH45993.1	48	11829	9	2	3	1		0.33	hypothetical protein ACRE_031400 [Acremonium chrysogenum ATCC 11550]
231	WT-120	Chryso_annotated	KFH45989.1	126	19007	10	6	2	1		0.2	hypothetical protein ACRE_031420 [Acremonium chrysogenum ATCC 11550]
6	HY–120	Chryso_annotated	KFH45989.1	22226	19007	541	496	7	5		2.03	hypothetical protein ACRE_031420 [Acremonium chrysogenum ATCC 11550]
16	HY–96	Chryso_annotated	KFH45989.1	936	19007	32	24	5	4		1.09	hypothetical protein ACRE_031420 [Acremonium chrysogenum ATCC 11550]
33	HY–72	Chryso_annotated	KFH45989.1	212	19007	9	8	3	3		0.74	hypothetical protein ACRE_031420 [Acremonium chrysogenum ATCC 11550]
362	WT-120	Chryso_annotated	KFH45821.1	22	36988	5	3	1	1		0.1	hypothetical protein ACRE_032880 [Acremonium chrysogenum ATCC 11550]
80	WT-120	Chryso_annotated	KFH45873.1	1016	18073	27	27	3	3		1.17	hypothetical protein ACRE_032980 [Acremonium chrysogenum ATCC 11550]
210	HY–120	Chryso_annotated	KFH45873.1	123	18073	6	5	1	1		0.21	hypothetical protein ACRE_032980 [Acremonium chrysogenum ATCC 11550]
302	HY–120	Chryso_annotated	KFH45828.1	40	21727	1	1	1	1		0.18	hypothetical protein ACRE_033180 [Acremonium chrysogenum ATCC 11550]
442	HY–96	Chryso_annotated	KFH45828.1	17	21727	6	1	1	1		0.18	hypothetical protein ACRE_033180 [Acremonium chrysogenum ATCC 11550]
371	HY–120	Chryso_annotated	KFH45743.1	17	41312	38	1	2	1		0.09	hypothetical protein ACRE_034440 [Acremonium chrysogenum ATCC 11550]
401	WT-120	Chryso_annotated	KFH45708.1	15	53787	6	1	3	1		0.07	hypothetical protein ACRE_034450 [Acremonium chrysogenum ATCC 11550]
146	WT–72	Chryso_annotated	KFH45690.1	14	34607	3	1	1	1		0.11	hypothetical protein ACRE_034590 [Acremonium chrysogenum ATCC 11550]
330	WT-120	Chryso_annotated	KFH45691.1	31	16609	4	2	1	1		0.23	hypothetical protein ACRE_034600 [Acremonium chrysogenum ATCC 11550]
267	HY–120	Chryso_annotated	KFH45610.1	62	35021	3	2	3	2		0.23	hypothetical protein ACRE_035370 [Acremonium chrysogenum ATCC 11550]
384	HY–120	Chryso_annotated	KFH45480.1	16	36119	3	1	2	1		0.1	hypothetical protein ACRE_036660 [Acremonium chrysogenum ATCC 11550]
214	HY–120	Chryso_annotated	KFH45424.1	116	31485	22	11	3	1		0.12	hypothetical protein ACRE_037500 [Acremonium chrysogenum ATCC 11550]
428	HY–96	Chryso_annotated	KFH45424.1	18	31485	3	2	2	1		0.12	hypothetical protein ACRE_037500 [Acremonium chrysogenum ATCC 11550]
117	WT-120	Chryso_annotated	KFH45445.1	646	19449	242	67	7	5		1.96	hypothetical protein ACRE_037560 [Acremonium chrysogenum ATCC 11550]
309	HY–120	Chryso_annotated	KFH45445.1	36	19449	12	2	3	1		0.2	hypothetical protein ACRE_037560 [Acremonium chrysogenum ATCC 11550]
403	WT-120	Chryso_annotated	KFH45338.1	15	35750	13	1	2	1		0.11	hypothetical protein ACRE_038430 [Acremonium chrysogenum ATCC 11550]
151	WT-120	Chryso_annotated	KFH45254.1	381	9325	37	20	3	3		3.23	hypothetical protein ACRE_039310 [Acremonium chrysogenum ATCC 11550]
400	HY–120	Chryso_annotated	KFH45230.1	15	69241	4	1	3	1		0.05	hypothetical protein ACRE_039650 [Acremonium chrysogenum ATCC 11550]
217	WT-120	Chryso_annotated	KFH45255.1	148	21315	18	11	3	2		0.39	hypothetical protein ACRE_039680 [Acremonium chrysogenum ATCC 11550]
464	HY–96	Chryso_annotated	KFH45255.1	15	21315	3	1	3	1		0.18	hypothetical protein ACRE_039680 [Acremonium chrysogenum ATCC 11550]
138	HY–120	Chryso_annotated	KFH45042.1	387	35243	13	9	1	1		0.22	hypothetical protein ACRE_041260 [Acremonium chrysogenum ATCC 11550]
413	WT-120	Chryso_annotated	KFH45024.1	14	52074	4	1	2	1		0.07	hypothetical protein ACRE_041280 [Acremonium chrysogenum ATCC 11550]
468	HY–96	Chryso_annotated	KFH45093.1	14	65492	2	1	1	1		0.06	hypothetical protein ACRE_041590 [Acremonium chrysogenum ATCC 11550]
141	WT-120	Chryso_annotated	KFH44970.1	420	38637	14	13	2	2		0.2	hypothetical protein ACRE_042080 [Acremonium chrysogenum ATCC 11550]
109	HY–120	Chryso_annotated	KFH44970.1	636	38637	20	16	3	2		0.2	hypothetical protein ACRE_042080 [Acremonium chrysogenum ATCC 11550]
273	WT–96	Chryso_annotated	KFH44921.1	17	10001	2	1	1	1		0.4	hypothetical protein ACRE_042530 [Acremonium chrysogenum ATCC 11550]
282	WT-120	Chryso_annotated	KFH44776.1	58	24795	1	1	1	1		0.15	hypothetical protein ACRE_044090 [Acremonium chrysogenum ATCC 11550]
313	WT-120	Chryso_annotated	KFH44798.1	39	39247	5	3	1	1		0.1	hypothetical protein ACRE_044260 [Acremonium chrysogenum ATCC 11550]
64	WT–96	Chryso_annotated	KFH44798.1	170	39247	20	11	8	7		0.89	hypothetical protein ACRE_044260 [Acremonium chrysogenum ATCC 11550]
58	WT–72	Chryso_annotated	KFH44798.1	75	39247	5	3	3	2		0.2	hypothetical protein ACRE_044260 [Acremonium chrysogenum ATCC 11550]
154	HY–96	Chryso_annotated	KFH44798.1	107	39247	12	8	6	5		0.58	hypothetical protein ACRE_044260 [Acremonium chrysogenum ATCC 11550]
135	WT–72	Chryso_annotated	KFH44703.1	17	83131	6	1	3	1		0.04	hypothetical protein ACRE_045480 [Acremonium chrysogenum ATCC 11550]
212	WT-120	Chryso_annotated	KFH44638.1	170	9137	7	7	1	1		0.45	hypothetical protein ACRE_045780 [Acremonium chrysogenum ATCC 11550]
394	WT-120	Chryso_annotated	KFH44558.1	16	8146	2	2	1	1		0.51	hypothetical protein ACRE_046510 [Acremonium chrysogenum ATCC 11550]
394	HY–96	Chryso_annotated	KFH44558.1	24	8146	3	2	1	1		0.51	hypothetical protein ACRE_046510 [Acremonium chrysogenum ATCC 11550]
269	WT-120	Chryso_annotated	KFH44584.1	70	37009	6	4	2	1		0.1	hypothetical protein ACRE_046720 [Acremonium chrysogenum ATCC 11550]
196	HY–120	Chryso_annotated	KFH44584.1	143	37009	9	7	2	1		0.1	hypothetical protein ACRE_046720 [Acremonium chrysogenum ATCC 11550]
324	WT-120	Chryso_annotated	KFH44496.1	33	12020	10	4	3	1		0.33	hypothetical protein ACRE_047030 [Acremonium chrysogenum ATCC 11550]
379	WT-120	Chryso_annotated	KFH44498.1	18	51840	14	2	1	1		0.07	hypothetical protein ACRE_047050 [Acremonium chrysogenum ATCC 11550]
228	WT-120	Chryso_annotated	KFH44462.1	131	23827	6	5	1	1		0.16	hypothetical protein ACRE_047930 [Acremonium chrysogenum ATCC 11550]
277	HY–120	Chryso_annotated	KFH44383.1	55	37656	8	6	2	2		0.21	hypothetical protein ACRE_048520 [Acremonium chrysogenum ATCC 11550]
223	HY–96	Chryso_annotated	KFH44383.1	68	37656	3	1	1	1		0.1	hypothetical protein ACRE_048520 [Acremonium chrysogenum ATCC 11550]
177	WT-120	Chryso_annotated	KFH44353.1	275	14135	19	14	3	3		1.09	hypothetical protein ACRE_049030 [Acremonium chrysogenum ATCC 11550]
194	HY–120	Chryso_annotated	KFH44353.1	149	14135	11	7	2	2		1.09	hypothetical protein ACRE_049030 [Acremonium chrysogenum ATCC 11550]
163	WT–96	Chryso_annotated	KFH44353.1	61	14135	3	2	1	1		0.28	hypothetical protein ACRE_049030 [Acremonium chrysogenum ATCC 11550]
129	HY–96	Chryso_annotated	KFH44353.1	146	14135	6	5	2	2		0.63	hypothetical protein ACRE_049030 [Acremonium chrysogenum ATCC 11550]
157	HY–72	Chryso_annotated	KFH44353.1	21	14135	2	2	1	1		0.28	hypothetical protein ACRE_049030 [Acremonium chrysogenum ATCC 11550]
94	WT-120	Chryso_annotated	KFH44272.1	867	16902	178	38	6	3		1.81	hypothetical protein ACRE_049350 [Acremonium chrysogenum ATCC 11550]
62	HY–120	Chryso_annotated	KFH44272.1	1764	16902	130	61	5	3		1.81	hypothetical protein ACRE_049350 [Acremonium chrysogenum ATCC 11550]
100	WT–96	Chryso_annotated	KFH44272.1	121	16902	13	7	4	3		1.29	hypothetical protein ACRE_049350 [Acremonium chrysogenum ATCC 11550]
149	WT–72	Chryso_annotated	KFH44272.1	13	16902	10	1	1	1		0.23	hypothetical protein ACRE_049350 [Acremonium chrysogenum ATCC 11550]
90	HY–96	Chryso_annotated	KFH44272.1	230	16902	70	18	6	4		3.26	hypothetical protein ACRE_049350 [Acremonium chrysogenum ATCC 11550]
115	HY–72	Chryso_annotated	KFH44272.1	33	16902	51	6	2	1		0.51	hypothetical protein ACRE_049350 [Acremonium chrysogenum ATCC 11550]
201	WT–96	Chryso_annotated	KFH44050.1	38	13027	2	1	1	1		0.3	hypothetical protein ACRE_051750 [Acremonium chrysogenum ATCC 11550]
348	HY–96	Chryso_annotated	KFH43914.1	32	26280	2	1	1	1		0.14	hypothetical protein ACRE_053110 [Acremonium chrysogenum ATCC 11550]
158	HY–72	Chryso_annotated	KFH43914.1	20	26280	4	1	3	1		0.14	hypothetical protein ACRE_053110 [Acremonium chrysogenum ATCC 11550]
192	HY–120	Chryso_annotated	KFH43905.1	153	35411	7	6	1	1		0.22	hypothetical protein ACRE_053240 [Acremonium chrysogenum ATCC 11550]
341	WT-120	Chryso_annotated	KFH43912.1	27	24225	4	3	1	1		0.16	hypothetical protein ACRE_053280 [Acremonium chrysogenum ATCC 11550]
256	HY–96	Chryso_annotated	KFH43912.1	54	24225	10	3	4	3		0.55	hypothetical protein ACRE_053280 [Acremonium chrysogenum ATCC 11550]
388	WT-120	Chryso_annotated	KFH43897.1	17	24427	3	1	3	1		0.16	hypothetical protein ACRE_053440 [Acremonium chrysogenum ATCC 11550]
88	WT-120	Chryso_annotated	KFH43709.1	900	16221	36	32	3	3		0.91	hypothetical protein ACRE_055020 [Acremonium chrysogenum ATCC 11550]
164	HY–120	Chryso_annotated	KFH43709.1	260	16221	17	9	3	3		0.91	hypothetical protein ACRE_055020 [Acremonium chrysogenum ATCC 11550]
220	HY–96	Chryso_annotated	KFH43709.1	70	16221	2	2	1	1		0.24	hypothetical protein ACRE_055020 [Acremonium chrysogenum ATCC 11550]
402	HY–96	Chryso_annotated	KFH43627.1	23	26157	3	1	2	1		0.15	hypothetical protein ACRE_056060 [Acremonium chrysogenum ATCC 11550]
373	HY–120	Chryso_annotated	KFH43461.1	17	62011	1	1	1	1		0.06	hypothetical protein ACRE_058010 [Acremonium chrysogenum ATCC 11550]
125	WT-120	Chryso_annotated	KFH43429.1	583	16371	20	19	2	2		0.53	hypothetical protein ACRE_058210 [Acremonium chrysogenum ATCC 11550]
112	HY–120	Chryso_annotated	KFH43429.1	617	16371	24	18	1	1		0.24	hypothetical protein ACRE_058210 [Acremonium chrysogenum ATCC 11550]
159	HY–96	Chryso_annotated	KFH43429.1	101	16371	3	3	1	1		0.24	hypothetical protein ACRE_058210 [Acremonium chrysogenum ATCC 11550]
111	HY–72	Chryso_annotated	KFH43429.1	36	16371	3	2	1	1		0.24	hypothetical protein ACRE_058210 [Acremonium chrysogenum ATCC 11550]
258	WT–96	Chryso_annotated	KFH43256.1	19	11150	1	1	1	1		0.39	hypothetical protein ACRE_059740 [Acremonium chrysogenum ATCC 11550]
193	HY–96	Chryso_annotated	KFH43172.1	81	19330	2	2	2	2		0.44	hypothetical protein ACRE_061080 [Acremonium chrysogenum ATCC 11550]
151	HY–72	Chryso_annotated	KFH43172.1	21	19330	1	1	1	1		0.2	hypothetical protein ACRE_061080 [Acremonium chrysogenum ATCC 11550]
187	HY–72	Chryso_annotated	KFH43050.1	14	157027	8	1	3	1		0.02	hypothetical protein ACRE_061980 [Acremonium chrysogenum ATCC 11550]
15	WT-120	Chryso_annotated	KFH42872.1	6204	14306	223	198	5	5		3.27	hypothetical protein ACRE_063840 [Acremonium chrysogenum ATCC 11550]
34	HY–120	Chryso_annotated	KFH42872.1	5082	14306	106	87	5	4		2.35	hypothetical protein ACRE_063840 [Acremonium chrysogenum ATCC 11550]
48	WT–96	Chryso_annotated	KFH42872.1	263	14306	28	18	5	4		1.63	hypothetical protein ACRE_063840 [Acremonium chrysogenum ATCC 11550]
81	WT–72	Chryso_annotated	KFH42872.1	52	14306	23	4	2	1		0.27	hypothetical protein ACRE_063840 [Acremonium chrysogenum ATCC 11550]
107	HY–96	Chryso_annotated	KFH42872.1	183	14306	14	9	5	5		2.35	hypothetical protein ACRE_063840 [Acremonium chrysogenum ATCC 11550]
164	HY–72	Chryso_annotated	KFH42872.1	19	14306	7	1	2	1		0.27	hypothetical protein ACRE_063840 [Acremonium chrysogenum ATCC 11550]
335	WT-120	Chryso_annotated	KFH42858.1	28	93618	8	2	3	1		0.04	hypothetical protein ACRE_064060 [Acremonium chrysogenum ATCC 11550]
306	HY–120	Chryso_annotated	KFH42812.1	38	29967	1	1	1	1		0.13	hypothetical protein ACRE_064290 [Acremonium chrysogenum ATCC 11550]
350	HY–96	Chryso_annotated	KFH42764.1	31	13933	5	2	3	2		0.64	hypothetical protein ACRE_064580 [Acremonium chrysogenum ATCC 11550]
396	WT-120	Chryso_annotated	KFH42768.1	15	19649	77	1	1	1		0.2	hypothetical protein ACRE_064720 [Acremonium chrysogenum ATCC 11550]
13	WT-120	Chryso_annotated	KFH42741.1	6605	12678	337	193	13	10		14.13	hypothetical protein ACRE_065210 [Acremonium chrysogenum ATCC 11550]
140	WT–96	Chryso_annotated	KFH42741.1	77	12678	1	1	1	1		0.31	hypothetical protein ACRE_065210 [Acremonium chrysogenum ATCC 11550]
229	WT-120	Chryso_annotated	KFH42698.1	130	8068	41	16	2	1		0.51	hypothetical protein ACRE_065370 [Acremonium chrysogenum ATCC 11550]
356	WT-120	Chryso_annotated	KFH42687.1	22	16403	7	3	1	1		0.24	hypothetical protein ACRE_065940 [Acremonium chrysogenum ATCC 11550]
325	HY–120	Chryso_annotated	KFH42621.1	29	50636	16	4	2	1		0.07	hypothetical protein ACRE_066460 [Acremonium chrysogenum ATCC 11550]
462	HY–96	Chryso_annotated	KFH42621.1	15	50636	2	1	1	1		0.07	hypothetical protein ACRE_066460 [Acremonium chrysogenum ATCC 11550]
375	HY–96	Chryso_annotated	KFH42366.1	28	47429	3	1	2	1		0.08	hypothetical protein ACRE_069170 [Acremonium chrysogenum ATCC 11550]
253	HY–120	Chryso_annotated	KFH42347.1	73	29274	7	4	2	1		0.13	hypothetical protein ACRE_069180 [Acremonium chrysogenum ATCC 11550]
389	WT-120	Chryso_annotated	KFH42321.1	16	40330	2	1	1	1		0.09	hypothetical protein ACRE_069300 [Acremonium chrysogenum ATCC 11550]
419	HY–120	Chryso_annotated	KFH42265.1	13	188480	12	1	5	1		0.02	hypothetical protein ACRE_070170 [Acremonium chrysogenum ATCC 11550]
34	WT-120	Chryso_annotated	KFH42187.1	2826	9097	146	115	6	6		39.01	hypothetical protein ACRE_070710 [Acremonium chrysogenum ATCC 11550]
46	HY–120	Chryso_annotated	KFH42187.1	2699	9097	154	136	6	6		8.15	hypothetical protein ACRE_070710 [Acremonium chrysogenum ATCC 11550]
73	WT–96	Chryso_annotated	KFH42187.1	150	9097	30	9	7	4		5.33	hypothetical protein ACRE_070710 [Acremonium chrysogenum ATCC 11550]
56	WT–72	Chryso_annotated	KFH42187.1	76	9097	10	3	4	2		1.09	hypothetical protein ACRE_070710 [Acremonium chrysogenum ATCC 11550]
79	HY–96	Chryso_annotated	KFH42187.1	261	9097	42	19	5	4		8.15	hypothetical protein ACRE_070710 [Acremonium chrysogenum ATCC 11550]
50	HY–72	Chryso_annotated	KFH42187.1	111	9097	12	6	5	3		2.02	hypothetical protein ACRE_070710 [Acremonium chrysogenum ATCC 11550]
33	HY–120	Chryso_annotated	KFH42100.1	5389	14891	212	174	5	4		3.05	hypothetical protein ACRE_071590 [Acremonium chrysogenum ATCC 11550]
136	HY–96	Chryso_annotated	KFH42100.1	130	14891	8	6	2	2		0.59	hypothetical protein ACRE_071590 [Acremonium chrysogenum ATCC 11550]
49	HY–72	Chryso_annotated	KFH42100.1	112	14891	7	6	2	2		0.59	hypothetical protein ACRE_071590 [Acremonium chrysogenum ATCC 11550]
303	HY–96	Chryso_annotated	KFH42027.1	42	28474	1	1	1	1		0.13	hypothetical protein ACRE_072640 [Acremonium chrysogenum ATCC 11550]
256	WT-120	Chryso_annotated	KFH41968.1	86	21737	2	2	1	1		0.18	hypothetical protein ACRE_072800 [Acremonium chrysogenum ATCC 11550]
234	HY–120	Chryso_annotated	KFH41968.1	89	21737	3	3	1	1		0.18	hypothetical protein ACRE_072800 [Acremonium chrysogenum ATCC 11550]
409	HY–120	Chryso_annotated	KFH41881.1	14	143217	8	1	3	1		0.03	hypothetical protein ACRE_073930 [Acremonium chrysogenum ATCC 11550]
162	WT-120	Chryso_annotated	KFH41836.1	336	20996	30	23	4	4		0.96	hypothetical protein ACRE_074490 [Acremonium chrysogenum ATCC 11550]
42	HY–120	Chryso_annotated	KFH41836.1	2934	20996	122	100	8	5		2.24	hypothetical protein ACRE_074490 [Acremonium chrysogenum ATCC 11550]
95	WT–96	Chryso_annotated	KFH41836.1	123	20996	11	7	6	4		0.96	hypothetical protein ACRE_074490 [Acremonium chrysogenum ATCC 11550]
98	WT–72	Chryso_annotated	KFH41836.1	36	20996	1	1	1	1		0.18	hypothetical protein ACRE_074490 [Acremonium chrysogenum ATCC 11550]
101	HY–96	Chryso_annotated	KFH41836.1	195	20996	28	16	10	7		2.24	hypothetical protein ACRE_074490 [Acremonium chrysogenum ATCC 11550]
137	HY–72	Chryso_annotated	KFH41836.1	24	20996	3	1	2	1		0.18	hypothetical protein ACRE_074490 [Acremonium chrysogenum ATCC 11550]
298	HY–120	Chryso_annotated	KFH41820.1	43	25738	8	5	1	1		0.32	hypothetical protein ACRE_074550 [Acremonium chrysogenum ATCC 11550]
267	WT-120	Chryso_annotated	KFH41818.1	71	7812	9	8	1	1		0.53	hypothetical protein ACRE_074670 [Acremonium chrysogenum ATCC 11550]
263	HY–120	Chryso_annotated	KFH41818.1	66	7812	8	7	1	1		0.53	hypothetical protein ACRE_074670 [Acremonium chrysogenum ATCC 11550]
266	WT–96	Chryso_annotated	KFH41818.1	18	7812	3	1	1	1		0.53	hypothetical protein ACRE_074670 [Acremonium chrysogenum ATCC 11550]
448	HY–96	Chryso_annotated	KFH41818.1	17	7812	4	1	1	1		0.53	hypothetical protein ACRE_074670 [Acremonium chrysogenum ATCC 11550]
318	WT-120	Chryso_annotated	KFH41827.1	37	6770	4	3	2	1		0.62	hypothetical protein ACRE_074680 [Acremonium chrysogenum ATCC 11550]
359	HY–120	Chryso_annotated	KFH41787.1	19	36832	1	1	1	1		0.1	hypothetical protein ACRE_074760 [Acremonium chrysogenum ATCC 11550]
326	HY–96	Chryso_annotated	KFH41787.1	35	36832	2	1	2	1		0.1	hypothetical protein ACRE_074760 [Acremonium chrysogenum ATCC 11550]
416	HY–120	Chryso_annotated	KFH41685.1	13	20350	2	1	2	1		0.19	hypothetical protein ACRE_075790 [Acremonium chrysogenum ATCC 11550]
7	WT-120	Chryso_annotated	KFH41657.1	10757	16278	593	521	6	5		5.84	hypothetical protein ACRE_076110 [Acremonium chrysogenum ATCC 11550]
8	HY–120	Chryso_annotated	KFH41657.1	20066	16278	828	739	8	5		4.52	hypothetical protein ACRE_076110 [Acremonium chrysogenum ATCC 11550]
8	WT–96	Chryso_annotated	KFH41657.1	922	16278	97	47	8	6		5.84	hypothetical protein ACRE_076110 [Acremonium chrysogenum ATCC 11550]
5	WT–72	Chryso_annotated	KFH41657.1	1501	16278	133	106	3	1		0.24	hypothetical protein ACRE_076110 [Acremonium chrysogenum ATCC 11550]
3	HY–96	Chryso_annotated	KFH41657.1	2306	16278	218	150	6	5		2.6	hypothetical protein ACRE_076110 [Acremonium chrysogenum ATCC 11550]
9	HY–72	Chryso_annotated	KFH41657.1	1483	16278	166	96	5	4		1.91	hypothetical protein ACRE_076110 [Acremonium chrysogenum ATCC 11550]
86	WT-120	Chryso_annotated	KFH41638.1	920	11740	35	27	3	3		1.39	hypothetical protein ACRE_076430 [Acremonium chrysogenum ATCC 11550]
59	HY–120	Chryso_annotated	KFH41638.1	1870	11740	46	41	4	3		1.39	hypothetical protein ACRE_076430 [Acremonium chrysogenum ATCC 11550]
74	WT–96	Chryso_annotated	KFH41638.1	149	11740	8	5	3	3		1.39	hypothetical protein ACRE_076430 [Acremonium chrysogenum ATCC 11550]
43	HY–96	Chryso_annotated	KFH41638.1	469	11740	20	17	3	3		1.39	hypothetical protein ACRE_076430 [Acremonium chrysogenum ATCC 11550]
68	HY–72	Chryso_annotated	KFH41638.1	73	11740	7	5	2	2		0.79	hypothetical protein ACRE_076430 [Acremonium chrysogenum ATCC 11550]
45	WT-120	Chryso_annotated	KFH41606.1	2232	21484	83	72	7	6		1.67	hypothetical protein ACRE_076790 [Acremonium chrysogenum ATCC 11550]
23	HY–120	Chryso_annotated	KFH41606.1	9187	21484	275	236	8	6		1.67	hypothetical protein ACRE_076790 [Acremonium chrysogenum ATCC 11550]
49	HY–96	Chryso_annotated	KFH41606.1	403	21484	25	17	5	4		0.92	hypothetical protein ACRE_076790 [Acremonium chrysogenum ATCC 11550]
87	HY–72	Chryso_annotated	KFH41606.1	51	21484	8	4	3	2		0.39	hypothetical protein ACRE_076790 [Acremonium chrysogenum ATCC 11550]
33	WT–96	Chryso_annotated	KFH41571.1	396	45165	13	12	4	3		0.37	hypothetical protein ACRE_077040 [Acremonium chrysogenum ATCC 11550]
128	WT–72	Chryso_annotated	KFH41571.1	20	45165	1	1	1	1		0.08	hypothetical protein ACRE_077040 [Acremonium chrysogenum ATCC 11550]
88	HY–96	Chryso_annotated	KFH41571.1	237	45165	7	7	1	1		0.08	hypothetical protein ACRE_077040 [Acremonium chrysogenum ATCC 11550]
354	HY–120	Chryso_annotated	KFH41535.1	20	31221	2	1	1	1		0.12	hypothetical protein ACRE_077260 [Acremonium chrysogenum ATCC 11550]
283	WT–96	Chryso_annotated	KFH41468.1	13	16822	1	1	1	1		0.25	hypothetical protein ACRE_078090 [Acremonium chrysogenum ATCC 11550]
284	HY–120	Chryso_annotated	KFH41475.1	52	58628	11	4	3	3		0.2	hypothetical protein ACRE_078230 [Acremonium chrysogenum ATCC 11550]
210	WT–96	Chryso_annotated	KFH41475.1	34	58628	3	2	2	1		0.06	hypothetical protein ACRE_078230 [Acremonium chrysogenum ATCC 11550]
270	HY–96	Chryso_annotated	KFH41475.1	51	58628	7	4	5	3		0.2	hypothetical protein ACRE_078230 [Acremonium chrysogenum ATCC 11550]
169	HY–72	Chryso_annotated	KFH41475.1	17	58628	3	1	2	1		0.06	hypothetical protein ACRE_078230 [Acremonium chrysogenum ATCC 11550]
204	HY–96	Chryso_annotated	KFH41423.1	76	13935	3	3	2	2		0.64	hypothetical protein ACRE_078580 [Acremonium chrysogenum ATCC 11550]
392	WT-120	Chryso_annotated	KFH41331.1	16	115067	2	1	1	1		0.03	hypothetical protein ACRE_079620 [Acremonium chrysogenum ATCC 11550]
279	WT–96	Chryso_annotated	KFH41200.1	15	105282	5	1	2	1		0.04	hypothetical protein ACRE_080860 [Acremonium chrysogenum ATCC 11550]
441	HY–96	Chryso_annotated	KFH41200.1	18	105282	2	2	1	1		0.04	hypothetical protein ACRE_080860 [Acremonium chrysogenum ATCC 11550]
377	WT-120	Chryso_annotated	KFH41140.1	18	111518	27	4	3	1		0.03	hypothetical protein ACRE_081570 [Acremonium chrysogenum ATCC 11550]
391	WT-120	Chryso_annotated	KFH40836.1	16	53429	8	1	5	1		0.07	hypothetical protein ACRE_084620 [Acremonium chrysogenum ATCC 11550]
254	HY–96	Chryso_annotated	KFH40836.1	55	53429	3	1	2	1		0.07	hypothetical protein ACRE_084620 [Acremonium chrysogenum ATCC 11550]
144	HY–72	Chryso_annotated	KFH40836.1	22	53429	2	1	2	1		0.07	hypothetical protein ACRE_084620 [Acremonium chrysogenum ATCC 11550]
355	WT-120	Chryso_annotated	KFH40776.1	23	104054	2	1	2	1		0.04	hypothetical protein ACRE_085290 [Acremonium chrysogenum ATCC 11550]
459	HY–96	Chryso_annotated	KFH40642.1	16	42662	5	1	1	1		0.09	hypothetical protein ACRE_086610 [Acremonium chrysogenum ATCC 11550]
434	HY–96	Chryso_annotated	KFH40631.1	18	56282	4	1	3	1		0.07	hypothetical protein ACRE_086740 [Acremonium chrysogenum ATCC 11550]
3	WT-120	Chryso_annotated	KFH40596.1	26764	17017	1001	728	10	10		20.84	hypothetical protein ACRE_087160 [Acremonium chrysogenum ATCC 11550]
3	HY–120	Chryso_annotated	KFH40596.1	40482	17017	1141	940	8	8		8.6	hypothetical protein ACRE_087160 [Acremonium chrysogenum ATCC 11550]
55	WT–96	Chryso_annotated	KFH40596.1	253	17017	23	10	6	5		2.43	hypothetical protein ACRE_087160 [Acremonium chrysogenum ATCC 11550]
32	WT–72	Chryso_annotated	KFH40596.1	137	17017	20	8	6	2		0.51	hypothetical protein ACRE_087160 [Acremonium chrysogenum ATCC 11550]
15	HY–96	Chryso_annotated	KFH40596.1	961	17017	53	36	7	5		3.22	hypothetical protein ACRE_087160 [Acremonium chrysogenum ATCC 11550]
39	HY–72	Chryso_annotated	KFH40596.1	182	17017	22	12	4	2		0.51	hypothetical protein ACRE_087160 [Acremonium chrysogenum ATCC 11550]
469	HY–96	Chryso_annotated	KFH40581.1	14	107456	4	1	3	1		0.03	hypothetical protein ACRE_087180 [Acremonium chrysogenum ATCC 11550]
171	HY–72	Chryso_annotated	KFH40536.1	16	41200	2	1	1	1		0.09	hypothetical protein ACRE_087680 [Acremonium chrysogenum ATCC 11550]
259	WT-120	Chryso_annotated	KFH40338.1	83	11257	1	1	1	1		0.36	hypothetical protein ACRE_090000 [Acremonium chrysogenum ATCC 11550]
404	HY–120	Chryso_annotated	KFH40315.1	14	11861	1	1	1	1		0.33	hypothetical protein ACRE_090260 [Acremonium chrysogenum ATCC 11550]
403	HY–96	Chryso_annotated	KFH47320.1	23	110398	3	1	3	1		0.03	Importin alpha re-exporter-like protein [Acremonium chrysogenum ATCC 11550]
320	HY–96	Chryso_annotated	KFH47412.1	37	61429	1	1	1	1		0.06	Importin subunit alpha-like protein [Acremonium chrysogenum ATCC 11550]
453	HY–96	Chryso_annotated	KFH45740.1	16	123017	1	1	1	1		0.03	Importin subunit beta-like protein [Acremonium chrysogenum ATCC 11550]
404	WT-120	Chryso_annotated	KFH47606.1	15	75931	33	3	2	1		0.05	Ino eighty subunit-like protein [Acremonium chrysogenum ATCC 11550]
114	WT-120	Chryso_annotated	KFH43010.1	685	33347	38	30	5	4		0.54	Inorganic pyrophosphatase-like protein [Acremonium chrysogenum ATCC 11550]
20	HY–120	Chryso_annotated	KFH43010.1	9795	33347	161	148	5	4		0.54	Inorganic pyrophosphatase-like protein [Acremonium chrysogenum ATCC 11550]
108	WT–96	Chryso_annotated	KFH43010.1	109	33347	18	9	10	5		0.71	Inorganic pyrophosphatase-like protein [Acremonium chrysogenum ATCC 11550]
57	HY–96	Chryso_annotated	KFH43010.1	354	33347	29	11	6	6		0.9	Inorganic pyrophosphatase-like protein [Acremonium chrysogenum ATCC 11550]
109	HY–72	Chryso_annotated	KFH43010.1	36	33347	2	1	2	1		0.11	Inorganic pyrophosphatase-like protein [Acremonium chrysogenum ATCC 11550]
295	WT-120	Chryso_annotated	KFH43491.1	49	57646	7	4	3	2		0.13	Inosine-5'-monophosphate dehydrogenase-like protein [Acremonium chrysogenum ATCC 11550]
154	HY–120	Chryso_annotated	KFH43491.1	284	57646	8	8	1	1		0.06	Inosine-5'-monophosphate dehydrogenase-like protein [Acremonium chrysogenum ATCC 11550]
254	WT–96	Chryso_annotated	KFH43491.1	20	57646	2	1	2	1		0.06	Inosine-5'-monophosphate dehydrogenase-like protein [Acremonium chrysogenum ATCC 11550]
227	HY–96	Chryso_annotated	KFH43491.1	66	57646	4	3	3	2		0.13	Inosine-5'-monophosphate dehydrogenase-like protein [Acremonium chrysogenum ATCC 11550]
360	WT-120	Chryso_annotated	KFH41461.1	22	42076	6	2	3	1		0.09	Isocitrate dehydrogenase [NAD] subunit-like protein [Acremonium chrysogenum ATCC 11550]
132	HY–120	Chryso_annotated	KFH41461.1	443	42076	26	14	5	3		0.29	Isocitrate dehydrogenase [NAD] subunit-like protein [Acremonium chrysogenum ATCC 11550]
241	WT-120	Chryso_annotated	KFH48813.1	106	38444	10	8	2	2		0.21	Isocitrate dehydrogenase [NAD] subunit-like protein [Acremonium chrysogenum ATCC 11550]
167	HY–120	Chryso_annotated	KFH48813.1	254	38444	8	7	2	2		0.32	Isocitrate dehydrogenase [NAD] subunit-like protein [Acremonium chrysogenum ATCC 11550]
98	WT–96	Chryso_annotated	KFH41461.1	122	42076	10	7	4	3		0.29	Isocitrate dehydrogenase [NAD] subunit-like protein [Acremonium chrysogenum ATCC 11550]
77	HY–96	Chryso_annotated	KFH41461.1	263	42076	14	10	5	5		0.53	Isocitrate dehydrogenase [NAD] subunit-like protein [Acremonium chrysogenum ATCC 11550]
141	HY–72	Chryso_annotated	KFH41461.1	23	42076	4	2	1	1		0.09	Isocitrate dehydrogenase [NAD] subunit-like protein [Acremonium chrysogenum ATCC 11550]
406	HY–96	Chryso_annotated	KFH48813.1	23	38444	2	1	2	1		0.1	Isocitrate dehydrogenase [NAD] subunit-like protein [Acremonium chrysogenum ATCC 11550]
175	HY–120	Chryso_annotated	KFH45057.1	197	52056	10	8	3	2		0.15	Isocitrate dehydrogenase [NADP]-like protein [Acremonium chrysogenum ATCC 11550]
410	HY–96	Chryso_annotated	KFH45057.1	22	52056	3	1	3	1		0.07	Isocitrate dehydrogenase [NADP]-like protein [Acremonium chrysogenum ATCC 11550]
71	HY–72	Chryso_annotated	KFH45057.1	70	52056	2	2	1	1		0.07	Isocitrate dehydrogenase [NADP]-like protein [Acremonium chrysogenum ATCC 11550]
225	WT-120	Chryso_annotated	KFH45822.1	134	61628	15	7	4	3		0.26	Isocitrate lyase-like protein [Acremonium chrysogenum ATCC 11550]
289	HY–120	Chryso_annotated	KFH45822.1	48	61628	5	1	3	1		0.06	Isocitrate lyase-like protein [Acremonium chrysogenum ATCC 11550]
129	WT–96	Chryso_annotated	KFH45822.1	84	61628	13	4	9	3		0.19	Isocitrate lyase-like protein [Acremonium chrysogenum ATCC 11550]
269	HY–96	Chryso_annotated	KFH45822.1	51	61628	3	1	3	1		0.06	Isocitrate lyase-like protein [Acremonium chrysogenum ATCC 11550]
332	HY–96	Chryso_annotated	KFH48713.1	34	71797	7	2	6	2		0.11	Isopenicillin N epimerase component-like protein [Acremonium chrysogenum ATCC 11550]
26	HY–120	Chryso_annotated	KFH48817.1	7496	38679	241	184	12	7		1.3	Isopenicillin N synthase-like protein [Acremonium chrysogenum ATCC 11550]
242	WT–96	Chryso_annotated	KFH48817.1	22	38679	4	2	3	2		0.2	Isopenicillin N synthase-like protein [Acremonium chrysogenum ATCC 11550]
13	HY–96	Chryso_annotated	KFH48817.1	1190	38679	80	54	13	11		2.67	Isopenicillin N synthase-like protein [Acremonium chrysogenum ATCC 11550]
19	HY–72	Chryso_annotated	KFH48817.1	485	38679	87	29	10	7		1.1	Isopenicillin N synthase-like protein [Acremonium chrysogenum ATCC 11550]
334	HY–120	Chryso_annotated	KFH40467.1	26	29644	8	2	3	1		0.13	Isopentenyl-diphosphate Delta-isomerase-like protein [Acremonium chrysogenum ATCC 11550]
73	WT-120	Chryso_annotated	KFH45884.1	1205	42441	33	29	6	3		0.29	Ketol-acid reductoisomerase-like protein [Acremonium chrysogenum ATCC 11550]
45	HY–120	Chryso_annotated	KFH45884.1	2754	42441	52	44	6	3		0.29	Ketol-acid reductoisomerase-like protein [Acremonium chrysogenum ATCC 11550]
24	WT–96	Chryso_annotated	KFH45884.1	486	42441	26	19	9	7		0.81	Ketol-acid reductoisomerase-like protein [Acremonium chrysogenum ATCC 11550]
28	WT–72	Chryso_annotated	KFH45884.1	191	42441	21	11	3	1		0.09	Ketol-acid reductoisomerase-like protein [Acremonium chrysogenum ATCC 11550]
89	HY–96	Chryso_annotated	KFH45884.1	235	42441	18	11	8	3		0.29	Ketol-acid reductoisomerase-like protein [Acremonium chrysogenum ATCC 11550]
64	HY–72	Chryso_annotated	KFH45884.1	81	42441	10	4	4	2		0.18	Ketol-acid reductoisomerase-like protein [Acremonium chrysogenum ATCC 11550]
191	HY–72	Chryso_annotated	KFH43861.1	14	158778	14	1	2	1		0.02	Kinetochore protein-like protein [Acremonium chrysogenum ATCC 11550]
402	WT-120	Chryso_annotated	KFH45069.1	15	68531	3	1	1	1		0.05	Laccase-like protein [Acremonium chrysogenum ATCC 11550]
198	WT-120	Chryso_annotated	KFH47894.1	210	18497	14	9	3	3		0.76	Lactobacillus shifted protein-like protein [Acremonium chrysogenum ATCC 11550]
128	HY–96	Chryso_annotated	KFH47894.1	146	18497	5	5	2	2		0.46	Lactobacillus shifted protein-like protein [Acremonium chrysogenum ATCC 11550]
347	HY–120	Chryso_annotated	KFH45683.1	21	142906	4	1	3	1		0.03	Leptomycin B resistance protein-like protein [Acremonium chrysogenum ATCC 11550]
331	WT-120	Chryso_annotated	KFH40484.1	30	45379	4	1	1	1		0.08	Leucine aminopeptidase-like protein [Acremonium chrysogenum ATCC 11550]
101	WT-120	Chryso_annotated	KFH40658.1	834	53086	16	14	2	1		0.07	leucine aminopeptidase-like protein [Acremonium chrysogenum ATCC 11550]
36	HY–120	Chryso_annotated	KFH40658.1	4523	53086	74	74	4	4		0.4	leucine aminopeptidase-like protein [Acremonium chrysogenum ATCC 11550]
381	WT-120	Chryso_annotated	KFH45625.1	18	53969	1	1	1	1		0.07	leucine aminopeptidase-like protein [Acremonium chrysogenum ATCC 11550]
68	HY–96	Chryso_annotated	KFH40658.1	302	53086	17	8	6	3		0.23	leucine aminopeptidase-like protein [Acremonium chrysogenum ATCC 11550]
388	HY–96	Chryso_annotated	KFH41470.1	25	127338	2	1	2	1		0.03	Leucine--tRNA ligase, cytoplasmic-like protein [Acremonium chrysogenum ATCC 11550]
160	WT-120	Chryso_annotated	KFH44702.1	343	78586	9	7	2	1		0.05	Long chain acyl-CoA synthetase 7, peroxisomal-like protein [Acremonium chrysogenum ATCC 11550]
172	HY–120	Chryso_annotated	KFH44702.1	209	78586	9	7	2	1		0.05	Long chain acyl-CoA synthetase 7, peroxisomal-like protein [Acremonium chrysogenum ATCC 11550]
184	WT–96	Chryso_annotated	KFH44702.1	47	78586	5	3	2	1		0.05	Long chain acyl-CoA synthetase 7, peroxisomal-like protein [Acremonium chrysogenum ATCC 11550]
80	WT–72	Chryso_annotated	KFH44702.1	52	78586	4	3	3	2		0.1	Long chain acyl-CoA synthetase 7, peroxisomal-like protein [Acremonium chrysogenum ATCC 11550]
67	HY–96	Chryso_annotated	KFH44702.1	303	78586	11	9	6	5		0.26	Long chain acyl-CoA synthetase 7, peroxisomal-like protein [Acremonium chrysogenum ATCC 11550]
163	HY–72	Chryso_annotated	KFH44702.1	19	78586	3	1	3	1		0.05	Long chain acyl-CoA synthetase 7, peroxisomal-like protein [Acremonium chrysogenum ATCC 11550]
307	HY–96	Chryso_annotated	KFH43972.1	40	60100	4	1	4	1		0.06	L-ornithine 5-monooxygenase-like protein [Acremonium chrysogenum ATCC 11550]
11	WT-120	Chryso_annotated	KFH43052.1	7527	28813	349	270	11	10		4.62	L-xylulose reductase-like protein [Acremonium chrysogenum ATCC 11550]
28	HY–120	Chryso_annotated	KFH43052.1	7366	28813	297	265	6	5		1.37	L-xylulose reductase-like protein [Acremonium chrysogenum ATCC 11550]
43	WT–96	Chryso_annotated	KFH43052.1	313	28813	23	13	7	4		0.64	L-xylulose reductase-like protein [Acremonium chrysogenum ATCC 11550]
79	WT–72	Chryso_annotated	KFH43052.1	53	28813	11	2	5	1		0.13	L-xylulose reductase-like protein [Acremonium chrysogenum ATCC 11550]
104	HY–96	Chryso_annotated	KFH43052.1	192	28813	11	7	3	2		0.28	L-xylulose reductase-like protein [Acremonium chrysogenum ATCC 11550]
59	HY–72	Chryso_annotated	KFH43052.1	99	28813	6	4	3	2		0.28	L-xylulose reductase-like protein [Acremonium chrysogenum ATCC 11550]
359	WT-120	Chryso_annotated	KFH46876.1	22	20847	1	1	1	1		0.18	Lysozyme-like protein [Acremonium chrysogenum ATCC 11550]
369	HY–96	Chryso_annotated	KFH40740.1	29	19998	1	1	1	1		0.19	Lysozyme-like protein [Acremonium chrysogenum ATCC 11550]
27	HY–96	Chryso_annotated	KFH46876.1	665	20847	23	20	2	1		0.18	Lysozyme-like protein [Acremonium chrysogenum ATCC 11550]
221	WT–96	Chryso_annotated	KFH40294.1	27	33185	2	2	2	2		0.24	Major allergen Asp f-like protein [Acremonium chrysogenum ATCC 11550]
16	WT-120	Chryso_annotated	KFH43115.1	6089	35266	258	193	15	11		4.06	Malate dehydrogenase, cytoplasmic-like protein [Acremonium chrysogenum ATCC 11550]
11	HY–120	Chryso_annotated	KFH43115.1	14228	35266	413	342	15	11		3.57	Malate dehydrogenase, cytoplasmic-like protein [Acremonium chrysogenum ATCC 11550]
7	WT–96	Chryso_annotated	KFH43115.1	766	35266	50	33	14	11		2.05	Malate dehydrogenase, cytoplasmic-like protein [Acremonium chrysogenum ATCC 11550]
10	WT–72	Chryso_annotated	KFH43115.1	736	35266	102	49	10	10		1.75	Malate dehydrogenase, cytoplasmic-like protein [Acremonium chrysogenum ATCC 11550]
12	HY–96	Chryso_annotated	KFH43115.1	1277	35266	80	50	13	11		2.73	Malate dehydrogenase, cytoplasmic-like protein [Acremonium chrysogenum ATCC 11550]
10	HY–72	Chryso_annotated	KFH43115.1	1009	35266	92	58	9	5		0.66	Malate dehydrogenase, cytoplasmic-like protein [Acremonium chrysogenum ATCC 11550]
16	WT-120	Chryso_annotated	KFH43157.1	5168	35349	200	154	16	14		4.6	Malate dehydrogenase-like protein [Acremonium chrysogenum ATCC 11550]
11	HY–120	Chryso_annotated	KFH43157.1	3421	35349	112	78	11	9		1.49	Malate dehydrogenase-like protein [Acremonium chrysogenum ATCC 11550]
7	WT–96	Chryso_annotated	KFH43157.1	1097	35349	72	43	16	11		2.05	Malate dehydrogenase-like protein [Acremonium chrysogenum ATCC 11550]
6	WT–72	Chryso_annotated	KFH43157.1	1432	35349	113	74	9	8		1.25	Malate dehydrogenase-like protein [Acremonium chrysogenum ATCC 11550]
47	HY–96	Chryso_annotated	KFH43157.1	430	35349	33	18	11	6		0.84	Malate dehydrogenase-like protein [Acremonium chrysogenum ATCC 11550]
28	HY–72	Chryso_annotated	KFH43157.1	277	35349	20	12	4	2		0.22	Malate dehydrogenase-like protein [Acremonium chrysogenum ATCC 11550]
226	HY–120	Chryso_annotated	KFH46576.1	102	61667	8	7	1	1		0.06	Malate synthase-like protein [Acremonium chrysogenum ATCC 11550]
251	WT–96	Chryso_annotated	KFH46576.1	21	61667	6	1	3	1		0.06	Malate synthase-like protein [Acremonium chrysogenum ATCC 11550]
380	HY–96	Chryso_annotated	KFH46576.1	27	61667	3	1	2	1		0.06	Malate synthase-like protein [Acremonium chrysogenum ATCC 11550]
272	WT–96	Chryso_annotated	KFH47989.1	17	42494	1	1	1	1		0.09	Mannan polymerase complexes subunit-like protein [Acremonium chrysogenum ATCC 11550]
339	WT-120	Chryso_annotated	KFH43014.1	27	44195	3	1	2	1		0.08	Mannitol-1-phosphate 5-dehydrogenase-like protein [Acremonium chrysogenum ATCC 11550]
342	HY–96	Chryso_annotated	KFH43990.1	33	49746	3	1	3	1		0.08	mannose-1-phosphate guanyltransferase-like protein [Acremonium chrysogenum ATCC 11550]
368	HY–120	Chryso_annotated	KFH42006.1	17	49290	1	1	1	1		0.08	Mannose-6-phosphate isomerase-like protein [Acremonium chrysogenum ATCC 11550]
292	HY–96	Chryso_annotated	KFH42006.1	44	49290	2	1	2	1		0.08	Mannose-6-phosphate isomerase-like protein [Acremonium chrysogenum ATCC 11550]
422	HY–120	Chryso_annotated	KFH41279.1	13	47321	2	1	2	1		0.08	mannosyltransferase-like protein [Acremonium chrysogenum ATCC 11550]
377	HY–120	Chryso_annotated	KFH48091.1	17	154286	3	1	2	1		0.02	MAP kinase kinase kinase-like protein [Acremonium chrysogenum ATCC 11550]
240	WT-120	Chryso_annotated	KFH45241.1	112	42064	21	4	4	3		0.29	Meiotic expression up-regulated protein-like protein [Acremonium chrysogenum ATCC 11550]
97	HY–120	Chryso_annotated	KFH45241.1	845	42064	36	30	3	3		0.41	Meiotic expression up-regulated protein-like protein [Acremonium chrysogenum ATCC 11550]
203	HY–96	Chryso_annotated	KFH45241.1	76	42064	6	3	4	3		0.29	Meiotic expression up-regulated protein-like protein [Acremonium chrysogenum ATCC 11550]
132	WT-120	Chryso_annotated	KFH46519.1	468	29280	23	12	7	3		0.44	Methylisocitrate lyase-like protein [Acremonium chrysogenum ATCC 11550]
168	HY–120	Chryso_annotated	KFH46519.1	251	29280	14	10	3	2		0.28	Methylisocitrate lyase-like protein [Acremonium chrysogenum ATCC 11550]
161	HY–96	Chryso_annotated	KFH46519.1	99	29280	3	3	2	2		0.28	Methylisocitrate lyase-like protein [Acremonium chrysogenum ATCC 11550]
276	WT-120	Chryso_annotated	KFH42979.1	63	62191	8	5	5	2		0.12	Methylmalonate-semialdehyde dehydrogenase [acylating]-like protein [Acremonium chrysogenum ATCC 11550]
303	HY–120	Chryso_annotated	KFH42979.1	39	62191	8	3	5	2		0.12	Methylmalonate-semialdehyde dehydrogenase [acylating]-like protein [Acremonium chrysogenum ATCC 11550]
373	HY–96	Chryso_annotated	KFH42979.1	28	62191	5	1	4	1		0.06	Methylmalonate-semialdehyde dehydrogenase [acylating]-like protein [Acremonium chrysogenum ATCC 11550]
91	WT-120	Chryso_annotated	KFH46431.1	872	21685	35	30	4	3		0.92	Minor allergen Alt a-like protein [Acremonium chrysogenum ATCC 11550]
98	HY–120	Chryso_annotated	KFH46431.1	807	21685	25	24	3	2		0.63	Minor allergen Alt a-like protein [Acremonium chrysogenum ATCC 11550]
199	WT–96	Chryso_annotated	KFH46431.1	38	21685	2	1	2	1		0.18	Minor allergen Alt a-like protein [Acremonium chrysogenum ATCC 11550]
151	HY–96	Chryso_annotated	KFH46431.1	109	21685	3	2	2	1		0.18	Minor allergen Alt a-like protein [Acremonium chrysogenum ATCC 11550]
58	HY–72	Chryso_annotated	KFH46431.1	99	21685	8	6	2	1		0.18	Minor allergen Alt a-like protein [Acremonium chrysogenum ATCC 11550]
236	WT-120	Chryso_annotated	KFH41851.1	117	33334	18	8	4	2		0.24	Mitochondrial acidic protein-like protein [Acremonium chrysogenum ATCC 11550]
383	HY–120	Chryso_annotated	KFH41851.1	16	33334	5	2	2	1		0.11	Mitochondrial acidic protein-like protein [Acremonium chrysogenum ATCC 11550]
131	WT–96	Chryso_annotated	KFH41851.1	83	33334	4	2	2	1		0.11	Mitochondrial acidic protein-like protein [Acremonium chrysogenum ATCC 11550]
264	HY–96	Chryso_annotated	KFH41851.1	51	33334	1	1	1	1		0.11	Mitochondrial acidic protein-like protein [Acremonium chrysogenum ATCC 11550]
129	WT–72	Chryso_annotated	KFH47134.1	19	33909	1	1	1	1		0.11	Mitochondrial carnitine carrier-like protein [Acremonium chrysogenum ATCC 11550]
446	HY–96	Chryso_annotated	KFH44687.1	17	34203	2	1	1	1		0.11	Mitochondrial DNA replication protein-like protein [Acremonium chrysogenum ATCC 11550]
282	HY–96	Chryso_annotated	KFH42049.1	49	10720	3	1	2	1		0.37	Mitochondrial import inner membrane translocase subunit-like protein [Acremonium chrysogenum ATCC 11550]
333	HY–96	Chryso_annotated	KFH43108.1	34	11144	1	1	1	1		0.36	Mitochondrial import inner membrane translocase subunit-like protein [Acremonium chrysogenum ATCC 11550]
310	WT-120	Chryso_annotated	KFH40259.1	41	38847	12	2	3	1		0.1	Mitochondrial import receptor subunit-like protein [Acremonium chrysogenum ATCC 11550]
264	WT-120	Chryso_annotated	KFH47728.1	75	19066	5	5	1	1		0.2	Mitochondrial import receptor subunit-like protein [Acremonium chrysogenum ATCC 11550]
180	WT–96	Chryso_annotated	KFH40259.1	48	38847	5	4	4	3		0.32	Mitochondrial import receptor subunit-like protein [Acremonium chrysogenum ATCC 11550]
431	HY–96	Chryso_annotated	KFH40259.1	18	38847	1	1	1	1		0.1	Mitochondrial import receptor subunit-like protein [Acremonium chrysogenum ATCC 11550]
29	WT-120	Chryso_annotated	KFH44714.1	3239	40824	173	121	9	7		1.2	Mitochondrial outer membrane protein porin-like protein [Acremonium chrysogenum ATCC 11550]
49	HY–120	Chryso_annotated	KFH44714.1	2472	40824	165	101	6	6		0.69	Mitochondrial outer membrane protein porin-like protein [Acremonium chrysogenum ATCC 11550]
34	WT–96	Chryso_annotated	KFH44714.1	382	40824	41	27	9	8		1.02	Mitochondrial outer membrane protein porin-like protein [Acremonium chrysogenum ATCC 11550]
31	WT–72	Chryso_annotated	KFH44714.1	147	40824	44	12	6	2		0.19	Mitochondrial outer membrane protein porin-like protein [Acremonium chrysogenum ATCC 11550]
141	HY–96	Chryso_annotated	KFH44714.1	122	40824	17	12	3	3		0.3	Mitochondrial outer membrane protein porin-like protein [Acremonium chrysogenum ATCC 11550]
23	HY–72	Chryso_annotated	KFH44714.1	299	40824	24	16	4	3		0.3	Mitochondrial outer membrane protein porin-like protein [Acremonium chrysogenum ATCC 11550]
36	WT-120	Chryso_annotated	KFH47331.1	2734	24755	167	115	14	9		6.42	Mitochondrial peroxiredoxin-like protein [Acremonium chrysogenum ATCC 11550]
4	HY–120	Chryso_annotated	KFH47331.1	40204	24755	1424	1114	18	14		30.03	Mitochondrial peroxiredoxin-like protein [Acremonium chrysogenum ATCC 11550]
40	WT–96	Chryso_annotated	KFH47331.1	338	24755	28	23	8	5		1.05	Mitochondrial peroxiredoxin-like protein [Acremonium chrysogenum ATCC 11550]
55	WT–72	Chryso_annotated	KFH47331.1	77	24755	13	4	3	2		0.33	Mitochondrial peroxiredoxin-like protein [Acremonium chrysogenum ATCC 11550]
4	HY–96	Chryso_annotated	KFH47331.1	2269	24755	178	114	14	13		8.87	Mitochondrial peroxiredoxin-like protein [Acremonium chrysogenum ATCC 11550]
2	HY–72	Chryso_annotated	KFH47331.1	3754	24755	361	226	15	11		3.83	Mitochondrial peroxiredoxin-like protein [Acremonium chrysogenum ATCC 11550]
58	WT-120	Chryso_annotated	KFH48494.1	1543	34612	63	51	5	2		0.23	Mitochondrial phosphate carrier protein-like protein [Acremonium chrysogenum ATCC 11550]
128	HY–120	Chryso_annotated	KFH48494.1	464	34612	37	28	2	1		0.11	Mitochondrial phosphate carrier protein-like protein [Acremonium chrysogenum ATCC 11550]
30	WT–96	Chryso_annotated	KFH48494.1	417	34612	24	16	6	5		0.68	Mitochondrial phosphate carrier protein-like protein [Acremonium chrysogenum ATCC 11550]
109	HY–96	Chryso_annotated	KFH48494.1	178	34612	4	3	3	2		0.23	Mitochondrial phosphate carrier protein-like protein [Acremonium chrysogenum ATCC 11550]
347	WT-120	Chryso_annotated	KFH43323.1	25	82802	4	3	2	1		0.04	Modification methylase HphIA-like protein [Acremonium chrysogenum ATCC 11550]
266	WT-120	Chryso_annotated	KFH42000.1	72	18179	4	3	2	1		0.21	Monothiol glutaredoxin-like protein [Acremonium chrysogenum ATCC 11550]
230	WT–96	Chryso_annotated	KFH42000.1	24	18179	2	1	2	1		0.21	Monothiol glutaredoxin-like protein [Acremonium chrysogenum ATCC 11550]
92	WT–72	Chryso_annotated	KFH42000.1	38	18179	2	2	1	1		0.21	Monothiol glutaredoxin-like protein [Acremonium chrysogenum ATCC 11550]
212	HY–96	Chryso_annotated	KFH42000.1	72	18179	5	3	3	2		0.47	Monothiol glutaredoxin-like protein [Acremonium chrysogenum ATCC 11550]
252	WT-120	Chryso_annotated	KFH43452.1	90	26093	10	6	3	2		0.31	mRNA export protein-like protein [Acremonium chrysogenum ATCC 11550]
288	HY–96	Chryso_annotated	KFH43452.1	46	26093	1	1	1	1		0.15	mRNA export protein-like protein [Acremonium chrysogenum ATCC 11550]
365	WT-120	Chryso_annotated	KFH42046.1	21	83205	7	1	3	1		0.04	Multifunctional tryptophan biosynthesis protein-like protein [Acremonium chrysogenum ATCC 11550]
240	HY–96	Chryso_annotated	KFH44755.1	63	16584	6	2	4	1		0.23	Multiprotein-bridging factor-like protein [Acremonium chrysogenum ATCC 11550]
105	HY–72	Chryso_annotated	KFH44755.1	38	16584	2	1	1	1		0.23	Multiprotein-bridging factor-like protein [Acremonium chrysogenum ATCC 11550]
407	HY–120	Chryso_annotated	KFH43268.1	14	37203	1	1	1	1		0.1	Myb-like DNA-binding protein myb-like protein [Acremonium chrysogenum ATCC 11550]
374	WT-120	Chryso_annotated	KFH43707.1	19	16506	2	1	2	1		0.23	Myosin regulatory light chain-like protein [Acremonium chrysogenum ATCC 11550]
76	HY–96	Chryso_annotated	KFH43707.1	269	16506	11	6	6	3		0.88	Myosin regulatory light chain-like protein [Acremonium chrysogenum ATCC 11550]
473	HY–96	Chryso_annotated	KFH43569.1	14	25224	1	1	1	1		0.15	N,O-diacetylmuramidase-like protein [Acremonium chrysogenum ATCC 11550]
460	HY–96	Chryso_annotated	KFH46419.1	16	37216	2	1	1	1		0.1	NAD(P)H-dependent D-xylose reductase-like protein [Acremonium chrysogenum ATCC 11550]
178	WT–96	Chryso_annotated	KFH43264.1	49	11844	7	2	2	1		0.33	NADH dehydrogenase [ubiquinone] iron-sulfur protein 5-B-like protein [Acremonium chrysogenum ATCC 11550]
166	HY–96	Chryso_annotated	KFH43264.1	96	11844	4	3	1	1		0.33	NADH dehydrogenase [ubiquinone] iron-sulfur protein 5-B-like protein [Acremonium chrysogenum ATCC 11550]
127	HY–72	Chryso_annotated	KFH41781.1	28	45609	1	1	1	1		0.08	NADH pyrophosphatase-like protein [Acremonium chrysogenum ATCC 11550]
153	WT-120	Chryso_annotated	KFH45499.1	376	35742	33	26	7	4		0.65	NADH-cytochrome b5 reductase-like protein [Acremonium chrysogenum ATCC 11550]
115	HY–120	Chryso_annotated	KFH45499.1	583	35742	51	34	3	2		0.35	NADH-cytochrome b5 reductase-like protein [Acremonium chrysogenum ATCC 11550]
85	WT–96	Chryso_annotated	KFH45499.1	134	35742	13	5	7	3		0.35	NADH-cytochrome b5 reductase-like protein [Acremonium chrysogenum ATCC 11550]
152	HY–96	Chryso_annotated	KFH45499.1	108	35742	8	3	5	2		0.22	NADH-cytochrome b5 reductase-like protein [Acremonium chrysogenum ATCC 11550]
88	HY–72	Chryso_annotated	KFH45499.1	51	35742	5	3	2	2		0.22	NADH-cytochrome b5 reductase-like protein [Acremonium chrysogenum ATCC 11550]
461	HY–96	Chryso_annotated	KFH41903.1	15	15196	1	1	1	1		0.26	NADH-ubiquinone oxidoreductase 12 kDa subunit-like protein [Acremonium chrysogenum ATCC 11550]
183	WT–96	Chryso_annotated	KFH42073.1	47	25751	2	2	1	1		0.15	NADH-ubiquinone oxidoreductase 21 kDa subunit-like protein [Acremonium chrysogenum ATCC 11550]
141	WT–72	Chryso_annotated	KFH42073.1	15	25751	1	1	1	1		0.15	NADH-ubiquinone oxidoreductase 21 kDa subunit-like protein [Acremonium chrysogenum ATCC 11550]
177	HY–72	Chryso_annotated	KFH42073.1	15	25751	2	1	2	1		0.15	NADH-ubiquinone oxidoreductase 21 kDa subunit-like protein [Acremonium chrysogenum ATCC 11550]
188	WT-120	Chryso_annotated	KFH46140.1	247	19107	19	14	3	1		0.44	NADH-ubiquinone oxidoreductase 21.3 kDa subunit-like protein [Acremonium chrysogenum ATCC 11550]
147	HY–120	Chryso_annotated	KFH46140.1	322	19107	9	8	1	1		0.2	NADH-ubiquinone oxidoreductase 21.3 kDa subunit-like protein [Acremonium chrysogenum ATCC 11550]
224	WT-120	Chryso_annotated	KFH45929.1	135	29260	5	4	1	1		0.28	NADH-ubiquinone oxidoreductase 24 kDa subunit-like protein [Acremonium chrysogenum ATCC 11550]
251	HY–120	Chryso_annotated	KFH45929.1	75	29260	4	1	2	1		0.13	NADH-ubiquinone oxidoreductase 24 kDa subunit-like protein [Acremonium chrysogenum ATCC 11550]
172	WT–96	Chryso_annotated	KFH45929.1	55	29260	3	1	3	1		0.13	NADH-ubiquinone oxidoreductase 24 kDa subunit-like protein [Acremonium chrysogenum ATCC 11550]
164	HY–96	Chryso_annotated	KFH45929.1	97	29260	4	3	1	1		0.13	NADH-ubiquinone oxidoreductase 24 kDa subunit-like protein [Acremonium chrysogenum ATCC 11550]
397	WT-120	Chryso_annotated	KFH44552.1	15	26818	9	2	1	1		0.14	NADH-ubiquinone oxidoreductase 29.9 kDa subunit-like protein [Acremonium chrysogenum ATCC 11550]
70	WT–72	Chryso_annotated	KFH44552.1	58	26818	1	1	1	1		0.14	NADH-ubiquinone oxidoreductase 29.9 kDa subunit-like protein [Acremonium chrysogenum ATCC 11550]
356	HY–96	Chryso_annotated	KFH44552.1	30	26818	3	1	2	1		0.14	NADH-ubiquinone oxidoreductase 29.9 kDa subunit-like protein [Acremonium chrysogenum ATCC 11550]
174	HY–72	Chryso_annotated	KFH44552.1	16	26818	2	1	2	1		0.14	NADH-ubiquinone oxidoreductase 29.9 kDa subunit-like protein [Acremonium chrysogenum ATCC 11550]
262	HY–96	Chryso_annotated	KFH46088.1	52	33898	1	1	1	1		0.11	NADH-ubiquinone oxidoreductase 30.4 kDa subunit-like protein [Acremonium chrysogenum ATCC 11550]
237	WT–96	Chryso_annotated	KFH48040.1	23	54040	2	2	1	1		0.07	NADH-ubiquinone oxidoreductase 49 kDa subunit-like protein [Acremonium chrysogenum ATCC 11550]
354	HY–96	Chryso_annotated	KFH48040.1	31	54040	1	1	1	1		0.07	NADH-ubiquinone oxidoreductase 49 kDa subunit-like protein [Acremonium chrysogenum ATCC 11550]
260	WT-120	Chryso_annotated	KFH41609.1	82	82648	10	5	5	3		0.14	NADH-ubiquinone oxidoreductase 78 kDa subunit-like protein [Acremonium chrysogenum ATCC 11550]
182	HY–120	Chryso_annotated	KFH41609.1	180	82648	18	10	3	2		0.09	NADH-ubiquinone oxidoreductase 78 kDa subunit-like protein [Acremonium chrysogenum ATCC 11550]
212	WT–96	Chryso_annotated	KFH41609.1	30	82648	6	2	5	2		0.09	NADH-ubiquinone oxidoreductase 78 kDa subunit-like protein [Acremonium chrysogenum ATCC 11550]
104	WT–72	Chryso_annotated	KFH41609.1	31	82648	2	2	1	1		0.04	NADH-ubiquinone oxidoreductase 78 kDa subunit-like protein [Acremonium chrysogenum ATCC 11550]
105	WT-120	Chryso_annotated	KFH45685.1	795	8923	25	24	1	1		0.46	NADH-ubiquinone oxidoreductase 9.5 kDa subunit-like protein [Acremonium chrysogenum ATCC 11550]
324	HY–120	Chryso_annotated	KFH45685.1	29	8923	1	1	1	1		0.46	NADH-ubiquinone oxidoreductase 9.5 kDa subunit-like protein [Acremonium chrysogenum ATCC 11550]
152	WT–96	Chryso_annotated	KFH45685.1	71	8923	5	3	1	1		0.46	NADH-ubiquinone oxidoreductase 9.5 kDa subunit-like protein [Acremonium chrysogenum ATCC 11550]
144	HY–96	Chryso_annotated	KFH45685.1	119	8923	4	4	1	1		0.46	NADH-ubiquinone oxidoreductase 9.5 kDa subunit-like protein [Acremonium chrysogenum ATCC 11550]
261	WT–96	Chryso_annotated	KFH46672.1	18	31386	3	1	2	1		0.12	NADP-dependent mannitol dehydrogenase-like protein [Acremonium chrysogenum ATCC 11550]
140	HY–120	Chryso_annotated	KFH47370.1	376	55482	41	18	6	3		0.3	NADP-specific glutamate dehydrogenase-like protein [Acremonium chrysogenum ATCC 11550]
65	HY–96	Chryso_annotated	KFH47370.1	325	55482	18	12	11	8		0.68	NADP-specific glutamate dehydrogenase-like protein [Acremonium chrysogenum ATCC 11550]
153	HY–72	Chryso_annotated	KFH47370.1	21	55482	9	2	5	1		0.07	NADP-specific glutamate dehydrogenase-like protein [Acremonium chrysogenum ATCC 11550]
309	HY–96	Chryso_annotated	KFH43944.1	39	124752	3	2	2	2		0.06	NAD-specific glutamate dehydrogenase-like protein [Acremonium chrysogenum ATCC 11550]
123	WT-120	Chryso_annotated	KFH46974.1	599	22076	22	20	3	2		0.38	Nascent polypeptide-associated complex subunit alpha-like protein [Acremonium chrysogenum ATCC 11550]
193	HY–120	Chryso_annotated	KFH46974.1	150	22076	18	12	2	1		0.17	Nascent polypeptide-associated complex subunit alpha-like protein [Acremonium chrysogenum ATCC 11550]
234	WT–96	Chryso_annotated	KFH46974.1	23	22076	4	2	2	1		0.17	Nascent polypeptide-associated complex subunit alpha-like protein [Acremonium chrysogenum ATCC 11550]
236	HY–96	Chryso_annotated	KFH46974.1	64	22076	3	1	1	1		0.17	Nascent polypeptide-associated complex subunit alpha-like protein [Acremonium chrysogenum ATCC 11550]
146	HY–72	Chryso_annotated	KFH46974.1	22	22076	1	1	1	1		0.17	Nascent polypeptide-associated complex subunit alpha-like protein [Acremonium chrysogenum ATCC 11550]
120	WT-120	Chryso_annotated	KFH43567.1	604	16128	35	17	6	3		1.95	Nascent polypeptide-associated complex subunit beta-like protein [Acremonium chrysogenum ATCC 11550]
127	HY–120	Chryso_annotated	KFH43567.1	494	16128	14	10	2	2		0.91	Nascent polypeptide-associated complex subunit beta-like protein [Acremonium chrysogenum ATCC 11550]
165	WT–96	Chryso_annotated	KFH43567.1	59	16128	6	4	4	2		0.54	Nascent polypeptide-associated complex subunit beta-like protein [Acremonium chrysogenum ATCC 11550]
127	WT–72	Chryso_annotated	KFH43567.1	20	16128	2	2	1	1		0.24	Nascent polypeptide-associated complex subunit beta-like protein [Acremonium chrysogenum ATCC 11550]
71	HY–96	Chryso_annotated	KFH43567.1	295	16128	16	8	5	3		0.91	Nascent polypeptide-associated complex subunit beta-like protein [Acremonium chrysogenum ATCC 11550]
166	HY–72	Chryso_annotated	KFH43567.1	18	16128	4	1	3	1		0.24	Nascent polypeptide-associated complex subunit beta-like protein [Acremonium chrysogenum ATCC 11550]
421	HY–120	Chryso_annotated	KFH44354.1	13	286551	23	1	8	1		0.01	Neurofibromin-like protein [Acremonium chrysogenum ATCC 11550]
194	HY–72	Chryso_annotated	KFH40427.1	13	144860	1	1	1	1		0.03	Niemann-Pick type C-related protein-like protein [Acremonium chrysogenum ATCC 11550]
326	WT-120	Chryso_annotated	KFH41544.1	32	37549	4	1	2	1		0.1	Nitronate monooxygenase-like protein [Acremonium chrysogenum ATCC 11550]
138	WT-120	Chryso_annotated	KFH42927.1	425	40303	40	21	6	4		0.56	nitronate monooxygenase-like protein [Acremonium chrysogenum ATCC 11550]
104	HY–120	Chryso_annotated	KFH42927.1	683	40303	26	20	4	2		0.31	nitronate monooxygenase-like protein [Acremonium chrysogenum ATCC 11550]
80	WT–96	Chryso_annotated	KFH42927.1	141	40303	7	4	4	3		0.43	nitronate monooxygenase-like protein [Acremonium chrysogenum ATCC 11550]
108	WT–72	Chryso_annotated	KFH42927.1	29	40303	27	2	6	1		0.09	nitronate monooxygenase-like protein [Acremonium chrysogenum ATCC 11550]
78	HY–96	Chryso_annotated	KFH42927.1	261	40303	19	13	6	5		0.56	nitronate monooxygenase-like protein [Acremonium chrysogenum ATCC 11550]
100	HY–72	Chryso_annotated	KFH42927.1	40	40303	7	3	1	1		0.09	nitronate monooxygenase-like protein [Acremonium chrysogenum ATCC 11550]
63	HY–96	Chryso_annotated	KFH48607.1	333	423363	36	14	20	10		0.09	N-like protein [Acremonium chrysogenum ATCC 11550]
303	WT-120	Chryso_annotated	KFH47390.1	43	33139	6	5	2	2		0.24	NmrA-like family domain-containing protein-like protein [Acremonium chrysogenum ATCC 11550]
415	HY–120	Chryso_annotated	KFH47390.1	13	33139	1	1	1	1		0.11	NmrA-like family domain-containing protein-like protein [Acremonium chrysogenum ATCC 11550]
340	HY–120	Chryso_annotated	KFH44020.1	24	20093	3	2	2	1		0.19	Non-canonical purine NTP phosphatase-like protein [Acremonium chrysogenum ATCC 11550]
270	WT-120	Chryso_annotated	KFH48007.1	70	10663	30	5	4	2		0.89	Non-histone chromosomal protein-like protein [Acremonium chrysogenum ATCC 11550]
249	WT–96	Chryso_annotated	KFH48007.1	21	10663	1	1	1	1		0.38	Non-histone chromosomal protein-like protein [Acremonium chrysogenum ATCC 11550]
416	HY–96	Chryso_annotated	KFH48007.1	21	10663	3	2	2	2		0.89	Non-histone chromosomal protein-like protein [Acremonium chrysogenum ATCC 11550]
396	HY–120	Chryso_annotated	KFH40930.1	15	444803	10	1	7	1		0.01	Nonribosomal peptide synthetase-like protein [Acremonium chrysogenum ATCC 11550]
420	WT-120	Chryso_annotated	KFH45123.1	13	807789	41	1	16	1			Nonribosomal peptide synthetase-like protein [Acremonium chrysogenum ATCC 11550]
412	HY–120	Chryso_annotated	KFH45123.1	14	807789	69	1	14	1			Nonribosomal peptide synthetase-like protein [Acremonium chrysogenum ATCC 11550]
411	HY–120	Chryso_annotated	KFH45129.1	14	489560	8	1	6	1		0.01	Nonribosomal peptide synthetase-like protein [Acremonium chrysogenum ATCC 11550]
405	WT-120	Chryso_annotated	KFH45364.1	14	430201	48	1	16	1		0.01	Nonribosomal peptide synthetase-like protein [Acremonium chrysogenum ATCC 11550]
382	HY–120	Chryso_annotated	KFH45364.1	16	430201	42	2	6	1		0.01	Nonribosomal peptide synthetase-like protein [Acremonium chrysogenum ATCC 11550]
265	WT–96	Chryso_annotated	KFH40930.1	18	444803	2	1	2	1		0.01	Nonribosomal peptide synthetase-like protein [Acremonium chrysogenum ATCC 11550]
150	HY–72	Chryso_annotated	KFH44047.1	21	379895	13	1	5	1		0.01	Nonribosomal peptide synthetase-like protein [Acremonium chrysogenum ATCC 11550]
172	HY–72	Chryso_annotated	KFH45364.1	16	430201	16	1	2	1		0.01	Nonribosomal peptide synthetase-like protein [Acremonium chrysogenum ATCC 11550]
363	WT-120	Chryso_annotated	KFH43437.1	22	50691	1	1	1	1		0.07	Non-specific lipid-transfer protein-like protein [Acremonium chrysogenum ATCC 11550]
387	HY–96	Chryso_annotated	KFH43437.1	25	50691	1	1	1	1		0.07	Non-specific lipid-transfer protein-like protein [Acremonium chrysogenum ATCC 11550]
479	HY–96	Chryso_annotated	KFH41552.1	13	149739	2	1	2	1		0.02	Nuclear migration protein-like protein [Acremonium chrysogenum ATCC 11550]
346	WT-120	Chryso_annotated	KFH40968.1	26	15883	2	1	2	1		0.25	Nuclear transport factor-like protein [Acremonium chrysogenum ATCC 11550]
393	HY–96	Chryso_annotated	KFH40968.1	24	15883	2	1	2	1		0.25	Nuclear transport factor-like protein [Acremonium chrysogenum ATCC 11550]
328	HY–120	Chryso_annotated	KFH48043.1	28	60129	7	1	5	1		0.06	Nucleolar protein-like protein [Acremonium chrysogenum ATCC 11550]
264	WT–96	Chryso_annotated	KFH42373.1	18	68186	1	1	1	1		0.05	Nucleolar protein-like protein [Acremonium chrysogenum ATCC 11550]
19	WT-120	Chryso_annotated	KFH46914.1	5127	27579	147	107	4	4		1.17	Nucleoside diphosphate kinase-like protein [Acremonium chrysogenum ATCC 11550]
22	HY–120	Chryso_annotated	KFH46914.1	9227	27579	119	113	3	3		0.68	Nucleoside diphosphate kinase-like protein [Acremonium chrysogenum ATCC 11550]
16	WT–96	Chryso_annotated	KFH46914.1	616	27579	18	14	5	4		0.68	Nucleoside diphosphate kinase-like protein [Acremonium chrysogenum ATCC 11550]
7	WT–72	Chryso_annotated	KFH46914.1	1310	27579	87	51	2	2		0.29	Nucleoside diphosphate kinase-like protein [Acremonium chrysogenum ATCC 11550]
23	HY–96	Chryso_annotated	KFH46914.1	731	27579	22	18	4	4		0.68	Nucleoside diphosphate kinase-like protein [Acremonium chrysogenum ATCC 11550]
12	HY–72	Chryso_annotated	KFH46914.1	917	27579	47	35	3	3		0.47	Nucleoside diphosphate kinase-like protein [Acremonium chrysogenum ATCC 11550]
64	WT-120	Chryso_annotated	KFH44701.1	1328	46289	58	43	6	6		0.59	O-acetylhomoserine-like protein [Acremonium chrysogenum ATCC 11550]
40	HY–120	Chryso_annotated	KFH44701.1	3253	46289	133	113	6	6		0.59	O-acetylhomoserine-like protein [Acremonium chrysogenum ATCC 11550]
56	WT–96	Chryso_annotated	KFH44701.1	227	46289	18	7	7	3		0.26	O-acetylhomoserine-like protein [Acremonium chrysogenum ATCC 11550]
100	WT–72	Chryso_annotated	KFH44701.1	35	46289	5	4	3	2		0.26	O-acetylhomoserine-like protein [Acremonium chrysogenum ATCC 11550]
37	HY–96	Chryso_annotated	KFH44701.1	533	46289	28	21	10	9		1.17	O-acetylhomoserine-like protein [Acremonium chrysogenum ATCC 11550]
15	HY–72	Chryso_annotated	KFH44701.1	642	46289	30	24	5	5		0.47	O-acetylhomoserine-like protein [Acremonium chrysogenum ATCC 11550]
246	WT-120	Chryso_annotated	KFH42850.1	100	44834	6	4	3	2		0.17	Obg-like ATPase-like protein [Acremonium chrysogenum ATCC 11550]
129	HY–120	Chryso_annotated	KFH42850.1	460	44834	24	12	6	2		0.17	Obg-like ATPase-like protein [Acremonium chrysogenum ATCC 11550]
250	WT–96	Chryso_annotated	KFH42850.1	21	44834	2	1	2	1		0.08	Obg-like ATPase-like protein [Acremonium chrysogenum ATCC 11550]
133	HY–96	Chryso_annotated	KFH42850.1	135	44834	9	7	6	5		0.49	Obg-like ATPase-like protein [Acremonium chrysogenum ATCC 11550]
304	WT-120	Chryso_annotated	KFH47765.1	42	25223	6	3	4	2		0.32	Orotate phosphoribosyltransferase-like protein [Acremonium chrysogenum ATCC 11550]
331	HY–96	Chryso_annotated	KFH47765.1	34	25223	3	1	2	1		0.15	Orotate phosphoribosyltransferase-like protein [Acremonium chrysogenum ATCC 11550]
418	WT-120	Chryso_annotated	KFH41995.1	13	72169	1	1	1	1		0.05	Oxygen-dependent choline dehydrogenase-like protein [Acremonium chrysogenum ATCC 11550]
398	WT-120	Chryso_annotated	KFH44346.1	15	46924	7	1	3	1		0.08	Oxygen-dependent coproporphyrinogen-III oxidase-like protein [Acremonium chrysogenum ATCC 11550]
142	WT–96	Chryso_annotated	KFH44346.1	76	46924	7	3	2	1		0.08	Oxygen-dependent coproporphyrinogen-III oxidase-like protein [Acremonium chrysogenum ATCC 11550]
409	WT-120	Chryso_annotated	KFH47873.1	14	58455	1	1	1	1		0.06	Oxysterol-binding protein-like protein OBPalpha-like protein [Acremonium chrysogenum ATCC 11550]
386	WT-120	Chryso_annotated	KFH47119.1	17	23532	1	1	1	1		0.16	peptide methionine sulfoxide reductase-like protein [Acremonium chrysogenum ATCC 11550]
323	HY–96	Chryso_annotated	KFH47119.1	35	23532	2	1	1	1		0.16	peptide methionine sulfoxide reductase-like protein [Acremonium chrysogenum ATCC 11550]
168	HY–72	Chryso_annotated	KFH47119.1	17	23532	1	1	1	1		0.16	peptide methionine sulfoxide reductase-like protein [Acremonium chrysogenum ATCC 11550]
118	WT-120	Chryso_annotated	KFH46236.1	608	22709	22	17	2	1		0.17	Peptidyl-prolyl cis-trans isomerase B-like protein [Acremonium chrysogenum ATCC 11550]
288	HY–120	Chryso_annotated	KFH46236.1	49	22709	6	3	2	1		0.17	Peptidyl-prolyl cis-trans isomerase B-like protein [Acremonium chrysogenum ATCC 11550]
8	WT-120	Chryso_annotated	KFH43351.1	8915	24947	348	235	8	6		3.76	Peptidyl-prolyl cis-trans isomerase-like protein [Acremonium chrysogenum ATCC 11550]
10	HY–120	Chryso_annotated	KFH43351.1	18813	24947	474	386	7	5		2.59	Peptidyl-prolyl cis-trans isomerase-like protein [Acremonium chrysogenum ATCC 11550]
18	WT–96	Chryso_annotated	KFH43351.1	577	24947	47	22	8	5		1.03	Peptidyl-prolyl cis-trans isomerase-like protein [Acremonium chrysogenum ATCC 11550]
12	WT–72	Chryso_annotated	KFH43351.1	525	24947	62	28	3	3		0.76	Peptidyl-prolyl cis-trans isomerase-like protein [Acremonium chrysogenum ATCC 11550]
6	HY–96	Chryso_annotated	KFH43351.1	1812	24947	88	51	5	4		1.03	Peptidyl-prolyl cis-trans isomerase-like protein [Acremonium chrysogenum ATCC 11550]
4	HY–72	Chryso_annotated	KFH43351.1	3116	24947	162	100	5	3		0.76	Peptidyl-prolyl cis-trans isomerase-like protein [Acremonium chrysogenum ATCC 11550]
195	WT-120	Chryso_annotated	KFH41863.1	222	20365	15	11	4	3		0.68	Peroxiredoxin-like protein [Acremonium chrysogenum ATCC 11550]
317	HY–120	Chryso_annotated	KFH41863.1	33	20365	5	2	1	1		0.19	Peroxiredoxin-like protein [Acremonium chrysogenum ATCC 11550]
71	WT-120	Chryso_annotated	KFH46938.1	1254	20097	58	34	6	4		1.01	Peroxiredoxin-like protein [Acremonium chrysogenum ATCC 11550]
67	HY–120	Chryso_annotated	KFH46938.1	1596	20097	79	51	5	2		0.42	Peroxiredoxin-like protein [Acremonium chrysogenum ATCC 11550]
196	WT–96	Chryso_annotated	KFH41863.1	38	20365	6	2	4	1		0.19	Peroxiredoxin-like protein [Acremonium chrysogenum ATCC 11550]
364	HY–96	Chryso_annotated	KFH41863.1	29	20365	3	2	3	2		0.41	Peroxiredoxin-like protein [Acremonium chrysogenum ATCC 11550]
205	WT–96	Chryso_annotated	KFH46938.1	36	20097	6	2	3	2		0.42	Peroxiredoxin-like protein [Acremonium chrysogenum ATCC 11550]
132	WT–72	Chryso_annotated	KFH46938.1	18	20097	3	1	1	1		0.19	Peroxiredoxin-like protein [Acremonium chrysogenum ATCC 11550]
94	HY–96	Chryso_annotated	KFH46938.1	215	20097	19	8	4	3		0.69	Peroxiredoxin-like protein [Acremonium chrysogenum ATCC 11550]
35	HY–72	Chryso_annotated	KFH46938.1	207	20097	27	16	2	1		0.19	Peroxiredoxin-like protein [Acremonium chrysogenum ATCC 11550]
258	WT-120	Chryso_annotated	KFH48096.1	84	32627	6	4	4	2		0.24	Peroxisomal 2,4-dienoyl-CoA reductase-like protein [Acremonium chrysogenum ATCC 11550]
296	WT-120	Chryso_annotated	KFH47169.1	49	98223	7	5	4	2		0.08	Peroxisomal hydratase-dehydrogenase-epimerase-like protein [Acremonium chrysogenum ATCC 11550]
116	WT–96	Chryso_annotated	KFH47169.1	96	98223	11	6	8	4		0.16	Peroxisomal hydratase-dehydrogenase-epimerase-like protein [Acremonium chrysogenum ATCC 11550]
133	WT–72	Chryso_annotated	KFH47169.1	17	98223	3	2	2	1		0.04	Peroxisomal hydratase-dehydrogenase-epimerase-like protein [Acremonium chrysogenum ATCC 11550]
474	HY–96	Chryso_annotated	KFH47169.1	14	98223	5	1	4	1		0.04	Peroxisomal hydratase-dehydrogenase-epimerase-like protein [Acremonium chrysogenum ATCC 11550]
166	WT-120	Chryso_annotated	KFH48142.1	315	34094	64	30	8	6		0.88	Peroxisomal multifunctional enzyme type-like protein [Acremonium chrysogenum ATCC 11550]
228	HY–120	Chryso_annotated	KFH48142.1	99	34094	40	16	2	2		0.23	Peroxisomal multifunctional enzyme type-like protein [Acremonium chrysogenum ATCC 11550]
294	HY–96	Chryso_annotated	KFH48142.1	44	34094	3	2	1	1		0.11	Peroxisomal multifunctional enzyme type-like protein [Acremonium chrysogenum ATCC 11550]
104	HY–72	Chryso_annotated	KFH48142.1	38	34094	10	4	2	1		0.11	Peroxisomal multifunctional enzyme type-like protein [Acremonium chrysogenum ATCC 11550]
345	WT-120	Chryso_annotated	KFH47182.1	26	19440	5	2	2	1		0.2	Phosphatidylglycerol/phosphatidylinositol transfer protein-like protein [Acremonium chrysogenum ATCC 11550]
357	WT-120	Chryso_annotated	KFH47439.1	22	39322	3	1	1	1		0.1	Phospho-2-dehydro-3-deoxyheptonate aldolase, tyrosine-inhibited-like protein [Acremonium chrysogenum ATCC 11550]
285	HY–120	Chryso_annotated	KFH47439.1	52	39322	9	5	5	2		0.2	Phospho-2-dehydro-3-deoxyheptonate aldolase, tyrosine-inhibited-like protein [Acremonium chrysogenum ATCC 11550]
435	HY–96	Chryso_annotated	KFH47439.1	18	39322	4	1	2	1		0.1	Phospho-2-dehydro-3-deoxyheptonate aldolase, tyrosine-inhibited-like protein [Acremonium chrysogenum ATCC 11550]
102	WT–72	Chryso_annotated	KFH41123.1	35	66690	2	1	1	1		0.06	Phosphoenolpyruvate carboxykinase [ATP]-like protein [Acremonium chrysogenum ATCC 11550]
445	HY–96	Chryso_annotated	KFH41123.1	17	66690	2	1	1	1		0.06	Phosphoenolpyruvate carboxykinase [ATP]-like protein [Acremonium chrysogenum ATCC 11550]
293	WT-120	Chryso_annotated	KFH48013.1	49	62369	11	2	2	1		0.06	Phosphoglucomutase-like protein [Acremonium chrysogenum ATCC 11550]
276	WT–96	Chryso_annotated	KFH48013.1	15	62369	1	1	1	1		0.06	Phosphoglucomutase-like protein [Acremonium chrysogenum ATCC 11550]
189	HY–96	Chryso_annotated	KFH48013.1	83	62369	4	4	3	3		0.19	Phosphoglucomutase-like protein [Acremonium chrysogenum ATCC 11550]
57	WT-120	Chryso_annotated	KFH40282.1	1674	82610	78	63	10	8		0.42	Phosphoglycerate kinase-like protein [Acremonium chrysogenum ATCC 11550]
61	HY–120	Chryso_annotated	KFH40282.1	1847	82610	106	88	10	8		0.48	Phosphoglycerate kinase-like protein [Acremonium chrysogenum ATCC 11550]
87	WT–96	Chryso_annotated	KFH40282.1	132	82610	25	11	13	5		0.25	Phosphoglycerate kinase-like protein [Acremonium chrysogenum ATCC 11550]
105	WT–72	Chryso_annotated	KFH40282.1	30	82610	14	3	4	2		0.09	Phosphoglycerate kinase-like protein [Acremonium chrysogenum ATCC 11550]
54	HY–96	Chryso_annotated	KFH40282.1	375	82610	26	20	10	7		0.36	Phosphoglycerate kinase-like protein [Acremonium chrysogenum ATCC 11550]
75	HY–72	Chryso_annotated	KFH40282.1	67	82610	11	3	5	2		0.09	Phosphoglycerate kinase-like protein [Acremonium chrysogenum ATCC 11550]
352	WT-120	Chryso_annotated	KFH47935.1	24	31072	2	1	2	1		0.12	Phosphomannomutase-like protein [Acremonium chrysogenum ATCC 11550]
259	HY–120	Chryso_annotated	KFH47935.1	70	31072	3	2	2	2		0.26	Phosphomannomutase-like protein [Acremonium chrysogenum ATCC 11550]
163	HY–96	Chryso_annotated	KFH47935.1	97	31072	5	4	2	2		0.26	Phosphomannomutase-like protein [Acremonium chrysogenum ATCC 11550]
388	HY–120	Chryso_annotated	KFH45854.1	15	34777	6	1	3	1		0.11	Phosphoribosylaminoimidazole-succinocarboxamide synthase-like protein [Acremonium chrysogenum ATCC 11550]
144	WT-120	Chryso_annotated	KFH46918.1	417	46694	36	21	8	4		0.36	Phosphoserine aminotransferase-like protein [Acremonium chrysogenum ATCC 11550]
386	HY–120	Chryso_annotated	KFH46918.1	15	46694	2	1	1	1		0.08	Phosphoserine aminotransferase-like protein [Acremonium chrysogenum ATCC 11550]
181	WT–96	Chryso_annotated	KFH46918.1	48	46694	9	3	5	2		0.17	Phosphoserine aminotransferase-like protein [Acremonium chrysogenum ATCC 11550]
74	WT–72	Chryso_annotated	KFH46918.1	54	46694	4	4	3	3		0.26	Phosphoserine aminotransferase-like protein [Acremonium chrysogenum ATCC 11550]
452	HY–96	Chryso_annotated	KFH47136.1	16	57851	3	1	2	1		0.06	Pisatin demethylase-like protein [Acremonium chrysogenum ATCC 11550]
226	WT-120	Chryso_annotated	KFH44673.1	134	101363	8	6	5	5		0.2	Plasma membrane ATPase-like protein [Acremonium chrysogenum ATCC 11550]
184	HY–120	Chryso_annotated	KFH44673.1	170	101363	28	10	9	3		0.11	Plasma membrane ATPase-like protein [Acremonium chrysogenum ATCC 11550]
26	WT–96	Chryso_annotated	KFH44673.1	459	101363	41	24	14	8		0.33	Plasma membrane ATPase-like protein [Acremonium chrysogenum ATCC 11550]
37	WT–72	Chryso_annotated	KFH44673.1	116	101363	9	4	3	2		0.07	Plasma membrane ATPase-like protein [Acremonium chrysogenum ATCC 11550]
39	HY–96	Chryso_annotated	KFH44673.1	511	101363	27	15	13	8		0.38	Plasma membrane ATPase-like protein [Acremonium chrysogenum ATCC 11550]
36	HY–72	Chryso_annotated	KFH44673.1	197	101363	12	8	6	4		0.2	Plasma membrane ATPase-like protein [Acremonium chrysogenum ATCC 11550]
156	WT-120	Chryso_annotated	KFH44562.1	364	22807	53	22	3	2		0.36	Pleckstriny domain-containing family A member-like protein [Acremonium chrysogenum ATCC 11550]
84	HY–120	Chryso_annotated	KFH44562.1	1077	22807	98	65	4	2		0.36	Pleckstriny domain-containing family A member-like protein [Acremonium chrysogenum ATCC 11550]
305	HY–96	Chryso_annotated	KFH44562.1	41	22807	6	2	2	2		0.36	Pleckstriny domain-containing family A member-like protein [Acremonium chrysogenum ATCC 11550]
197	WT–96	Chryso_annotated	KFH46363.1	38	83867	2	2	2	2		0.09	Polyadenylate-binding protein, cytoplasmic and nuclear-like protein [Acremonium chrysogenum ATCC 11550]
178	HY–96	Chryso_annotated	KFH46363.1	89	83867	9	5	5	3		0.14	Polyadenylate-binding protein, cytoplasmic and nuclear-like protein [Acremonium chrysogenum ATCC 11550]
343	HY–120	Chryso_annotated	KFH43669.1	23	37035	7	1	2	1		0.1	Porphobilinogen deaminase-like protein [Acremonium chrysogenum ATCC 11550]
185	HY–72	Chryso_annotated	KFH42031.1	14	19377	1	1	1	1		0.2	Pre-mRNA-splicing factor-like protein [Acremonium chrysogenum ATCC 11550]
366	HY–96	Chryso_annotated	KFH46352.1	29	22743	1	1	1	1		0.17	Pre-rRNA-processing protein-like protein [Acremonium chrysogenum ATCC 11550]
95	WT-120	Chryso_annotated	KFH47839.1	862	14298	28	26	3	2		0.62	Profilin-like protein [Acremonium chrysogenum ATCC 11550]
152	HY–120	Chryso_annotated	KFH47839.1	296	14298	32	17	2	2		0.62	Profilin-like protein [Acremonium chrysogenum ATCC 11550]
149	WT–96	Chryso_annotated	KFH47839.1	73	14298	3	2	2	1		0.27	Profilin-like protein [Acremonium chrysogenum ATCC 11550]
214	HY–96	Chryso_annotated	KFH47839.1	72	14298	4	3	2	2		0.62	Profilin-like protein [Acremonium chrysogenum ATCC 11550]
90	HY–72	Chryso_annotated	KFH47839.1	48	14298	3	2	2	1		0.27	Profilin-like protein [Acremonium chrysogenum ATCC 11550]
227	WT–96	Chryso_annotated	KFH43590.1	25	34195	5	1	2	1		0.11	Prohibitin-like protein [Acremonium chrysogenum ATCC 11550]
290	HY–96	Chryso_annotated	KFH43590.1	46	34195	5	2	4	1		0.11	Prohibitin-like protein [Acremonium chrysogenum ATCC 11550]
363	HY–96	Chryso_annotated	KFH46210.1	30	30624	5	1	3	1		0.12	Prohibitin-like protein [Acremonium chrysogenum ATCC 11550]
387	HY–120	Chryso_annotated	KFH42309.1	15	27612	1	1	1	1		0.14	Proliferating cell nuclear antigen-like protein [Acremonium chrysogenum ATCC 11550]
398	HY–96	Chryso_annotated	KFH44987.1	23	43007	1	1	1	1		0.09	Proteasomal ubiquitin receptor-like protein [Acremonium chrysogenum ATCC 11550]
384	WT-120	Chryso_annotated	KFH40758.1	17	30761	4	1	2	1		0.12	proteasome subunit alpha type-like protein [Acremonium chrysogenum ATCC 11550]
343	WT-120	Chryso_annotated	KFH48840.1	26	29652	4	3	3	2		0.27	Proteasome subunit alpha type-like protein [Acremonium chrysogenum ATCC 11550]
376	HY–96	Chryso_annotated	KFH48840.1	28	29652	3	1	3	1		0.13	Proteasome subunit alpha type-like protein [Acremonium chrysogenum ATCC 11550]
101	HY–72	Chryso_annotated	KFH48840.1	40	29652	1	1	1	1		0.13	Proteasome subunit alpha type-like protein [Acremonium chrysogenum ATCC 11550]
179	WT-120	Chryso_annotated	KFH47227.1	271	31351	16	13	3	2		0.26	proteasome subunit alpha-like protein [Acremonium chrysogenum ATCC 11550]
203	HY–120	Chryso_annotated	KFH47227.1	135	31351	13	8	4	2		0.26	proteasome subunit alpha-like protein [Acremonium chrysogenum ATCC 11550]
396	HY–96	Chryso_annotated	KFH47227.1	24	31351	1	1	1	1		0.12	proteasome subunit alpha-like protein [Acremonium chrysogenum ATCC 11550]
102	HY–72	Chryso_annotated	KFH47227.1	39	31351	2	2	2	2		0.26	proteasome subunit alpha-like protein [Acremonium chrysogenum ATCC 11550]
385	WT-120	Chryso_annotated	KFH47807.1	17	45279	2	1	2	1		0.08	Protein arg-like protein [Acremonium chrysogenum ATCC 11550]
312	HY–120	Chryso_annotated	KFH47807.1	34	45279	15	1	2	1		0.08	Protein arg-like protein [Acremonium chrysogenum ATCC 11550]
277	HY–96	Chryso_annotated	KFH42857.1	50	58257	5	3	4	3		0.2	Protein arg-like protein [Acremonium chrysogenum ATCC 11550]
177	WT–96	Chryso_annotated	KFH47807.1	50	45279	4	3	4	3		0.27	Protein arg-like protein [Acremonium chrysogenum ATCC 11550]
183	HY–96	Chryso_annotated	KFH47807.1	87	45279	3	1	2	1		0.08	Protein arg-like protein [Acremonium chrysogenum ATCC 11550]
75	WT-120	Chryso_annotated	KFH44499.1	1091	54842	62	47	9	6		0.58	Protein disulfide-isomerase-like protein [Acremonium chrysogenum ATCC 11550]
74	HY–120	Chryso_annotated	KFH44499.1	1364	54842	75	43	9	5		0.48	Protein disulfide-isomerase-like protein [Acremonium chrysogenum ATCC 11550]
287	WT-120	Chryso_annotated	KFH47658.1	54	40566	4	1	3	1		0.09	Protein disulfide-isomerase-like protein [Acremonium chrysogenum ATCC 11550]
391	HY–120	Chryso_annotated	KFH47658.1	15	40566	6	1	3	1		0.09	Protein disulfide-isomerase-like protein [Acremonium chrysogenum ATCC 11550]
105	WT–96	Chryso_annotated	KFH44499.1	111	54842	16	4	8	2		0.14	Protein disulfide-isomerase-like protein [Acremonium chrysogenum ATCC 11550]
105	HY–96	Chryso_annotated	KFH44499.1	186	54842	14	9	8	6		0.48	Protein disulfide-isomerase-like protein [Acremonium chrysogenum ATCC 11550]
188	HY–72	Chryso_annotated	KFH44499.1	14	54842	4	1	2	1		0.07	Protein disulfide-isomerase-like protein [Acremonium chrysogenum ATCC 11550]
408	WT-120	Chryso_annotated	KFH46623.1	14	45650	2	1	2	1		0.08	Protein kinase-like protein [Acremonium chrysogenum ATCC 11550]
279	HY–120	Chryso_annotated	KFH45917.1	55	42625	5	4	3	2		0.18	Protein of unknown functionlike protein [Acremonium chrysogenum ATCC 11550]
218	HY–96	Chryso_annotated	KFH45917.1	71	42625	4	1	3	1		0.09	Protein of unknown functionlike protein [Acremonium chrysogenum ATCC 11550]
129	HY–72	Chryso_annotated	KFH45917.1	27	42625	2	1	2	1		0.09	Protein of unknown functionlike protein [Acremonium chrysogenum ATCC 11550]
32	WT-120	Chryso_annotated	KFH45765.1	3035	13035	229	82	5	3		2.76	Protein of unknown functionlike protein-like protein [Acremonium chrysogenum ATCC 11550]
47	HY–120	Chryso_annotated	KFH45765.1	2697	13035	91	77	3	2		1.89	Protein of unknown functionlike protein-like protein [Acremonium chrysogenum ATCC 11550]
20	WT–96	Chryso_annotated	KFH45765.1	512	13035	16	14	2	1		0.3	Protein of unknown functionlike protein-like protein [Acremonium chrysogenum ATCC 11550]
56	HY–96	Chryso_annotated	KFH45765.1	365	13035	12	9	3	3		1.89	Protein of unknown functionlike protein-like protein [Acremonium chrysogenum ATCC 11550]
60	HY–72	Chryso_annotated	KFH45765.1	85	13035	3	3	1	1		0.3	Protein of unknown functionlike protein-like protein [Acremonium chrysogenum ATCC 11550]
335	HY–96	Chryso_annotated	KFH43900.1	34	50165	3	1	3	1		0.07	Protein phosphatase 2C-like protein [Acremonium chrysogenum ATCC 11550]
247	WT-120	Chryso_annotated	KFH45910.1	96	14997	7	5	1	1		0.26	Protein SnodProt1-like protein [Acremonium chrysogenum ATCC 11550]
219	WT–96	Chryso_annotated	KFH41442.1	28	53543	1	1	1	1		0.07	Protein transport protein SEC61 subunit alpha-like protein [Acremonium chrysogenum ATCC 11550]
316	HY–120	Chryso_annotated	KFH43248.1	33	87570	17	6	3	1		0.09	Protein transport protein-like protein [Acremonium chrysogenum ATCC 11550]
237	WT-120	Chryso_annotated	KFH47557.1	115	22728	2	2	1	1		0.17	putative 21.2 kDa protein-like protein [Acremonium chrysogenum ATCC 11550]
201	HY–120	Chryso_annotated	KFH47557.1	136	22728	6	5	1	1		0.17	putative 21.2 kDa protein-like protein [Acremonium chrysogenum ATCC 11550]
204	WT–96	Chryso_annotated	KFH47557.1	36	22728	2	2	1	1		0.17	putative 21.2 kDa protein-like protein [Acremonium chrysogenum ATCC 11550]
121	HY–96	Chryso_annotated	KFH47557.1	159	22728	6	4	3	1		0.17	putative 21.2 kDa protein-like protein [Acremonium chrysogenum ATCC 11550]
254	HY–120	Chryso_annotated	KFH42395.1	72	37466	3	2	1	1		0.1	putative 2-hydroxyacid dehydrogenase-like protein [Acremonium chrysogenum ATCC 11550]
161	WT-120	Chryso_annotated	KFH40469.1	338	10409	36	18	4	3		1.65	putative acyl-CoA-binding protein-like protein [Acremonium chrysogenum ATCC 11550]
44	HY–120	Chryso_annotated	KFH40469.1	2760	10409	96	67	3	3		4.08	putative acyl-CoA-binding protein-like protein [Acremonium chrysogenum ATCC 11550]
94	WT–96	Chryso_annotated	KFH40469.1	124	10409	9	6	3	3		2.67	putative acyl-CoA-binding protein-like protein [Acremonium chrysogenum ATCC 11550]
152	WT–72	Chryso_annotated	KFH40469.1	13	10409	2	1	1	1		0.38	putative acyl-CoA-binding protein-like protein [Acremonium chrysogenum ATCC 11550]
32	HY–96	Chryso_annotated	KFH40469.1	578	10409	27	21	5	3		2.67	putative acyl-CoA-binding protein-like protein [Acremonium chrysogenum ATCC 11550]
95	HY–72	Chryso_annotated	KFH40469.1	43	10409	2	2	1	1		0.38	putative acyl-CoA-binding protein-like protein [Acremonium chrysogenum ATCC 11550]
203	WT-120	Chryso_annotated	KFH46996.1	189	28435	17	12	5	3		0.46	putative AIM2 family protein-like protein [Acremonium chrysogenum ATCC 11550]
99	HY–120	Chryso_annotated	KFH46996.1	783	28435	41	38	5	3		0.46	putative AIM2 family protein-like protein [Acremonium chrysogenum ATCC 11550]
377	HY–96	Chryso_annotated	KFH46996.1	28	28435	15	5	3	1		0.13	putative AIM2 family protein-like protein [Acremonium chrysogenum ATCC 11550]
114	HY–72	Chryso_annotated	KFH46996.1	34	28435	17	3	2	1		0.13	putative AIM2 family protein-like protein [Acremonium chrysogenum ATCC 11550]
454	HY–96	Chryso_annotated	KFH48436.1	16	60246	4	1	2	1		0.06	putative amidohydrolase-like protein [Acremonium chrysogenum ATCC 11550]
418	HY–96	Chryso_annotated	KFH41008.1	21	142928	6	1	6	1		0.03	putative ATP-dependent helicase-like protein [Acremonium chrysogenum ATCC 11550]
361	HY–120	Chryso_annotated	KFH48702.1	19	44190	5	1	3	1		0.08	putative branched-chain-amino-acid aminotransferase-like protein [Acremonium chrysogenum ATCC 11550]
370	HY–96	Chryso_annotated	KFH48702.1	28	44190	1	1	1	1		0.08	putative branched-chain-amino-acid aminotransferase-like protein [Acremonium chrysogenum ATCC 11550]
211	HY–120	Chryso_annotated	KFH48763.1	121	66272	13	6	1	1		0.06	putative carboxypeptidase-like protein [Acremonium chrysogenum ATCC 11550]
222	HY–120	Chryso_annotated	KFH47800.1	104	24114	4	4	1	1		0.16	putative coiled-coil domain-containing protein [Acremonium chrysogenum ATCC 11550]
61	WT-120	Chryso_annotated	KFH44441.1	1422	67595	76	63	10	6		0.38	putative fumarate reductase-like protein [Acremonium chrysogenum ATCC 11550]
55	HY–120	Chryso_annotated	KFH44441.1	2118	67595	127	87	8	5		0.31	putative fumarate reductase-like protein [Acremonium chrysogenum ATCC 11550]
54	WT–96	Chryso_annotated	KFH44441.1	253	67595	18	8	8	4		0.24	putative fumarate reductase-like protein [Acremonium chrysogenum ATCC 11550]
34	HY–96	Chryso_annotated	KFH44441.1	554	67595	23	17	9	6		0.38	putative fumarate reductase-like protein [Acremonium chrysogenum ATCC 11550]
352	HY–120	Chryso_annotated	KFH40503.1	20	66573	20	1	2	1		0.06	putative HC-toxin efflux carrier-like protein [Acremonium chrysogenum ATCC 11550]
415	WT-120	Chryso_annotated	KFH48102.1	13	25647	1	1	1	1		0.15	putative hydrolase-like protein [Acremonium chrysogenum ATCC 11550]
141	HY–120	Chryso_annotated	KFH48102.1	368	25647	30	23	3	2		0.32	putative hydrolase-like protein [Acremonium chrysogenum ATCC 11550]
358	HY–96	Chryso_annotated	KFH48102.1	30	25647	4	2	2	1		0.15	putative hydrolase-like protein [Acremonium chrysogenum ATCC 11550]
125	HY–72	Chryso_annotated	KFH48102.1	28	25647	3	1	2	1		0.15	putative hydrolase-like protein [Acremonium chrysogenum ATCC 11550]
170	WT-120	Chryso_annotated	KFH44712.1	301	15571	32	17	3	2		0.96	putative lyase-like protein [Acremonium chrysogenum ATCC 11550]
296	HY–120	Chryso_annotated	KFH44712.1	44	15571	9	3	1	1		0.25	putative lyase-like protein [Acremonium chrysogenum ATCC 11550]
420	HY–96	Chryso_annotated	KFH44712.1	20	15571	3	1	1	1		0.25	putative lyase-like protein [Acremonium chrysogenum ATCC 11550]
249	WT-120	Chryso_annotated	KFH40632.1	94	36026	11	9	1	1		0.1	putative methyltransferase-like protein [Acremonium chrysogenum ATCC 11550]
188	WT–96	Chryso_annotated	KFH40632.1	45	36026	1	1	1	1		0.1	putative methyltransferase-like protein [Acremonium chrysogenum ATCC 11550]
341	HY–96	Chryso_annotated	KFH40632.1	33	36026	2	1	2	1		0.1	putative methyltransferase-like protein [Acremonium chrysogenum ATCC 11550]
292	HY–120	Chryso_annotated	KFH43275.1	45	33687	52	3	2	1		0.11	putative monoglyceride lipase-like protein [Acremonium chrysogenum ATCC 11550]
321	HY–120	Chryso_annotated	KFH46967.1	31	102896	26	8	3	1		0.04	putative MscS family protein -like protein [Acremonium chrysogenum ATCC 11550]
79	WT-120	Chryso_annotated	KFH45977.1	1043	38241	45	40	4	4		0.45	putative NADP-dependent oxidoreductase-like protein [Acremonium chrysogenum ATCC 11550]
13	HY–120	Chryso_annotated	KFH45977.1	12963	38241	470	393	11	7		0.93	putative NADP-dependent oxidoreductase-like protein [Acremonium chrysogenum ATCC 11550]
275	WT–96	Chryso_annotated	KFH45977.1	16	38241	1	1	1	1		0.1	putative NADP-dependent oxidoreductase-like protein [Acremonium chrysogenum ATCC 11550]
40	HY–96	Chryso_annotated	KFH45977.1	506	38241	34	23	7	6		0.75	putative NADP-dependent oxidoreductase-like protein [Acremonium chrysogenum ATCC 11550]
8	HY–72	Chryso_annotated	KFH45977.1	1581	38241	126	103	7	6		0.75	putative NADP-dependent oxidoreductase-like protein [Acremonium chrysogenum ATCC 11550]
322	HY–96	Chryso_annotated	KFH48698.1	35	47947	1	1	1	1		0.08	putative NADPH dehydrogenase-like protein [Acremonium chrysogenum ATCC 11550]
300	WT-120	Chryso_annotated	KFH40563.1	45	37544	3	2	1	1		0.1	putative NADPH-dependent methylglyoxal reductase-like protein [Acremonium chrysogenum ATCC 11550]
200	HY–120	Chryso_annotated	KFH40563.1	141	37544	10	4	3	1		0.1	putative NADPH-dependent methylglyoxal reductase-like protein [Acremonium chrysogenum ATCC 11550]
123	WT–72	Chryso_annotated	KFH40563.1	22	37544	5	1	3	1		0.1	putative NADPH-dependent methylglyoxal reductase-like protein [Acremonium chrysogenum ATCC 11550]
401	HY–96	Chryso_annotated	KFH40563.1	23	37544	1	1	1	1		0.1	putative NADPH-dependent methylglyoxal reductase-like protein [Acremonium chrysogenum ATCC 11550]
325	WT-120	Chryso_annotated	KFH46219.1	32	46402	10	2	3	2		0.17	putative nucleosome assembly protein-like protein [Acremonium chrysogenum ATCC 11550]
400	HY–96	Chryso_annotated	KFH41283.1	23	35647	1	1	1	1		0.11	putative nucleosome assembly protein-like protein [Acremonium chrysogenum ATCC 11550]
297	HY–96	Chryso_annotated	KFH46219.1	43	46402	1	1	1	1		0.08	putative nucleosome assembly protein-like protein [Acremonium chrysogenum ATCC 11550]
128	WT-120	Chryso_annotated	KFH43025.1	506	28381	33	26	4	2		0.28	putative oxidoreductase-like protein [Acremonium chrysogenum ATCC 11550]
366	WT-120	Chryso_annotated	KFH45537.1	21	30045	15	1	2	1		0.13	putative oxidoreductase-like protein [Acremonium chrysogenum ATCC 11550]
361	WT-120	Chryso_annotated	KFH48800.1	22	43135	3	1	2	1		0.09	putative oxidoreductase-like protein [Acremonium chrysogenum ATCC 11550]
244	HY–120	Chryso_annotated	KFH48800.1	81	43135	14	8	5	4		0.39	putative oxidoreductase-like protein [Acremonium chrysogenum ATCC 11550]
147	WT–96	Chryso_annotated	KFH43025.1	73	28381	3	3	2	2		0.28	putative oxidoreductase-like protein [Acremonium chrysogenum ATCC 11550]
242	HY–96	Chryso_annotated	KFH43025.1	62	28381	2	1	1	1		0.13	putative oxidoreductase-like protein [Acremonium chrysogenum ATCC 11550]
111	HY–96	Chryso_annotated	KFH48800.1	167	43135	9	6	4	3		0.28	putative oxidoreductase-like protein [Acremonium chrysogenum ATCC 11550]
248	WT-120	Chryso_annotated	KFH46180.1	95	25161	17	8	4	1		0.15	putative peroxiredoxin bcp-like protein [Acremonium chrysogenum ATCC 11550]
293	HY–120	Chryso_annotated	KFH46180.1	44	25161	7	2	2	1		0.15	putative peroxiredoxin bcp-like protein [Acremonium chrysogenum ATCC 11550]
355	HY–96	Chryso_annotated	KFH45079.1	31	56526	3	1	3	1		0.07	putative peroxisomal-coenzyme A synthetase-like protein [Acremonium chrysogenum ATCC 11550]
282	HY–120	Chryso_annotated	KFH45143.1	53	28474	13	1	1	1		0.13	putative phosphatase-like protein [Acremonium chrysogenum ATCC 11550]
359	HY–96	Chryso_annotated	KFH45143.1	30	28474	3	2	3	2		0.28	putative phosphatase-like protein [Acremonium chrysogenum ATCC 11550]
180	HY–72	Chryso_annotated	KFH48891.1	15	64388	2	1	1	1		0.06	putative protein-A-like protein [Acremonium chrysogenum ATCC 11550]
332	WT-120	Chryso_annotated	KFH47021.1	29	15550	2	1	1	1		0.25	putative redox protein-like protein [Acremonium chrysogenum ATCC 11550]
165	HY–96	Chryso_annotated	KFH43145.1	96	16681	2	1	2	1		0.23	putative ribose 5-phosphate isomerase-like protein [Acremonium chrysogenum ATCC 11550]
173	HY–72	Chryso_annotated	KFH42916.1	16	52505	2	1	1	1		0.07	putative RING finger proteinc-like protein [Acremonium chrysogenum ATCC 11550]
324	HY–96	Chryso_annotated	KFH43274.1	35	19756	2	1	1	1		0.19	putative RNA-binding protein-like protein [Acremonium chrysogenum ATCC 11550]
261	HY–96	Chryso_annotated	KFH48632.1	52	43661	2	2	2	2		0.18	putative RNA-binding protein-like protein [Acremonium chrysogenum ATCC 11550]
290	HY–120	Chryso_annotated	KFH47849.1	48	118388	6	4	3	1		0.03	putative SWI/SNF-related matrix-associated actin-dependent regulator of chromatin subfamily A member-like-like protein [Acremonium chrysogenum ATCC 11550]
416	WT-120	Chryso_annotated	KFH42657.1	13	92584	6	1	4	1		0.04	putative transcriptional regulatory protein-like protein [Acremonium chrysogenum ATCC 11550]
362	HY–120	Chryso_annotated	KFH47621.1	19	89345	3	1	3	1		0.04	putative transcriptional regulatory protein-like protein [Acremonium chrysogenum ATCC 11550]
155	HY–120	Chryso_annotated	KFH40627.1	283	45167	10	8	3	2		0.27	putative trans-sulfuration enzyme-like protein [Acremonium chrysogenum ATCC 11550]
280	HY–120	Chryso_annotated	KFH43168.1	55	27860	7	4	3	1		0.14	putative triosephosphate isomerase-like protein [Acremonium chrysogenum ATCC 11550]
345	HY–96	Chryso_annotated	KFH43168.1	33	27860	2	1	1	1		0.14	putative triosephosphate isomerase-like protein [Acremonium chrysogenum ATCC 11550]
375	WT-120	Chryso_annotated	KFH40766.1	19	29214	4	1	1	1		0.13	putative urease accessory protein-like protein [Acremonium chrysogenum ATCC 11550]
329	HY–96	Chryso_annotated	KFH40766.1	35	29214	2	1	2	1		0.13	putative urease accessory protein-like protein [Acremonium chrysogenum ATCC 11550]
327	HY–120	Chryso_annotated	KFH44489.1	29	63244	6	4	1	1		0.06	PWWP domain-containing protein-like protein [Acremonium chrysogenum ATCC 11550]
365	HY–96	Chryso_annotated	KFH44489.1	29	63244	4	2	2	1		0.06	PWWP domain-containing protein-like protein [Acremonium chrysogenum ATCC 11550]
299	WT-120	Chryso_annotated	KFH48634.1	46	33991	9	4	3	2		0.23	Pyridoxine biosynthesis protein-like protein [Acremonium chrysogenum ATCC 11550]
291	HY–120	Chryso_annotated	KFH48634.1	47	33991	4	2	3	1		0.11	Pyridoxine biosynthesis protein-like protein [Acremonium chrysogenum ATCC 11550]
144	WT–96	Chryso_annotated	KFH48634.1	75	33991	7	3	4	3		0.37	Pyridoxine biosynthesis protein-like protein [Acremonium chrysogenum ATCC 11550]
83	WT–72	Chryso_annotated	KFH48634.1	49	33991	2	2	1	1		0.11	Pyridoxine biosynthesis protein-like protein [Acremonium chrysogenum ATCC 11550]
172	HY–96	Chryso_annotated	KFH48634.1	93	33991	8	4	5	4		0.52	Pyridoxine biosynthesis protein-like protein [Acremonium chrysogenum ATCC 11550]
406	HY–120	Chryso_annotated	KFH40633.1	14	48449	2	1	1	1		0.08	Pyrimidine-specific ribonucleoside hydrolase-like protein [Acremonium chrysogenum ATCC 11550]
202	WT-120	Chryso_annotated	KFH48076.1	190	135687	8	5	4	2		0.06	Pyruvate carboxylase-like protein [Acremonium chrysogenum ATCC 11550]
252	WT–96	Chryso_annotated	KFH48076.1	21	135687	2	1	2	1		0.03	Pyruvate carboxylase-like protein [Acremonium chrysogenum ATCC 11550]
281	WT-120	Chryso_annotated	KFH42557.1	58	42758	16	6	3	2		0.18	Pyruvate dehydrogenase E1 component subunit beta-like protein [Acremonium chrysogenum ATCC 11550]
230	HY–120	Chryso_annotated	KFH42557.1	97	42758	9	5	4	1		0.09	Pyruvate dehydrogenase E1 component subunit beta-like protein [Acremonium chrysogenum ATCC 11550]
136	WT–72	Chryso_annotated	KFH42557.1	16	42758	1	1	1	1		0.09	Pyruvate dehydrogenase E1 component subunit beta-like protein [Acremonium chrysogenum ATCC 11550]
392	HY–96	Chryso_annotated	KFH42557.1	24	42758	2	1	2	1		0.09	Pyruvate dehydrogenase E1 component subunit beta-like protein [Acremonium chrysogenum ATCC 11550]
317	WT-120	Chryso_annotated	KFH41024.1	37	60753	22	3	3	1		0.06	Pyruvate kinase-like protein [Acremonium chrysogenum ATCC 11550]
286	HY–120	Chryso_annotated	KFH41024.1	51	60753	7	3	5	1		0.06	Pyruvate kinase-like protein [Acremonium chrysogenum ATCC 11550]
432	HY–96	Chryso_annotated	KFH41024.1	18	60753	4	2	2	1		0.06	Pyruvate kinase-like protein [Acremonium chrysogenum ATCC 11550]
143	HY–120	Chryso_annotated	KFH45335.1	363	43544	13	12	3	2		0.18	quinone oxidoreductase-like protein [Acremonium chrysogenum ATCC 11550]
190	HY–96	Chryso_annotated	KFH45335.1	82	43544	3	3	2	2		0.18	quinone oxidoreductase-like protein [Acremonium chrysogenum ATCC 11550]
118	HY–72	Chryso_annotated	KFH45335.1	32	43544	6	2	1	1		0.09	quinone oxidoreductase-like protein [Acremonium chrysogenum ATCC 11550]
423	HY–96	Chryso_annotated	KFH47225.1	20	45867	1	1	1	1		0.08	Ran GTPase-activating protein-like protein [Acremonium chrysogenum ATCC 11550]
465	HY–96	Chryso_annotated	KFH45748.1	15	21896	1	1	1	1		0.18	ran guanine nucleotide release factor-like protein [Acremonium chrysogenum ATCC 11550]
387	WT-120	Chryso_annotated	KFH43934.1	17	26400	6	1	2	1		0.14	Ran-specific GTPase-activating protein-like protein [Acremonium chrysogenum ATCC 11550]
187	HY–120	Chryso_annotated	KFH43934.1	160	26400	13	11	2	1		0.14	Ran-specific GTPase-activating protein-like protein [Acremonium chrysogenum ATCC 11550]
146	WT–96	Chryso_annotated	KFH42072.1	73	23363	4	2	1	1		0.16	Ras-related protein-like protein [Acremonium chrysogenum ATCC 11550]
320	HY–120	Chryso_annotated	KFH47528.1	31	107706	7	4	1	1		0.03	Regulatory protein-like protein [Acremonium chrysogenum ATCC 11550]
215	HY–120	Chryso_annotated	KFH48509.1	116	61151	17	4	4	2		0.13	Repressible alkaline phosphatase-like protein [Acremonium chrysogenum ATCC 11550]
299	HY–120	Chryso_annotated	KFH47691.1	42	34097	4	1	2	1		0.11	Reticulon-like protein-like protein [Acremonium chrysogenum ATCC 11550]
250	HY–96	Chryso_annotated	KFH47691.1	58	34097	2	2	1	1		0.11	Reticulon-like protein-like protein [Acremonium chrysogenum ATCC 11550]
85	WT-120	Chryso_annotated	KFH40844.1	933	30046	36	33	5	3		0.43	Rhamnolipids biosynthesis 3-oxoacyl-[acyl-carrier-protein] reductase-like protein [Acremonium chrysogenum ATCC 11550]
101	HY–120	Chryso_annotated	KFH40844.1	731	30046	16	16	2	2		0.27	Rhamnolipids biosynthesis 3-oxoacyl-[acyl-carrier-protein] reductase-like protein [Acremonium chrysogenum ATCC 11550]
284	WT-120	Chryso_annotated	KFH41555.1	57	28461	5	4	1	1		0.13	Rhamnolipids biosynthesis 3-oxoacyl-[acyl-carrier-protein] reductase-like protein [Acremonium chrysogenum ATCC 11550]
370	HY–120	Chryso_annotated	KFH41555.1	17	28461	2	1	2	1		0.13	Rhamnolipids biosynthesis 3-oxoacyl-[acyl-carrier-protein] reductase-like protein [Acremonium chrysogenum ATCC 11550]
440	HY–96	Chryso_annotated	KFH41555.1	18	28461	2	1	2	1		0.13	Rhamnolipids biosynthesis 3-oxoacyl-[acyl-carrier-protein] reductase-like protein [Acremonium chrysogenum ATCC 11550]
340	HY–96	Chryso_annotated	KFH45163.1	33	22698	2	1	1	1		0.17	Rho GDP-dissociation inhibitor-like protein [Acremonium chrysogenum ATCC 11550]
310	HY–120	Chryso_annotated	KFH40991.1	36	33411	8	3	2	1		0.11	Rhodomycin D methylesterase-like protein [Acremonium chrysogenum ATCC 11550]
238	HY–120	Chryso_annotated	KFH41314.1	85	31580	17	11	3	1		0.12	Rhomboid protein-like protein [Acremonium chrysogenum ATCC 11550]
315	HY–120	Chryso_annotated	KFH44572.1	33	29984	4	1	2	1		0.13	Ribose-5-phosphate isomerase-like protein [Acremonium chrysogenum ATCC 11550]
68	WT–72	Chryso_annotated	KFH44572.1	60	29984	2	1	2	1		0.13	Ribose-5-phosphate isomerase-like protein [Acremonium chrysogenum ATCC 11550]
411	HY–96	Chryso_annotated	KFH44572.1	22	29984	1	1	1	1		0.13	Ribose-5-phosphate isomerase-like protein [Acremonium chrysogenum ATCC 11550]
408	HY–120	Chryso_annotated	KFH43808.1	14	45491	1	1	1	1		0.08	Ribosomal N-lysine methyltransferase-like protein [Acremonium chrysogenum ATCC 11550]
331	HY–120	Chryso_annotated	KFH43330.1	27	61015	8	1	2	1		0.06	Ribosome-associated complex subunit-like protein [Acremonium chrysogenum ATCC 11550]
273	HY–96	Chryso_annotated	KFH43330.1	50	61015	1	1	1	1		0.06	Ribosome-associated complex subunit-like protein [Acremonium chrysogenum ATCC 11550]
200	WT-120	Chryso_annotated	KFH47954.1	204	27918	10	8	2	1		0.14	Ribulose-phosphate 3-epimerase-like protein [Acremonium chrysogenum ATCC 11550]
116	HY–120	Chryso_annotated	KFH47954.1	576	27918	29	25	3	2		0.46	Ribulose-phosphate 3-epimerase-like protein [Acremonium chrysogenum ATCC 11550]
281	WT–96	Chryso_annotated	KFH47954.1	14	27918	1	1	1	1		0.14	Ribulose-phosphate 3-epimerase-like protein [Acremonium chrysogenum ATCC 11550]
121	WT–72	Chryso_annotated	KFH47954.1	22	27918	1	1	1	1		0.14	Ribulose-phosphate 3-epimerase-like protein [Acremonium chrysogenum ATCC 11550]
235	HY–96	Chryso_annotated	KFH47954.1	64	27918	2	2	1	1		0.14	Ribulose-phosphate 3-epimerase-like protein [Acremonium chrysogenum ATCC 11550]
140	HY–72	Chryso_annotated	KFH47954.1	23	27918	1	1	1	1		0.14	Ribulose-phosphate 3-epimerase-like protein [Acremonium chrysogenum ATCC 11550]
345	HY–120	Chryso_annotated	KFH42312.1	22	49885	4	1	2	1		0.07	RNA-binding protein-like protein [Acremonium chrysogenum ATCC 11550]
271	HY–96	Chryso_annotated	KFH42523.1	51	59837	4	1	2	1		0.06	RNA-binding protein-like protein [Acremonium chrysogenum ATCC 11550]
188	HY–96	Chryso_annotated	KFH48049.1	83	39601	4	3	3	2		0.2	RNA-binding protein-like protein [Acremonium chrysogenum ATCC 11550]
433	HY–96	Chryso_annotated	KFH40609.1	18	33971	2	1	2	1		0.11	rRNA 2'-O-methyltransferase fibrillarin-like protein [Acremonium chrysogenum ATCC 11550]
386	HY–96	Chryso_annotated	KFH46286.1	26	45349	1	1	1	1		0.08	rRNA-processing protein-like protein [Acremonium chrysogenum ATCC 11550]
286	WT-120	Chryso_annotated	KFH46027.1	55	43190	17	3	3	2		0.18	Saccharopine dehydrogenase [NAD(+), L-lysine-forming]-like protein [Acremonium chrysogenum ATCC 11550]
169	HY–120	Chryso_annotated	KFH46027.1	224	43190	30	8	4	2		0.18	Saccharopine dehydrogenase [NAD(+), L-lysine-forming]-like protein [Acremonium chrysogenum ATCC 11550]
156	HY–96	Chryso_annotated	KFH46027.1	102	43190	7	4	3	3		0.28	Saccharopine dehydrogenase [NAD(+), L-lysine-forming]-like protein [Acremonium chrysogenum ATCC 11550]
163	WT-120	Chryso_annotated	KFH47427.1	334	48681	18	12	5	2		0.16	Saccharopine dehydrogenase [NADP(+), L-glutamate-forming]-like protein [Acremonium chrysogenum ATCC 11550]
41	HY–120	Chryso_annotated	KFH47427.1	3098	48681	146	93	7	4		0.34	Saccharopine dehydrogenase [NADP(+), L-glutamate-forming]-like protein [Acremonium chrysogenum ATCC 11550]
84	WT–96	Chryso_annotated	KFH47427.1	134	48681	16	10	7	5		0.45	Saccharopine dehydrogenase [NADP(+), L-glutamate-forming]-like protein [Acremonium chrysogenum ATCC 11550]
53	HY–96	Chryso_annotated	KFH47427.1	377	48681	23	17	9	7		0.68	Saccharopine dehydrogenase [NADP(+), L-glutamate-forming]-like protein [Acremonium chrysogenum ATCC 11550]
78	HY–72	Chryso_annotated	KFH47427.1	63	48681	15	7	5	3		0.25	Saccharopine dehydrogenase [NADP(+), L-glutamate-forming]-like protein [Acremonium chrysogenum ATCC 11550]
164	WT-120	Chryso_annotated	KFH48080.1	329	43417	6	6	2	2		0.18	S-adenosylmethionine synthase-like protein [Acremonium chrysogenum ATCC 11550]
23	WT–96	Chryso_annotated	KFH48080.1	491	43417	13	12	2	2		0.18	S-adenosylmethionine synthase-like protein [Acremonium chrysogenum ATCC 11550]
16	WT–72	Chryso_annotated	KFH48080.1	343	43417	8	8	1	1		0.09	S-adenosylmethionine synthase-like protein [Acremonium chrysogenum ATCC 11550]
95	HY–96	Chryso_annotated	KFH48080.1	212	43417	10	8	3	3		0.28	S-adenosylmethionine synthase-like protein [Acremonium chrysogenum ATCC 11550]
73	HY–72	Chryso_annotated	KFH48080.1	68	43417	3	2	1	1		0.09	S-adenosylmethionine synthase-like protein [Acremonium chrysogenum ATCC 11550]
427	HY–96	Chryso_annotated	KFH48272.1	18	38725	4	1	3	1		0.1	Sec14 cytosolic factor-like protein [Acremonium chrysogenum ATCC 11550]
382	WT-120	Chryso_annotated	KFH47763.1	17	51065	1	1	1	1		0.07	secreted beta-glucosidase-like protein [Acremonium chrysogenum ATCC 11550]
230	WT-120	Chryso_annotated	KFH48242.1	127	26320	7	5	4	2		0.31	Sepiapterin reductase-like protein [Acremonium chrysogenum ATCC 11550]
185	HY–120	Chryso_annotated	KFH48242.1	167	26320	6	6	2	2		0.31	Sepiapterin reductase-like protein [Acremonium chrysogenum ATCC 11550]
357	HY–120	Chryso_annotated	KFH45902.1	19	47677	2	1	2	1		0.08	Septin-like protein [Acremonium chrysogenum ATCC 11550]
450	HY–96	Chryso_annotated	KFH41278.1	17	44796	15	1	3	1		0.08	Septin-like protein [Acremonium chrysogenum ATCC 11550]
129	WT-120	Chryso_annotated	KFH41845.1	501	54949	28	15	7	2		0.14	Serine hydroxymethyltransferase-like protein [Acremonium chrysogenum ATCC 11550]
242	HY–120	Chryso_annotated	KFH41845.1	82	54949	14	6	1	1		0.07	Serine hydroxymethyltransferase-like protein [Acremonium chrysogenum ATCC 11550]
198	WT–96	Chryso_annotated	KFH41845.1	38	54949	7	3	5	1		0.07	Serine hydroxymethyltransferase-like protein [Acremonium chrysogenum ATCC 11550]
126	HY–96	Chryso_annotated	KFH41845.1	151	54949	7	2	4	2		0.14	Serine hydroxymethyltransferase-like protein [Acremonium chrysogenum ATCC 11550]
161	HY–72	Chryso_annotated	KFH41845.1	20	54949	3	1	2	1		0.07	Serine hydroxymethyltransferase-like protein [Acremonium chrysogenum ATCC 11550]
133	HY–120	Chryso_annotated	KFH45853.1	435	42528	37	24	5	2		0.18	serine racemase-like protein [Acremonium chrysogenum ATCC 11550]
192	WT–96	Chryso_annotated	KFH45853.1	41	42528	3	3	2	2		0.18	serine racemase-like protein [Acremonium chrysogenum ATCC 11550]
343	HY–96	Chryso_annotated	KFH45853.1	33	42528	4	1	4	1		0.09	serine racemase-like protein [Acremonium chrysogenum ATCC 11550]
97	HY–72	Chryso_annotated	KFH45853.1	42	42528	1	1	1	1		0.09	serine racemase-like protein [Acremonium chrysogenum ATCC 11550]
130	WT–72	Chryso_annotated	KFH45772.1	19	115498	3	1	2	1		0.03	Serine/threonine-protein kinase-like protein [Acremonium chrysogenum ATCC 11550]
262	HY–120	Chryso_annotated	KFH48835.1	67	36887	3	3	1	1		0.1	Serine/threonine-protein phosphatase-like protein [Acremonium chrysogenum ATCC 11550]
319	WT-120	Chryso_annotated	KFH48987.1	36	31923	6	1	2	1		0.12	S-formylglutathione hydrolase-like protein [Acremonium chrysogenum ATCC 11550]
447	HY–96	Chryso_annotated	KFH48987.1	17	31923	1	1	1	1		0.12	S-formylglutathione hydrolase-like protein [Acremonium chrysogenum ATCC 11550]
209	WT–96	Chryso_annotated	KFH45177.1	34	48563	1	1	1	1		0.08	Short/branched chain specific acyl-CoA dehydrogenase-like protein [Acremonium chrysogenum ATCC 11550]
94	WT–72	Chryso_annotated	KFH45177.1	38	48563	2	2	2	2		0.16	Short/branched chain specific acyl-CoA dehydrogenase-like protein [Acremonium chrysogenum ATCC 11550]
228	HY–96	Chryso_annotated	KFH45177.1	66	48563	5	3	3	3		0.25	Short/branched chain specific acyl-CoA dehydrogenase-like protein [Acremonium chrysogenum ATCC 11550]
380	HY–120	Chryso_annotated	KFH48879.1	16	15912	2	1	1	1		0.25	Single-stranded DNA-binding protein-like protein [Acremonium chrysogenum ATCC 11550]
238	WT–96	Chryso_annotated	KFH48879.1	22	15912	2	1	2	1		0.25	Single-stranded DNA-binding protein-like protein [Acremonium chrysogenum ATCC 11550]
165	WT-120	Chryso_annotated	KFH48769.1	325	38653	20	16	5	4		0.59	Single-stranded TG1-3 DNA-binding protein-like protein [Acremonium chrysogenum ATCC 11550]
92	HY–120	Chryso_annotated	KFH48769.1	921	38653	48	40	6	6		0.91	Single-stranded TG1-3 DNA-binding protein-like protein [Acremonium chrysogenum ATCC 11550]
271	WT–96	Chryso_annotated	KFH48769.1	17	38653	3	1	3	1		0.1	Single-stranded TG1-3 DNA-binding protein-like protein [Acremonium chrysogenum ATCC 11550]
118	HY–96	Chryso_annotated	KFH48769.1	163	38653	12	7	6	3		0.32	Single-stranded TG1-3 DNA-binding protein-like protein [Acremonium chrysogenum ATCC 11550]
268	HY–96	Chryso_annotated	KFH49050.1	51	21489	3	2	3	2		0.39	Small COPII coat GTPase-like protein [Acremonium chrysogenum ATCC 11550]
312	WT-120	Chryso_annotated	KFH45257.1	39	34039	5	3	2	2		0.23	Spermidine synthase-like protein [Acremonium chrysogenum ATCC 11550]
197	HY–120	Chryso_annotated	KFH45257.1	143	34039	13	9	2	2		0.23	Spermidine synthase-like protein [Acremonium chrysogenum ATCC 11550]
207	HY–96	Chryso_annotated	KFH45257.1	74	34039	10	5	2	2		0.23	Spermidine synthase-like protein [Acremonium chrysogenum ATCC 11550]
351	WT-120	Chryso_annotated	KFH45506.1	24	39004	6	2	4	1		0.1	Sphingolipid long chain base-responsive protein-like protein [Acremonium chrysogenum ATCC 11550]
124	WT-120	Chryso_annotated	KFH47318.1	587	50702	55	36	8	5		0.43	Stabilin-like protein [Acremonium chrysogenum ATCC 11550]
139	HY–120	Chryso_annotated	KFH47318.1	384	50702	24	12	5	2		0.15	Stabilin-like protein [Acremonium chrysogenum ATCC 11550]
230	HY–96	Chryso_annotated	KFH47318.1	65	50702	6	3	3	2		0.15	Stabilin-like protein [Acremonium chrysogenum ATCC 11550]
159	WT-120	Chryso_annotated	KFH44709.1	347	13381	14	9	3	2		0.67	steroid-binding protein-like protein [Acremonium chrysogenum ATCC 11550]
208	HY–120	Chryso_annotated	KFH44709.1	125	13381	8	6	1	1		0.29	steroid-binding protein-like protein [Acremonium chrysogenum ATCC 11550]
171	HY–96	Chryso_annotated	KFH44709.1	93	13381	6	3	2	1		0.29	steroid-binding protein-like protein [Acremonium chrysogenum ATCC 11550]
149	HY–72	Chryso_annotated	KFH44709.1	21	13381	6	1	3	1		0.29	steroid-binding protein-like protein [Acremonium chrysogenum ATCC 11550]
139	WT–72	Chryso_annotated	KFH46347.1	15	105940	2	1	2	1		0.03	Sterol regulatory element-binding protein-like protein [Acremonium chrysogenum ATCC 11550]
60	WT-120	Chryso_annotated	KFH44895.1	1473	37695	257	97	19	9		1.14	Stress protein-like protein [Acremonium chrysogenum ATCC 11550]
378	HY–120	Chryso_annotated	KFH44895.1	17	37695	2	2	2	2		0.21	Stress protein-like protein [Acremonium chrysogenum ATCC 11550]
107	WT–96	Chryso_annotated	KFH44895.1	111	37695	18	8	6	5		0.61	Stress protein-like protein [Acremonium chrysogenum ATCC 11550]
98	HY–96	Chryso_annotated	KFH44895.1	202	37695	8	6	3	2		0.21	Stress protein-like protein [Acremonium chrysogenum ATCC 11550]
126	HY–72	Chryso_annotated	KFH44895.1	28	37695	1	1	1	1		0.1	Stress protein-like protein [Acremonium chrysogenum ATCC 11550]
170	HY–72	Chryso_annotated	KFH46002.1	16	173309	51	1	3	1		0.02	Structural maintenance of chromosomes protein-like protein [Acremonium chrysogenum ATCC 11550]
27	WT-120	Chryso_annotated	KFH45680.1	3396	57918	152	115	9	5		0.55	Subtilisin-like proteinase-like protein [Acremonium chrysogenum ATCC 11550]
24	HY–120	Chryso_annotated	KFH45680.1	8567	57918	248	192	7	5		0.45	Subtilisin-like proteinase-like protein [Acremonium chrysogenum ATCC 11550]
145	WT–96	Chryso_annotated	KFH45680.1	74	57918	6	4	2	1		0.06	Subtilisin-like proteinase-like protein [Acremonium chrysogenum ATCC 11550]
170	HY–96	Chryso_annotated	KFH45680.1	94	57918	7	5	3	1		0.06	Subtilisin-like proteinase-like protein [Acremonium chrysogenum ATCC 11550]
85	HY–72	Chryso_annotated	KFH45680.1	57	57918	5	3	2	2		0.13	Subtilisin-like proteinase-like protein [Acremonium chrysogenum ATCC 11550]
222	WT-120	Chryso_annotated	KFH48000.1	145	72258	21	4	7	2		0.11	succinate dehydrogenase [ubiquinone] flavoprotein subunit-like protein [Acremonium chrysogenum ATCC 11550]
405	HY–120	Chryso_annotated	KFH48000.1	14	72258	9	1	4	1		0.05	succinate dehydrogenase [ubiquinone] flavoprotein subunit-like protein [Acremonium chrysogenum ATCC 11550]
92	WT–96	Chryso_annotated	KFH48000.1	125	72258	13	7	7	5		0.28	succinate dehydrogenase [ubiquinone] flavoprotein subunit-like protein [Acremonium chrysogenum ATCC 11550]
41	WT–72	Chryso_annotated	KFH48000.1	99	72258	5	3	3	2		0.11	succinate dehydrogenase [ubiquinone] flavoprotein subunit-like protein [Acremonium chrysogenum ATCC 11550]
191	WT-120	Chryso_annotated	KFH42867.1	237	33204	12	11	3	2		0.38	Succinate dehydrogenase [ubiquinone] iron-sulfur subunit-like protein [Acremonium chrysogenum ATCC 11550]
142	HY–120	Chryso_annotated	KFH42867.1	364	33204	13	9	3	1		0.11	Succinate dehydrogenase [ubiquinone] iron-sulfur subunit-like protein [Acremonium chrysogenum ATCC 11550]
136	WT–96	Chryso_annotated	KFH42867.1	80	33204	5	2	4	1		0.11	Succinate dehydrogenase [ubiquinone] iron-sulfur subunit-like protein [Acremonium chrysogenum ATCC 11550]
42	WT–72	Chryso_annotated	KFH42867.1	92	33204	6	5	2	1		0.11	Succinate dehydrogenase [ubiquinone] iron-sulfur subunit-like protein [Acremonium chrysogenum ATCC 11550]
184	HY–96	Chryso_annotated	KFH42867.1	86	33204	9	3	5	1		0.11	Succinate dehydrogenase [ubiquinone] iron-sulfur subunit-like protein [Acremonium chrysogenum ATCC 11550]
451	HY–96	Chryso_annotated	KFH45387.1	16	35213	1	1	1	1		0.11	Succinate/fumarate mitochondrial transporter-like protein [Acremonium chrysogenum ATCC 11550]
192	WT-120	Chryso_annotated	KFH45336.1	234	35075	3	3	1	1		0.11	succinyl-CoA ligase [ADP-forming] subunit alpha-like protein [Acremonium chrysogenum ATCC 11550]
228	WT–96	Chryso_annotated	KFH45336.1	25	35075	2	1	1	1		0.11	succinyl-CoA ligase [ADP-forming] subunit alpha-like protein [Acremonium chrysogenum ATCC 11550]
173	WT–96	Chryso_annotated	KFH42377.1	54	48981	3	2	2	2		0.16	succinyl-CoA ligase [GDP-forming] subunit beta-like protein [Acremonium chrysogenum ATCC 11550]
237	HY–96	Chryso_annotated	KFH42377.1	64	48981	4	2	3	2		0.16	succinyl-CoA ligase [GDP-forming] subunit beta-like protein [Acremonium chrysogenum ATCC 11550]
290	WT-120	Chryso_annotated	KFH43760.1	53	56338	7	3	3	1		0.07	Succinyl-CoA:3-ketoacid coenzyme A transferase-like protein [Acremonium chrysogenum ATCC 11550]
186	HY–120	Chryso_annotated	KFH43760.1	163	56338	7	6	1	1		0.07	Succinyl-CoA:3-ketoacid coenzyme A transferase-like protein [Acremonium chrysogenum ATCC 11550]
241	WT–96	Chryso_annotated	KFH47061.1	22	64797	3	1	3	1		0.06	Sulfate adenylyltransferase-like protein [Acremonium chrysogenum ATCC 11550]
374	HY–120	Chryso_annotated	KFH42074.1	17	171982	4	1	3	1		0.02	Sulfite reductase [NADPH] subunit beta-like protein [Acremonium chrysogenum ATCC 11550]
255	WT–96	Chryso_annotated	KFH42074.1	20	171982	2	1	2	1		0.02	Sulfite reductase [NADPH] subunit beta-like protein [Acremonium chrysogenum ATCC 11550]
296	HY–96	Chryso_annotated	KFH42074.1	43	171982	4	1	3	1		0.02	Sulfite reductase [NADPH] subunit beta-like protein [Acremonium chrysogenum ATCC 11550]
121	WT-120	Chryso_annotated	KFH42041.1	602	19148	38	23	5	3		0.73	Superoxide dismutase [Cu-Zn]-like protein [Acremonium chrysogenum ATCC 11550]
15	HY–120	Chryso_annotated	KFH42041.1	12531	19148	362	303	6	5		1.99	Superoxide dismutase [Cu-Zn]-like protein [Acremonium chrysogenum ATCC 11550]
39	WT–96	Chryso_annotated	KFH42041.1	339	19148	31	17	5	3		1.08	Superoxide dismutase [Cu-Zn]-like protein [Acremonium chrysogenum ATCC 11550]
14	HY–96	Chryso_annotated	KFH42041.1	980	19148	46	35	4	4		1.49	Superoxide dismutase [Cu-Zn]-like protein [Acremonium chrysogenum ATCC 11550]
7	HY–72	Chryso_annotated	KFH42041.1	1627	19148	117	72	4	1		0.2	Superoxide dismutase [Cu-Zn]-like protein [Acremonium chrysogenum ATCC 11550]
87	WT-120	Chryso_annotated	KFH41747.1	904	26507	47	35	6	4		0.95	Superoxide dismutase [Mn]-like protein [Acremonium chrysogenum ATCC 11550]
146	HY–120	Chryso_annotated	KFH41747.1	337	26507	51	28	4	4		0.95	Superoxide dismutase [Mn]-like protein [Acremonium chrysogenum ATCC 11550]
54	WT-120	Chryso_annotated	KFH42652.1	1741	26429	42	33	5	4		0.96	Superoxide dismutase [Mn]-like protein [Acremonium chrysogenum ATCC 11550]
56	HY–120	Chryso_annotated	KFH42652.1	1953	26429	42	37	3	1		0.31	Superoxide dismutase [Mn]-like protein [Acremonium chrysogenum ATCC 11550]
190	WT–96	Chryso_annotated	KFH41747.1	45	26507	5	3	3	3		0.49	Superoxide dismutase [Mn]-like protein [Acremonium chrysogenum ATCC 11550]
199	HY–96	Chryso_annotated	KFH41747.1	78	26507	2	2	2	2		0.31	Superoxide dismutase [Mn]-like protein [Acremonium chrysogenum ATCC 11550]
160	HY–72	Chryso_annotated	KFH41747.1	20	26507	1	1	1	1		0.14	Superoxide dismutase [Mn]-like protein [Acremonium chrysogenum ATCC 11550]
143	WT–72	Chryso_annotated	KFH42652.1	14	26429	3	1	1	1		0.14	Superoxide dismutase [Mn]-like protein [Acremonium chrysogenum ATCC 11550]
472	HY–96	Chryso_annotated	KFH42652.1	14	26429	1	1	1	1		0.14	Superoxide dismutase [Mn]-like protein [Acremonium chrysogenum ATCC 11550]
46	WT-120	Chryso_annotated	KFH48880.1	2204	33653	131	105	8	4		0.53	Suppressor protein-like protein [Acremonium chrysogenum ATCC 11550]
68	HY–120	Chryso_annotated	KFH48880.1	1550	33653	114	81	7	3		0.38	Suppressor protein-like protein [Acremonium chrysogenum ATCC 11550]
170	WT–96	Chryso_annotated	KFH48880.1	55	33653	5	3	4	2		0.24	Suppressor protein-like protein [Acremonium chrysogenum ATCC 11550]
168	HY–96	Chryso_annotated	KFH48880.1	95	33653	6	4	3	2		0.24	Suppressor protein-like protein [Acremonium chrysogenum ATCC 11550]
77	HY–72	Chryso_annotated	KFH48880.1	63	33653	9	5	3	2		0.24	Suppressor protein-like protein [Acremonium chrysogenum ATCC 11550]
418	HY–120	Chryso_annotated	KFH42553.1	13	45262	3	1	3	1		0.08	SWIRM domain-containing protein-like protein [Acremonium chrysogenum ATCC 11550]
280	HY–96	Chryso_annotated	KFH41932.1	50	57330	2	2	1	1		0.07	T-complex protein 1 subunit beta-like protein [Acremonium chrysogenum ATCC 11550]
194	HY–96	Chryso_annotated	KFH48901.1	81	59691	2	1	2	1		0.06	T-complex protein 1 subunit theta-like protein [Acremonium chrysogenum ATCC 11550]
1	HY–120	Chryso_annotated	KFH43147.1	49356	35338	1290	1069	15	10		8.29	Thiamine thiazole synthase-like protein [Acremonium chrysogenum ATCC 11550]
153	WT–96	Chryso_annotated	KFH43147.1	71	35338	6	4	5	3		0.36	Thiamine thiazole synthase-like protein [Acremonium chrysogenum ATCC 11550]
38	WT–72	Chryso_annotated	KFH43147.1	113	35338	16	5	4	3		0.36	Thiamine thiazole synthase-like protein [Acremonium chrysogenum ATCC 11550]
1	HY–96	Chryso_annotated	KFH43147.1	3742	35338	123	108	10	8		2.37	Thiamine thiazole synthase-like protein [Acremonium chrysogenum ATCC 11550]
5	HY–72	Chryso_annotated	KFH43147.1	2593	35338	147	98	9	6		1.03	Thiamine thiazole synthase-like protein [Acremonium chrysogenum ATCC 11550]
252	HY–120	Chryso_annotated	KFH40674.1	73	35076	2	2	1	1		0.11	Thioredoxin reductase-like protein [Acremonium chrysogenum ATCC 11550]
219	HY–96	Chryso_annotated	KFH40674.1	70	35076	3	2	3	2		0.23	Thioredoxin reductase-like protein [Acremonium chrysogenum ATCC 11550]
344	WT-120	Chryso_annotated	KFH40342.1	26	18965	1	1	1	1		0.2	Thioredoxin-like protein [Acremonium chrysogenum ATCC 11550]
256	HY–120	Chryso_annotated	KFH40342.1	71	18965	4	2	1	1		0.2	Thioredoxin-like protein [Acremonium chrysogenum ATCC 11550]
283	WT-120	Chryso_annotated	KFH45188.1	57	16066	4	4	2	2		0.54	Thioredoxin-like protein [Acremonium chrysogenum ATCC 11550]
294	HY–120	Chryso_annotated	KFH45188.1	44	16066	16	11	1	1		0.24	Thioredoxin-like protein [Acremonium chrysogenum ATCC 11550]
222	WT–96	Chryso_annotated	KFH45188.1	27	16066	2	2	1	1		0.24	Thioredoxin-like protein [Acremonium chrysogenum ATCC 11550]
89	WT–72	Chryso_annotated	KFH45188.1	41	16066	4	2	1	1		0.24	Thioredoxin-like protein [Acremonium chrysogenum ATCC 11550]
231	HY–96	Chryso_annotated	KFH46966.1	65	13985	3	2	1	1		0.64	Thioredoxin-like protein [Acremonium chrysogenum ATCC 11550]
214	WT-120	Chryso_annotated	KFH42608.1	165	13887	25	13	4	2		0.65	Thioredoxin-like protein-like protein [Acremonium chrysogenum ATCC 11550]
73	HY–120	Chryso_annotated	KFH42608.1	1424	13887	118	72	4	2		0.65	Thioredoxin-like protein-like protein [Acremonium chrysogenum ATCC 11550]
179	WT–96	Chryso_annotated	KFH42608.1	48	13887	1	1	1	1		0.28	Thioredoxin-like protein-like protein [Acremonium chrysogenum ATCC 11550]
91	HY–96	Chryso_annotated	KFH42608.1	228	13887	20	13	3	2		0.65	Thioredoxin-like protein-like protein [Acremonium chrysogenum ATCC 11550]
132	HY–72	Chryso_annotated	KFH42608.1	25	13887	5	3	2	1		0.28	Thioredoxin-like protein-like protein [Acremonium chrysogenum ATCC 11550]
196	HY–96	Chryso_annotated	KFH43458.1	80	61287	1	1	1	1		0.06	Threonine synthase-like protein [Acremonium chrysogenum ATCC 11550]
100	WT-120	Chryso_annotated	KFH42044.1	834	35147	92	44	13	10		2.39	Transaldolase-like protein [Acremonium chrysogenum ATCC 11550]
69	HY–120	Chryso_annotated	KFH42044.1	1543	35147	83	67	8	6		1.04	Transaldolase-like protein [Acremonium chrysogenum ATCC 11550]
86	WT–96	Chryso_annotated	KFH42044.1	134	35147	22	11	8	5		0.66	Transaldolase-like protein [Acremonium chrysogenum ATCC 11550]
118	WT–72	Chryso_annotated	KFH42044.1	23	35147	10	3	2	2		0.23	Transaldolase-like protein [Acremonium chrysogenum ATCC 11550]
137	HY–96	Chryso_annotated	KFH42044.1	129	35147	17	11	8	6		0.84	Transaldolase-like protein [Acremonium chrysogenum ATCC 11550]
189	HY–72	Chryso_annotated	KFH44435.1	14	167502	3	1	2	1		0.02	Transcription initiation factor TFIID subunit-like protein [Acremonium chrysogenum ATCC 11550]
140	WT-120	Chryso_annotated	KFH45245.1	423	75364	20	16	3	1		0.05	Transketolase-like protein [Acremonium chrysogenum ATCC 11550]
63	HY–120	Chryso_annotated	KFH45245.1	1752	75364	71	62	4	2		0.16	Transketolase-like protein [Acremonium chrysogenum ATCC 11550]
127	WT–96	Chryso_annotated	KFH45245.1	88	75364	6	3	1	1		0.05	Transketolase-like protein [Acremonium chrysogenum ATCC 11550]
113	HY–96	Chryso_annotated	KFH45245.1	166	75364	10	4	6	2		0.1	Transketolase-like protein [Acremonium chrysogenum ATCC 11550]
55	HY–72	Chryso_annotated	KFH45245.1	102	75364	4	3	1	1		0.05	Transketolase-like protein [Acremonium chrysogenum ATCC 11550]
463	HY–96	Chryso_annotated	KFH43754.1	15	114266	2	1	2	1		0.03	Translation initiation factor IF-like protein [Acremonium chrysogenum ATCC 11550]
399	HY–120	Chryso_annotated	KFH43596.1	15	16358	2	1	2	1		0.24	Translation machinery-associated protein-like protein [Acremonium chrysogenum ATCC 11550]
291	HY–96	Chryso_annotated	KFH44641.1	45	7290	1	1	1	1		0.57	Translation machinery-associated protein-like protein [Acremonium chrysogenum ATCC 11550]
48	WT-120	Chryso_annotated	KFH42423.1	2126	19448	93	62	8	4		1.06	Translationally-controlled tumor protein-like protein [Acremonium chrysogenum ATCC 11550]
71	HY–120	Chryso_annotated	KFH42423.1	1490	19448	79	52	5	4		1.06	Translationally-controlled tumor protein-like protein [Acremonium chrysogenum ATCC 11550]
110	WT–96	Chryso_annotated	KFH42423.1	108	19448	10	7	4	2		0.44	Translationally-controlled tumor protein-like protein [Acremonium chrysogenum ATCC 11550]
35	HY–96	Chryso_annotated	KFH42423.1	554	19448	30	24	5	4		1.06	Translationally-controlled tumor protein-like protein [Acremonium chrysogenum ATCC 11550]
79	HY–72	Chryso_annotated	KFH42423.1	61	19448	18	8	3	1		0.2	Translationally-controlled tumor protein-like protein [Acremonium chrysogenum ATCC 11550]
408	HY–96	Chryso_annotated	KFH43946.1	23	98388	2	1	1	1		0.04	Transmembrane GTPase-like protein [Acremonium chrysogenum ATCC 11550]
74	WT-120	Chryso_annotated	KFH49076.1	1093	27603	39	30	6	3		0.47	Triosephosphate isomerase-like protein [Acremonium chrysogenum ATCC 11550]
90	HY–120	Chryso_annotated	KFH49076.1	951	27603	39	33	4	2		0.29	Triosephosphate isomerase-like protein [Acremonium chrysogenum ATCC 11550]
81	WT–96	Chryso_annotated	KFH49076.1	140	27603	16	8	6	3		0.47	Triosephosphate isomerase-like protein [Acremonium chrysogenum ATCC 11550]
113	WT–72	Chryso_annotated	KFH49076.1	26	27603	4	1	1	1		0.14	Triosephosphate isomerase-like protein [Acremonium chrysogenum ATCC 11550]
222	HY–96	Chryso_annotated	KFH49076.1	69	27603	10	4	4	2		0.29	Triosephosphate isomerase-like protein [Acremonium chrysogenum ATCC 11550]
156	HY–72	Chryso_annotated	KFH49076.1	21	27603	2	1	2	1		0.14	Triosephosphate isomerase-like protein [Acremonium chrysogenum ATCC 11550]
140	HY–96	Chryso_annotated	KFH46222.1	123	18818	8	6	5	4		1.1	Tropomyosin-like protein [Acremonium chrysogenum ATCC 11550]
390	WT-120	Chryso_annotated	KFH48112.1	16	50953	3	1	2	1		0.07	Tubulin alpha chain-like protein [Acremonium chrysogenum ATCC 11550]
111	HY–120	Chryso_annotated	KFH48112.1	626	50953	12	11	2	2		0.15	Tubulin alpha chain-like protein [Acremonium chrysogenum ATCC 11550]
176	HY–96	Chryso_annotated	KFH48112.1	89	50953	4	3	3	3		0.24	Tubulin alpha chain-like protein [Acremonium chrysogenum ATCC 11550]
37	HY–72	Chryso_annotated	KFH48112.1	196	50953	6	5	2	1		0.07	Tubulin alpha chain-like protein [Acremonium chrysogenum ATCC 11550]
169	WT-120	Chryso_annotated	KFH45911.1	308	50708	33	16	5	5		0.43	Tubulin beta chain-like protein [Acremonium chrysogenum ATCC 11550]
110	HY–120	Chryso_annotated	KFH45911.1	632	50708	61	30	6	6		0.53	Tubulin beta chain-like protein [Acremonium chrysogenum ATCC 11550]
62	WT–96	Chryso_annotated	KFH45911.1	185	50708	21	8	8	4		0.33	Tubulin beta chain-like protein [Acremonium chrysogenum ATCC 11550]
53	WT–72	Chryso_annotated	KFH45911.1	78	50708	26	3	3	1		0.07	Tubulin beta chain-like protein [Acremonium chrysogenum ATCC 11550]
42	HY–96	Chryso_annotated	KFH45911.1	477	50708	33	22	8	7		0.76	Tubulin beta chain-like protein [Acremonium chrysogenum ATCC 11550]
328	WT-120	Chryso_annotated	KFH40325.1	32	30729	4	4	1	1		0.12	Tyrosine-protein phosphatase-like protein [Acremonium chrysogenum ATCC 11550]
144	HY–120	Chryso_annotated	KFH40325.1	362	30729	19	18	2	1		0.12	Tyrosine-protein phosphatase-like protein [Acremonium chrysogenum ATCC 11550]
436	HY–96	Chryso_annotated	KFH40325.1	18	30729	5	1	2	1		0.12	Tyrosine-protein phosphatase-like protein [Acremonium chrysogenum ATCC 11550]
367	WT-120	Chryso_annotated	KFH47597.1	21	9256	5	1	1	1		0.44	U6 snRNA-associated Sm-like protein-like protein [Acremonium chrysogenum ATCC 11550]
314	HY–120	Chryso_annotated	KFH47597.1	33	9256	6	2	1	1		0.44	U6 snRNA-associated Sm-like protein-like protein [Acremonium chrysogenum ATCC 11550]
414	WT-120	Chryso_annotated	KFH48533.1	14	10897	1	1	1	1		0.37	U6 snRNA-associated Sm-like protein-like protein [Acremonium chrysogenum ATCC 11550]
219	HY–120	Chryso_annotated	KFH48533.1	111	10897	10	8	1	1		0.37	U6 snRNA-associated Sm-like protein-like protein [Acremonium chrysogenum ATCC 11550]
415	HY–96	Chryso_annotated	KFH47597.1	21	9256	1	1	1	1		0.44	U6 snRNA-associated Sm-like protein-like protein [Acremonium chrysogenum ATCC 11550]
28	WT-120	Chryso_annotated	KFH46012.1	3352	17906	131	82	9	5		2.24	Ubiquitin-40S ribosomal protein-like protein [Acremonium chrysogenum ATCC 11550]
48	HY–120	Chryso_annotated	KFH46012.1	2636	17906	86	61	4	2		0.48	Ubiquitin-40S ribosomal protein-like protein [Acremonium chrysogenum ATCC 11550]
111	WT–96	Chryso_annotated	KFH46012.1	106	17906	13	9	5	5		1.66	Ubiquitin-40S ribosomal protein-like protein [Acremonium chrysogenum ATCC 11550]
312	HY–96	Chryso_annotated	KFH46012.1	38	17906	5	1	3	1		0.22	Ubiquitin-40S ribosomal protein-like protein [Acremonium chrysogenum ATCC 11550]
439	HY–96	Chryso_annotated	KFH42198.1	18	116072	1	1	1	1		0.03	Ubiquitin-activating enzyme E1-like protein [Acremonium chrysogenum ATCC 11550]
411	WT-120	Chryso_annotated	KFH40401.1	14	18387	2	1	1	1		0.21	Ubiquitin-conjugating enzyme E2-like protein [Acremonium chrysogenum ATCC 11550]
338	HY–120	Chryso_annotated	KFH40401.1	24	18387	2	1	1	1		0.21	Ubiquitin-conjugating enzyme E2-like protein [Acremonium chrysogenum ATCC 11550]
399	HY–96	Chryso_annotated	KFH47056.1	23	16952	1	1	1	1		0.23	Ubiquitin-conjugating enzyme E2-like protein [Acremonium chrysogenum ATCC 11550]
242	WT-120	Chryso_annotated	KFH43480.1	105	53004	12	4	3	1		0.07	UDP-N-acetylglucosamine pyrophosphorylase-like protein [Acremonium chrysogenum ATCC 11550]
83	HY–120	Chryso_annotated	KFH43480.1	1082	53004	61	47	4	3		0.23	UDP-N-acetylglucosamine pyrophosphorylase-like protein [Acremonium chrysogenum ATCC 11550]
92	HY–96	Chryso_annotated	KFH43480.1	222	53004	12	10	6	6		0.5	UDP-N-acetylglucosamine pyrophosphorylase-like protein [Acremonium chrysogenum ATCC 11550]
178	HY–72	Chryso_annotated	KFH43480.1	15	53004	6	1	4	1		0.07	UDP-N-acetylglucosamine pyrophosphorylase-like protein [Acremonium chrysogenum ATCC 11550]
357	HY–96	Chryso_annotated	KFH41097.1	30	41759	4	3	3	2		0.19	Uroporphyrinogen decarboxylase-like protein [Acremonium chrysogenum ATCC 11550]
337	WT-120	Chryso_annotated	KFH48838.1	27	40902	2	1	1	1		0.09	UV excision repair protein-like protein [Acremonium chrysogenum ATCC 11550]
225	HY–120	Chryso_annotated	KFH48838.1	103	40902	8	3	2	1		0.09	UV excision repair protein-like protein [Acremonium chrysogenum ATCC 11550]
248	HY–120	Chryso_annotated	KFH46685.1	80	61396	10	6	2	2		0.12	Vacuolar aminopeptidase-like protein [Acremonium chrysogenum ATCC 11550]
378	WT-120	Chryso_annotated	KFH47219.1	18	65875	2	1	2	1		0.06	Vacuolar fusion protein-like protein [Acremonium chrysogenum ATCC 11550]
26	WT-120	Chryso_annotated	KFH48185.1	3482	42981	92	84	6	6		0.8	Vacuolar protease A-like protein [Acremonium chrysogenum ATCC 11550]
31	HY–120	Chryso_annotated	KFH48185.1	6061	42981	144	123	5	5		0.8	Vacuolar protease A-like protein [Acremonium chrysogenum ATCC 11550]
128	WT–96	Chryso_annotated	KFH48185.1	86	42981	7	4	3	1		0.09	Vacuolar protease A-like protein [Acremonium chrysogenum ATCC 11550]
99	HY–96	Chryso_annotated	KFH48185.1	202	42981	12	7	3	2		0.18	Vacuolar protease A-like protein [Acremonium chrysogenum ATCC 11550]
417	HY–120	Chryso_annotated	KFH41185.1	13	37442	2	1	2	1		0.1	Vacuolar protein sorting-associated protein-like protein [Acremonium chrysogenum ATCC 11550]
471	HY–96	Chryso_annotated	KFH44561.1	14	114620	4	1	3	1		0.03	Vacuolar protein-sorting protein-like protein [Acremonium chrysogenum ATCC 11550]
51	HY–120	Chryso_annotated	KFH41816.1	2333	51188	64	60	9	5		0.53	Vanillin dehydrogenase-like protein [Acremonium chrysogenum ATCC 11550]
117	HY–96	Chryso_annotated	KFH41816.1	164	51188	10	7	7	4		0.33	Vanillin dehydrogenase-like protein [Acremonium chrysogenum ATCC 11550]
179	HY–72	Chryso_annotated	KFH41816.1	15	51188	2	2	2	2		0.15	Vanillin dehydrogenase-like protein [Acremonium chrysogenum ATCC 11550]
395	WT-120	Chryso_annotated	KFH45068.1	16	28900	3	1	1	1		0.13	Vesicle-associated membrane protein-associated protein-like protein [Acremonium chrysogenum ATCC 11550]
198	HY–120	Chryso_annotated	KFH45068.1	142	28900	6	5	1	1		0.13	Vesicle-associated membrane protein-associated protein-like protein [Acremonium chrysogenum ATCC 11550]
316	HY–96	Chryso_annotated	KFH48807.1	37	33312	2	1	2	1		0.11	vesicular-fusion protein-like protein [Acremonium chrysogenum ATCC 11550]
392	HY–120	Chryso_annotated	KFH41559.1	15	39082	1	1	1	1		0.1	voltage-gated potassium channel subunit beta-like protein [Acremonium chrysogenum ATCC 11550]
153	HY–96	Chryso_annotated	KFH42616.1	107	39806	2	2	2	2		0.2	voltage-gated potassium channel subunit beta-like protein [Acremonium chrysogenum ATCC 11550]
244	WT-120	Chryso_annotated	KFH46644.1	101	68172	7	6	2	1		0.05	V-type proton ATPase catalytic subunit A-like protein [Acremonium chrysogenum ATCC 11550]
358	HY–120	Chryso_annotated	KFH46644.1	19	68172	10	2	3	2		0.11	V-type proton ATPase catalytic subunit A-like protein [Acremonium chrysogenum ATCC 11550]
154	WT–96	Chryso_annotated	KFH46644.1	69	68172	4	2	3	1		0.05	V-type proton ATPase catalytic subunit A-like protein [Acremonium chrysogenum ATCC 11550]
182	HY–96	Chryso_annotated	KFH46644.1	88	68172	4	3	2	1		0.05	V-type proton ATPase catalytic subunit A-like protein [Acremonium chrysogenum ATCC 11550]
370	WT-120	Chryso_annotated	KFH46762.1	19	57465	3	1	3	1		0.06	V-type proton ATPase subunit B-like protein [Acremonium chrysogenum ATCC 11550]
250	HY–120	Chryso_annotated	KFH46762.1	76	57465	4	2	4	2		0.13	V-type proton ATPase subunit B-like protein [Acremonium chrysogenum ATCC 11550]
245	WT–96	Chryso_annotated	KFH46762.1	22	57465	1	1	1	1		0.06	V-type proton ATPase subunit B-like protein [Acremonium chrysogenum ATCC 11550]
354	WT-120	Chryso_annotated	KFH46544.1	23	25976	1	1	1	1		0.15	V-type proton ATPase subunit E-like protein [Acremonium chrysogenum ATCC 11550]
275	HY–96	Chryso_annotated	KFH46544.1	50	25976	4	1	3	1		0.15	V-type proton ATPase subunit E-like protein [Acremonium chrysogenum ATCC 11550]
413	HY–96	Chryso_annotated	KFH47129.1	21	15693	1	1	1	1		0.25	V-type proton ATPase subunit F-like protein [Acremonium chrysogenum ATCC 11550]
323	HY–120	Chryso_annotated	KFH41491.1	30	13431	4	1	1	1		0.29	V-type proton ATPase subunit G-like protein [Acremonium chrysogenum ATCC 11550]
20	WT-120	Chryso_annotated	KFH46144.1	5011	48633	138	120	5	4		0.56	Woronin body major protein-like protein [Acremonium chrysogenum ATCC 11550]
18	HY–120	Chryso_annotated	KFH46144.1	11794	48633	224	206	7	7		1.1	Woronin body major protein-like protein [Acremonium chrysogenum ATCC 11550]
58	WT–96	Chryso_annotated	KFH46144.1	204	48633	16	9	6	5		0.45	Woronin body major protein-like protein [Acremonium chrysogenum ATCC 11550]
25	HY–96	Chryso_annotated	KFH46144.1	696	48633	32	25	7	7		0.95	Woronin body major protein-like protein [Acremonium chrysogenum ATCC 11550]
17	HY–72	Chryso_annotated	KFH46144.1	552	48633	22	15	5	3		0.25	Woronin body major protein-like protein [Acremonium chrysogenum ATCC 11550]
270	HY–120	Chryso_annotated	KFH45997.1	61	32883	2	2	1	1		0.11	WW domain-containing oxidoreductase-like protein [Acremonium chrysogenum ATCC 11550]
350	WT-120	Chryso_annotated	KFH43313.1	25	75643	5	1	2	1		0.05	Zinc finger transcription factor-like protein [Acremonium chrysogenum ATCC 11550]
205	WT-120	Chryso_annotated	KFH45392.1	187	37940	29	7	3	2		0.21	Zinc-type alcohol dehydrogenase-like protein -like protein [Acremonium chrysogenum ATCC 11550]
253	HY–96	Chryso_annotated	KFH42175.1	56	37526	1	1	1	1		0.1	Zinc-type alcohol dehydrogenase-like protein PB24D3.08c-like protein [Acremonium chrysogenum ATCC 11550]
285	WT-120	Chryso_annotated	KFH42561.1	55	50861	8	4	4	1		0.07	Zuotin-like protein [Acremonium chrysogenum ATCC 11550]
261	HY–120	Chryso_annotated	KFH42561.1	67	50861	19	6	4	3		0.33	Zuotin-like protein [Acremonium chrysogenum ATCC 11550]
