# Supplementary material for: Comparative Proteomic Analysis of Acremonium chrysogenum Strains: Key Changes Converting the Wild-Type Strain into Antibiotic Cephalosporin C Biofactory
Source: J Fungi (Basel). 2025 Nov 20;11(11):822. doi: 10.3390/jof11110822 (PMC12653179; doi:10.3390/jof11110822)
Supplement: Supplementary file 1 [file jof-11-00822-s001.zip › Table S2.xlsx]

## Sheet: empai
Accession	WT-72	HY-72	WT-96	HY-96	WT-120	HY-120	product
KFH40224.1	0	0	0	0	0	0	Cytochrome-like protein [Acremonium chrysogenum ATCC 11550]
KFH40231.1	0	0	0.65	1.7063	0.2245	0.3265	60S ribosomal protein-like protein [Acremonium chrysogenum ATCC 11550]
KFH40238.1	0	0	0	0	0	0	Serine/threonine-protein kinase-like protein [Acremonium chrysogenum ATCC 11550]
KFH40244.1	0	0	0	0	0	0	hypothetical protein ACRE_090980 [Acremonium chrysogenum ATCC 11550]
KFH40253.1	0	0.2929	0.2577	0.4685	0.1367	0.9133	Actin-like protein [Acremonium chrysogenum ATCC 11550]
KFH40258.1	0	0	0	0	0	0	Sodium transport ATPase-like protein [Acremonium chrysogenum ATCC 11550]
KFH40259.1	0	0	0.1231	0.0699	0.0204	0	Mitochondrial import receptor subunit-like protein [Acremonium chrysogenum ATCC 11550]
KFH40272.1	0	0	0	0	0	0	hypothetical protein ACRE_090680 [Acremonium chrysogenum ATCC 11550]
KFH40282.1	0.0459	0.0909	0.0962	0.2517	0.0857	0.2449	Phosphoglycerate kinase-like protein [Acremonium chrysogenum ATCC 11550]
KFH40294.1	0	0	0.0923	0	0	0	Major allergen Asp f-like protein [Acremonium chrysogenum ATCC 11550]
KFH40305.1	0	0	0	0	0	0	Alanine--glyoxylate aminotransferase-like protein [Acremonium chrysogenum ATCC 11550]
KFH40315.1	0	0	0	0	0	0.1684	hypothetical protein ACRE_090260 [Acremonium chrysogenum ATCC 11550]
KFH40319.1	0	0	0	0	0	0	Serine/threonine-protein kinase cot-like protein [Acremonium chrysogenum ATCC 11550]
KFH40325.1	0	0	0	0.0839	0.0245	0.0612	Tyrosine-protein phosphatase-like protein [Acremonium chrysogenum ATCC 11550]
KFH40333.1	0	0	0	0	0	0	Diacylglycerol O-acyltransferase 2A-like protein [Acremonium chrysogenum ATCC 11550]
KFH40338.1	0	0	0	0	0.0735	0	hypothetical protein ACRE_090000 [Acremonium chrysogenum ATCC 11550]
KFH40342.1	0	0	0	0	0.0408	0.102	Thioredoxin-like protein [Acremonium chrysogenum ATCC 11550]
KFH40344.1	0	0	0	0	0	0	hypothetical protein ACRE_089880 [Acremonium chrysogenum ATCC 11550]
KFH40359.1	0	0	0	0	0	0	Cell division control protein-like protein [Acremonium chrysogenum ATCC 11550]
KFH40361.1	0	0	0	0	0	0	Ferrochelatase-like protein [Acremonium chrysogenum ATCC 11550]
KFH40382.1	0	0.1919	0	0.1329	0	0.0969	Adenosine kinase-like protein [Acremonium chrysogenum ATCC 11550]
KFH40387.1	0.0969	0	0.0731	0.1329	0.0388	0.0969	Adenosine kinase-like protein [Acremonium chrysogenum ATCC 11550]
KFH40388.1	0.0714	0	0.1923	0.6713	0.1449	0.0714	60S ribosomal protein L2-like protein [Acremonium chrysogenum ATCC 11550]
KFH40393.1	0	0	0	0.0559	0.0347	0	3-ketoacyl-CoA thiolase, peroxisomal-like protein [Acremonium chrysogenum ATCC 11550]
KFH40401.1	0	0	0	0	0.0429	0.1071	Ubiquitin-conjugating enzyme E2-like protein [Acremonium chrysogenum ATCC 11550]
KFH40427.1	0	0.0303	0	0	0	0	Niemann-Pick type C-related protein-like protein [Acremonium chrysogenum ATCC 11550]
KFH40445.1	0	0	0	0	0	0	b(0,+)-type amino acid transporter-like protein [Acremonium chrysogenum ATCC 11550]
KFH40448.1	0	0	0	0	0	0	hypothetical protein ACRE_088910 [Acremonium chrysogenum ATCC 11550]
KFH40462.1	0	0	0	0	0	0	hypothetical protein ACRE_088700 [Acremonium chrysogenum ATCC 11550]
KFH40467.1	0	0	0	0	0	0.0663	Isopentenyl-diphosphate Delta-isomerase-like protein [Acremonium chrysogenum ATCC 11550]
KFH40469.1	0.1939	0.3838	1.0269	1.8671	0.3367	2.0816	putative acyl-CoA-binding protein-like protein [Acremonium chrysogenum ATCC 11550]
KFH40474.1	0	0	0	0	0	0	Serine/threonine-protein kinase-like protein [Acremonium chrysogenum ATCC 11550]
KFH40475.1	0.148	0	0.2538	0.7972	0.3571	0.5816	ATP synthase subunit H-like protein [Acremonium chrysogenum ATCC 11550]
KFH40484.1	0	0	0	0	0.0163	0	Leucine aminopeptidase-like protein [Acremonium chrysogenum ATCC 11550]
KFH40485.1	0	0	0	0	0	0	Lysine acetyltransferase-like protein [Acremonium chrysogenum ATCC 11550]
KFH40501.1	0	0	0	0.0699	0	0.2245	Allantoicase-like protein [Acremonium chrysogenum ATCC 11550]
KFH40503.1	0	0	0	0	0	0.0306	putative HC-toxin efflux carrier-like protein [Acremonium chrysogenum ATCC 11550]
KFH40504.1	0	0	0	0	0	0	Nonribosomal peptide synthetase-like protein [Acremonium chrysogenum ATCC 11550]
KFH40512.1	0	0	0	0.0699	0.0204	0.051	Eukaryotic translation initiation factor 3 subunit F-like protein [Acremonium chrysogenum ATCC 11550]
KFH40514.1	0	0	0	0	0	0	hypothetical protein ACRE_088040 [Acremonium chrysogenum ATCC 11550]
KFH40520.1	0	0	0	0.0559	0	0	Glutamyl-tRNA(Gln) amidotransferase subunit A-like protein [Acremonium chrysogenum ATCC 11550]
KFH40526.1	0	0	0	0	0	0	hypothetical protein ACRE_087810 [Acremonium chrysogenum ATCC 11550]
KFH40532.1	0	0	0	0	0	0	Cation transport regulator-like protein-like protein [Acremonium chrysogenum ATCC 11550]
KFH40536.1	0	0.0909	0	0	0	0	hypothetical protein ACRE_087680 [Acremonium chrysogenum ATCC 11550]
KFH40539.1	0	0	0	0.1399	0	0	Glycine-rich RNA-binding protein-like protein [Acremonium chrysogenum ATCC 11550]
KFH40543.1	0	0	0	0	0	0	hypothetical protein ACRE_087650 [Acremonium chrysogenum ATCC 11550]
KFH40547.1	0	0	0	0	0	0	2-oxoglutarate-dependent dioxygenase-like protein [Acremonium chrysogenum ATCC 11550]
KFH40551.1	0	0	0	0	0	0	Flavohemoprotein-like protein [Acremonium chrysogenum ATCC 11550]
KFH40555.1	0	0	0	0	0	0	Pisatin demethylase-like protein [Acremonium chrysogenum ATCC 11550]
KFH40563.1	0.051	0	0	0.0699	0.0204	0.051	putative NADPH-dependent methylglyoxal reductase-like protein [Acremonium chrysogenum ATCC 11550]
KFH40564.1	0	0	0	0	0	0	Heterokaryon incompatibility protein 6, OR allele-like protein [Acremonium chrysogenum ATCC 11550]
KFH40581.1	0	0	0	0.021	0	0	hypothetical protein ACRE_087180 [Acremonium chrysogenum ATCC 11550]
KFH40589.1	0	0	0	0	0	0	Pyrroline-5-carboxylate reductase-like protein [Acremonium chrysogenum ATCC 11550]
KFH40596.1	0.2602	0.5152	0.9346	2.2517	4.2531	4.3878	hypothetical protein ACRE_087160 [Acremonium chrysogenum ATCC 11550]
KFH40607.1	0.0918	0.1818	0.0692	0.1259	0.1327	0	60S ribosomal protein-like protein [Acremonium chrysogenum ATCC 11550]
KFH40609.1	0	0	0	0.0769	0	0	rRNA 2'-O-methyltransferase fibrillarin-like protein [Acremonium chrysogenum ATCC 11550]
KFH40610.1	0	0	0	0	0	0	D-2-hydroxyacid dehydrogenase-like protein [Acremonium chrysogenum ATCC 11550]
KFH40627.1	0	0	0	0	0	0.1378	putative trans-sulfuration enzyme-like protein [Acremonium chrysogenum ATCC 11550]
KFH40631.1	0	0	0	0.049	0	0	hypothetical protein ACRE_086740 [Acremonium chrysogenum ATCC 11550]
KFH40632.1	0	0	0.0385	0.0699	0.0204	0	putative methyltransferase-like protein [Acremonium chrysogenum ATCC 11550]
KFH40633.1	0	0	0	0	0	0.0408	Pyrimidine-specific ribonucleoside hydrolase-like protein [Acremonium chrysogenum ATCC 11550]
KFH40641.1	0	0	0	0	0	0	Alcohol oxidase-like protein [Acremonium chrysogenum ATCC 11550]
KFH40642.1	0	0	0	0.0629	0	0	hypothetical protein ACRE_086610 [Acremonium chrysogenum ATCC 11550]
KFH40648.1	0	0	0	0	0	0	Oxygen-dependent choline dehydrogenase-like protein [Acremonium chrysogenum ATCC 11550]
KFH40658.1	0	0	0	0.1608	0.0143	0.2041	leucine aminopeptidase-like protein [Acremonium chrysogenum ATCC 11550]
KFH40659.1	0	0	0	0	0	0	Glutamate decarboxylase-like protein [Acremonium chrysogenum ATCC 11550]
KFH40674.1	0	0	0	0.1608	0	0.0561	Thioredoxin reductase-like protein [Acremonium chrysogenum ATCC 11550]
KFH40680.1	0	0	0	0	0	0	Eukaryotic translation initiation factor 3 subunit I-like protein [Acremonium chrysogenum ATCC 11550]
KFH40681.1	0	0	0	0	0	0	Polyadenylate-binding protein-like protein [Acremonium chrysogenum ATCC 11550]
KFH40684.1	0	0	0	0	0	0	putative RNA-binding protein-like protein [Acremonium chrysogenum ATCC 11550]
KFH40688.1	0	0	0	0	0	0	E3 ubiquitin-protein ligase-like protein [Acremonium chrysogenum ATCC 11550]
KFH40697.1	0.1735	0	0.3038	0.5524	0.0694	0	Cytochrome c-like protein [Acremonium chrysogenum ATCC 11550]
KFH40708.1	0	0	0	0	0	0	hypothetical protein ACRE_085960 [Acremonium chrysogenum ATCC 11550]
KFH40718.1	0	0	0	0	0	0	GTPase-like protein [Acremonium chrysogenum ATCC 11550]
KFH40721.1	0	0	0	0.1678	0	0.0561	Glycerol 2-dehydrogenase-like protein [Acremonium chrysogenum ATCC 11550]
KFH40722.1	0	0	0	0	0	0	hypothetical protein ACRE_085740 [Acremonium chrysogenum ATCC 11550]
KFH40731.1	0	0	0	0	0	0	Actin cytoskeleton-regulatory complex protein-like protein [Acremonium chrysogenum ATCC 11550]
KFH40735.1	0	0	0	0	0	0	Conserved oligomeric Golgi complex subunit-like protein [Acremonium chrysogenum ATCC 11550]
KFH40738.1	0	0	0.0154	0.028	0	0	3-isopropylmalate dehydratase-like protein [Acremonium chrysogenum ATCC 11550]
KFH40739.1	0	0	0	0	0	0	Pyruvate dehydrogenase E1 component subunit alpha-like protein [Acremonium chrysogenum ATCC 11550]
KFH40740.1	0	0	0	0.1329	0	0	Lysozyme-like protein [Acremonium chrysogenum ATCC 11550]
KFH40741.1	0	0	0	0	0	0	Asparagine--tRNA ligase, cytoplasmic-like protein [Acremonium chrysogenum ATCC 11550]
KFH40758.1	0	0	0	0	0.0245	0	proteasome subunit alpha type-like protein [Acremonium chrysogenum ATCC 11550]
KFH40765.1	0	0	0	0	0	0	GTP-binding protein-like protein [Acremonium chrysogenum ATCC 11550]
KFH40766.1	0	0	0	0.0909	0.0265	0	putative urease accessory protein-like protein [Acremonium chrysogenum ATCC 11550]
KFH40776.1	0	0	0	0	0.0082	0	hypothetical protein ACRE_085290 [Acremonium chrysogenum ATCC 11550]
KFH40779.1	0	0	0	0	0	0	hypothetical protein ACRE_085230 [Acremonium chrysogenum ATCC 11550]
KFH40792.1	0	0	0	0	0	0	hypothetical protein ACRE_085090 [Acremonium chrysogenum ATCC 11550]
KFH40798.1	0	0	0	0.1119	0.0327	0.0816	Dihydrolipoyllysine-residue acetyltransferase component of pyruvate dehydrogenase complex-like protein [Acremonium chrysogenum ATCC 11550]
KFH40802.1	0	0	0	0	0	0	Pre-mRNA polyadenylation factor-like protein [Acremonium chrysogenum ATCC 11550]
KFH40818.1	0	0	0	0	0	0	Syntaxin-like protein-like protein [Acremonium chrysogenum ATCC 11550]
KFH40836.1	0	0.0707	0	0.049	0.0143	0	hypothetical protein ACRE_084620 [Acremonium chrysogenum ATCC 11550]
KFH40844.1	0	0	0	0	0.0878	0.1378	Rhamnolipids biosynthesis 3-oxoacyl-[acyl-carrier-protein] reductase-like protein [Acremonium chrysogenum ATCC 11550]
KFH40857.1	0	0	0	0	0	0	hypothetical protein ACRE_084260 [Acremonium chrysogenum ATCC 11550]
KFH40861.1	0	0	0	0	0	0	hypothetical protein ACRE_084430 [Acremonium chrysogenum ATCC 11550]
KFH40869.1	0	0	0	0	0	0	Protein of unknown functionlike protein [Acremonium chrysogenum ATCC 11550]
KFH40871.1	0	0	0	0	0	0.0612	Glutathione S-transferase-like protein [Acremonium chrysogenum ATCC 11550]
KFH40875.1	0	0	0	0	0	0	26S protease subunit-like protein [Acremonium chrysogenum ATCC 11550]
KFH40876.1	0	0	0	0	0	0	hypothetical protein ACRE_084210 [Acremonium chrysogenum ATCC 11550]
KFH40877.1	0	0	0	0	0	0	Sterol-4-alpha-carboxylate 3-dehydrogenase, decarboxylating-like protein [Acremonium chrysogenum ATCC 11550]
KFH40878.1	0	0	0	0	0	0	Cytochrome b-c1 complex subunit-like protein [Acremonium chrysogenum ATCC 11550]
KFH40886.1	0	0	0	0	0	0	acid phosphatase-like protein [Acremonium chrysogenum ATCC 11550]
KFH40887.1	0	0	0	0	0	0.0714	Eukaryotic translation initiation factor-like protein [Acremonium chrysogenum ATCC 11550]
KFH40893.1	0.1429	0.1313	0.6538	1.1888	0.2265	0.3265	40S ribosomal protein S3-like protein [Acremonium chrysogenum ATCC 11550]
KFH40895.1	0	0	0	0	0	0	Protein phosphatase PP2A regulatory subunit A-like protein [Acremonium chrysogenum ATCC 11550]
KFH40899.1	0	0	0	0	0	0	Coatomer subunit delta-like protein [Acremonium chrysogenum ATCC 11550]
KFH40902.1	0	0	0	0	0	0	Zinc-type alcohol dehydrogenase-like protein-like protein [Acremonium chrysogenum ATCC 11550]
KFH40908.1	0	0	0	0	0	0	glucose transporter rco-like protein [Acremonium chrysogenum ATCC 11550]
KFH40911.1	0	0	0	0	0	0	hypothetical protein ACRE_083900 [Acremonium chrysogenum ATCC 11550]
KFH40928.1	0	0	0	0	0	0	NADH-ubiquinone oxidoreductase 21.3 kDa subunit-like protein [Acremonium chrysogenum ATCC 11550]
KFH40930.1	0	0	0.0038	0	0	0.0051	Nonribosomal peptide synthetase-like protein [Acremonium chrysogenum ATCC 11550]
KFH40935.1	0	0	0	0	0	0	hypothetical protein ACRE_083630 [Acremonium chrysogenum ATCC 11550]
KFH40958.1	0.0663	0.1313	0.05	0.0909	0.0898	0.0663	60S ribosomal protein L8-B-like protein [Acremonium chrysogenum ATCC 11550]
KFH40965.1	0	0	0	0	0	0	Epsin-like protein [Acremonium chrysogenum ATCC 11550]
KFH40968.1	0	0	0	0.1748	0.051	0	Nuclear transport factor-like protein [Acremonium chrysogenum ATCC 11550]
KFH40970.1	0	0	0.0269	0	0.0143	0.0357	Cytoskeletal signaling protein-like protein [Acremonium chrysogenum ATCC 11550]
KFH40979.1	0	0	0	0	0	0	putative oxidoreductase-like protein [Acremonium chrysogenum ATCC 11550]
KFH40987.1	0	0	0	0	0	0	hypothetical protein ACRE_083170 [Acremonium chrysogenum ATCC 11550]
KFH40991.1	0	0	0	0	0	0.0561	Rhodomycin D methylesterase-like protein [Acremonium chrysogenum ATCC 11550]
KFH40993.1	0	0	0	0	0	0	ATP-dependent 6-phosphofructokinase-like protein [Acremonium chrysogenum ATCC 11550]
KFH40994.1	0	0	0	0	0	0	2-isopropylmalate synthase-like protein [Acremonium chrysogenum ATCC 11550]
KFH41003.1	0	0	0.3269	2.5455	0.7429	1.8571	60S acidic ribosomal protein P2-like protein [Acremonium chrysogenum ATCC 11550]
KFH41008.1	0	0	0	0.021	0	0	putative ATP-dependent helicase-like protein [Acremonium chrysogenum ATCC 11550]
KFH41009.1	0	0	0	0.0839	0	0	2-isopropylmalate synthase-like protein [Acremonium chrysogenum ATCC 11550]
KFH41016.1	0	0	0	0	0	0	Alpha-factor-transporting ATPase-like protein [Acremonium chrysogenum ATCC 11550]
KFH41018.1	0	0	0	0	0	0	hypothetical protein ACRE_082690 [Acremonium chrysogenum ATCC 11550]
KFH41024.1	0	0	0	0.042	0.0122	0.0306	Pyruvate kinase-like protein [Acremonium chrysogenum ATCC 11550]
KFH41025.1	0	0	0	0	0.0102	0	Beta-galactosidase-like protein [Acremonium chrysogenum ATCC 11550]
KFH41033.1	0	0	0	0	0	0	High-affinity methionine permease-like protein [Acremonium chrysogenum ATCC 11550]
KFH41035.1	0	0	0	0	0	0	Fumarylacetoacetase-like protein [Acremonium chrysogenum ATCC 11550]
KFH41036.1	0	0	0	0.0839	0	0	Coiled-coil domain-containing protein-like protein [Acremonium chrysogenum ATCC 11550]
KFH41044.1	0	0	0	0	0	0	Xaa-Pro aminopeptidase-like protein [Acremonium chrysogenum ATCC 11550]
KFH41050.1	0	0	0	0	0	0	ATP-dependent permease-like protein [Acremonium chrysogenum ATCC 11550]
KFH41058.1	0	0	0	0.0769	0	0	D-arabinitol 2-dehydrogenase [ribulose-forming]-like protein [Acremonium chrysogenum ATCC 11550]
KFH41072.1	0	0	0	0	0	0	hypothetical protein ACRE_082180 [Acremonium chrysogenum ATCC 11550]
KFH41077.1	0	0	0	0	0	0	hypothetical protein ACRE_082080 [Acremonium chrysogenum ATCC 11550]
KFH41085.1	0	0	0	0	0	0	S-like protein [Acremonium chrysogenum ATCC 11550]
KFH41097.1	0	0	0	0.1329	0	0	Uroporphyrinogen decarboxylase-like protein [Acremonium chrysogenum ATCC 11550]
KFH41099.1	0	0	0	0	0	0	Protein phosphatase PP2A regulatory subunit B-like protein [Acremonium chrysogenum ATCC 11550]
KFH41107.1	0	0	0	0	0	0	ATP phosphoribosyltransferase-like protein [Acremonium chrysogenum ATCC 11550]
KFH41111.1	0	0	0	0	0	0	Protein transport protein-like protein [Acremonium chrysogenum ATCC 11550]
KFH41113.1	0	0	0	0	0	0	hypothetical protein ACRE_081770 [Acremonium chrysogenum ATCC 11550]
KFH41123.1	0.0306	0	0	0.042	0	0	Phosphoenolpyruvate carboxykinase [ATP]-like protein [Acremonium chrysogenum ATCC 11550]
KFH41127.1	0	0	0	0	0	0	Casein kinase II subunit beta-like protein [Acremonium chrysogenum ATCC 11550]
KFH41130.1	0	0	0	0	0	0	Eukaryotic peptide chain release factor GTP-binding subunit-like protein [Acremonium chrysogenum ATCC 11550]
KFH41131.1	0	0	0	0	0	0	Mitochondrial 2-oxodicarboxylate carrier-like protein [Acremonium chrysogenum ATCC 11550]
KFH41132.1	0	0	0	0	0	0	S-methyl-5'-thioadenosine phosphorylase-like protein [Acremonium chrysogenum ATCC 11550]
KFH41133.1	0	0	0	0.0909	0	0	3,4-dihydroxy-2-butanone 4-phosphate synthase-like protein [Acremonium chrysogenum ATCC 11550]
KFH41140.1	0	0	0	0	0.0061	0	hypothetical protein ACRE_081570 [Acremonium chrysogenum ATCC 11550]
KFH41148.1	0	0	0	0	0	0	3-phytase-like protein [Acremonium chrysogenum ATCC 11550]
KFH41153.1	0	0	0	0	0	0.0357	Aminopeptidase Y-like protein [Acremonium chrysogenum ATCC 11550]
KFH41175.1	0.3163	0.3838	0.2385	0.1189	0.0776	0	60S ribosomal protein L9-B-like protein [Acremonium chrysogenum ATCC 11550]
KFH41177.1	0	0	0	0	0	0	V-type proton ATPase subunit H-like protein [Acremonium chrysogenum ATCC 11550]
KFH41183.1	0	0	0.0615	0.1119	0.051	0	aminomethyltransferase-like protein [Acremonium chrysogenum ATCC 11550]
KFH41185.1	0	0	0	0	0	0.051	Vacuolar protein sorting-associated protein-like protein [Acremonium chrysogenum ATCC 11550]
KFH41200.1	0	0	0.0154	0.028	0	0	hypothetical protein ACRE_080860 [Acremonium chrysogenum ATCC 11550]
KFH41207.1	0	0	0	0	0	0	hypothetical protein ACRE_081040 [Acremonium chrysogenum ATCC 11550]
KFH41215.1	0	0	0	0	0	0	UDP-glucose 6-dehydrogenase-like protein [Acremonium chrysogenum ATCC 11550]
KFH41231.1	0	0	0	0	0	0	Siroheme biosynthesis protein-like protein [Acremonium chrysogenum ATCC 11550]
KFH41237.1	0	0	0	0	0	0	Long-chain-fatty-acid--CoA ligase-like protein [Acremonium chrysogenum ATCC 11550]
KFH41241.1	0	0	0	0	0	0	Actin patches distal protein-like protein [Acremonium chrysogenum ATCC 11550]
KFH41242.1	0	0	0	0	0	0	phosphatase SPAC5H10-like protein [Acremonium chrysogenum ATCC 11550]
KFH41249.1	0	0	0	0	0	0	Smr domain-containing protein C11H11.03c-like protein [Acremonium chrysogenum ATCC 11550]
KFH41251.1	0	0	0	0.0909	0.0163	0	Cell division control protein-like protein [Acremonium chrysogenum ATCC 11550]
KFH41261.1	0	0	0	0	0	0	Ubiquitin carboxyl-terminal hydrolase-like protein [Acremonium chrysogenum ATCC 11550]
KFH41265.1	0	0	0	0	0	0	Phosphatidylinositol transfer protein-like protein [Acremonium chrysogenum ATCC 11550]
KFH41269.1	0	0	0	0	0	0	Actin-related protein 2/3 complex subunit-like protein [Acremonium chrysogenum ATCC 11550]
KFH41277.1	0	0	0	0	0	0	WD repeat domain-containing protein-like protein [Acremonium chrysogenum ATCC 11550]
KFH41278.1	0	0	0	0.0559	0	0	Septin-like protein [Acremonium chrysogenum ATCC 11550]
KFH41279.1	0	0	0	0	0	0.0408	mannosyltransferase-like protein [Acremonium chrysogenum ATCC 11550]
KFH41280.1	0	0	0	0.035	0.0204	0	Alkaline phosphatase H-like protein [Acremonium chrysogenum ATCC 11550]
KFH41283.1	0	0	0	0.0769	0	0	putative nucleosome assembly protein-like protein [Acremonium chrysogenum ATCC 11550]
KFH41287.1	0	0	0	0	0	0	Queuine tRNA-ribosyltransferase-like protein [Acremonium chrysogenum ATCC 11550]
KFH41295.1	0	0	0	0	0	0	Oxidoreductase-like protein [Acremonium chrysogenum ATCC 11550]
KFH41309.1	0	0	0	0	0	0	26S proteasome regulatory subunit-like protein [Acremonium chrysogenum ATCC 11550]
KFH41314.1	0	0	0	0	0	0.0612	Rhomboid protein-like protein [Acremonium chrysogenum ATCC 11550]
KFH41318.1	0	0	0	0	0	0	hypothetical protein ACRE_079640 [Acremonium chrysogenum ATCC 11550]
KFH41320.1	0	0	0	0	0	0	hypothetical protein ACRE_079680 [Acremonium chrysogenum ATCC 11550]
KFH41321.1	0	0	0	0	0	0	hypothetical protein ACRE_079650 [Acremonium chrysogenum ATCC 11550]
KFH41331.1	0	0	0	0	0.0061	0	hypothetical protein ACRE_079620 [Acremonium chrysogenum ATCC 11550]
KFH41341.1	0	0	0	0	0	0	Serine/threonine-protein phosphatase T-like protein [Acremonium chrysogenum ATCC 11550]
KFH41350.1	0.0408	0	0.0654	0.1189	0	0	Elongation factor 1-gamma-like protein [Acremonium chrysogenum ATCC 11550]
KFH41360.1	0	0	0	0	0	0.0408	Cystathionine gamma-lyase-like protein [Acremonium chrysogenum ATCC 11550]
KFH41367.1	0	0	0	0	0	0	Gluconate 5-dehydrogenase-like protein [Acremonium chrysogenum ATCC 11550]
KFH41380.1	0	0	0	0	0	0	Methyltransferase-like protein [Acremonium chrysogenum ATCC 11550]
KFH41382.1	0	0	0	0	0	0	Septation protein-like protein [Acremonium chrysogenum ATCC 11550]
KFH41392.1	0	0	0	0	0	0	sulfite reductase [NADPH] flavoprotein component-like protein [Acremonium chrysogenum ATCC 11550]
KFH41402.1	0	0	0	0	0	0	SWI/SNF and RSC complexes subunit-like protein [Acremonium chrysogenum ATCC 11550]
KFH41406.1	0	0	0	0.0699	0.0449	0.1122	electron transfer flavoprotein subunit alpha-like protein [Acremonium chrysogenum ATCC 11550]
KFH41410.1	0	0	0	0.035	0.0102	0	Carnitine O-acetyltransferase-like protein [Acremonium chrysogenum ATCC 11550]
KFH41411.1	0	0	0	0	0	0	Cystathionine beta-lyase-like protein [Acremonium chrysogenum ATCC 11550]
KFH41423.1	0	0	0	0.4476	0	0	hypothetical protein ACRE_078580 [Acremonium chrysogenum ATCC 11550]
KFH41434.1	0	0	0	0	0	0	Exo-alpha-sialidase-like protein [Acremonium chrysogenum ATCC 11550]
KFH41442.1	0	0	0.0269	0	0	0	Protein transport protein SEC61 subunit alpha-like protein [Acremonium chrysogenum ATCC 11550]
KFH41451.1	0	0	0	0	0	0	hypothetical protein ACRE_078270 [Acremonium chrysogenum ATCC 11550]
KFH41461.1	0	0.0909	0.1115	0.3706	0.0184	0.148	Isocitrate dehydrogenase [NAD] subunit-like protein [Acremonium chrysogenum ATCC 11550]
KFH41468.1	0	0	0.0962	0	0	0	hypothetical protein ACRE_078090 [Acremonium chrysogenum ATCC 11550]
KFH41470.1	0	0	0	0.021	0	0	Leucine--tRNA ligase, cytoplasmic-like protein [Acremonium chrysogenum ATCC 11550]
KFH41474.1	0.1276	0	0.0962	0.3846	0.051	0.1276	60S ribosomal protein L27-A-like protein [Acremonium chrysogenum ATCC 11550]
KFH41475.1	0	0.0606	0.0231	0.1399	0	0.102	hypothetical protein ACRE_078230 [Acremonium chrysogenum ATCC 11550]
KFH41481.1	0	0	0	0	0	0	4-hydroxyphenylpyruvate dioxygenase-like protein [Acremonium chrysogenum ATCC 11550]
KFH41482.1	0	0	0	0	0	0	ATP-binding cassette sub-family D member-like protein [Acremonium chrysogenum ATCC 11550]
KFH41487.1	0	0	0	0	0	0	Indoleamine 2,3-dioxygenase-like protein [Acremonium chrysogenum ATCC 11550]
KFH41491.1	0	0	0	0	0	0.148	V-type proton ATPase subunit G-like protein [Acremonium chrysogenum ATCC 11550]
KFH41494.1	0	0	0	0	0	0	Zinc finger protein-like protein [Acremonium chrysogenum ATCC 11550]
KFH41508.1	0	0	0	0.1888	0.0469	0.0153	alpha/beta-glucosidase-like protein [Acremonium chrysogenum ATCC 11550]
KFH41528.1	0	0	0	0	0	0	Cullin-associated NEDD8-dissociated protein 1, C-terminal-like protein [Acremonium chrysogenum ATCC 11550]
KFH41535.1	0	0	0	0	0	0.0612	hypothetical protein ACRE_077260 [Acremonium chrysogenum ATCC 11550]
KFH41544.1	0	0	0	0	0.0204	0	Nitronate monooxygenase-like protein [Acremonium chrysogenum ATCC 11550]
KFH41552.1	0	0	0	0.014	0	0	Nuclear migration protein-like protein [Acremonium chrysogenum ATCC 11550]
KFH41555.1	0	0	0	0.0909	0.0265	0.0663	Rhamnolipids biosynthesis 3-oxoacyl-[acyl-carrier-protein] reductase-like protein [Acremonium chrysogenum ATCC 11550]
KFH41556.1	0	0	0	0	0	0	Free methionine-R-sulfoxide reductase-like protein [Acremonium chrysogenum ATCC 11550]
KFH41557.1	0.148	0.2929	0	0	0.1347	0	Fatty acid-binding protein-like protein [Acremonium chrysogenum ATCC 11550]
KFH41559.1	0	0	0	0	0	0.051	voltage-gated potassium channel subunit beta-like protein [Acremonium chrysogenum ATCC 11550]
KFH41571.1	0.0408	0	0.1423	0.0559	0	0	hypothetical protein ACRE_077040 [Acremonium chrysogenum ATCC 11550]
KFH41576.1	0	0	0.0192	0	0	0	Beta-hexosaminidase-like protein [Acremonium chrysogenum ATCC 11550]
KFH41577.1	0	0	0	0	0	0	Protease-like protein [Acremonium chrysogenum ATCC 11550]
KFH41586.1	0	0	0	0	0	0	Ubiquitin homeostasis protein-like protein [Acremonium chrysogenum ATCC 11550]
KFH41606.1	0	0.3939	0	0.6434	0.3408	0.852	hypothetical protein ACRE_076790 [Acremonium chrysogenum ATCC 11550]
KFH41609.1	0.0204	0	0.0346	0	0.0286	0.0459	NADH-ubiquinone oxidoreductase 78 kDa subunit-like protein [Acremonium chrysogenum ATCC 11550]
KFH41613.1	0.0969	0.0606	0.1885	0.3427	0.1184	0.0969	Heat shock protein-like protein [Acremonium chrysogenum ATCC 11550]
KFH41626.1	0	0	0	0	0	0	Protein phosphatase 2C-like protein [Acremonium chrysogenum ATCC 11550]
KFH41627.1	0	0	0	0	0	0	Cofilin-like protein [Acremonium chrysogenum ATCC 11550]
KFH41634.1	0	0	0	0	0	0	DNA repair protein-like protein [Acremonium chrysogenum ATCC 11550]
KFH41636.1	0	0	0	0	0	0	rRNA biogenesis protein-like protein [Acremonium chrysogenum ATCC 11550]
KFH41638.1	0	0.798	0.5346	0.972	0.2837	0.7092	hypothetical protein ACRE_076430 [Acremonium chrysogenum ATCC 11550]
KFH41642.1	0.2449	0.8182	0.3115	0.5664	0.4612	0.6122	40S ribosomal protein-like protein [Acremonium chrysogenum ATCC 11550]
KFH41654.1	0	0	0	0.028	0	0	Eukaryotic translation initiation factor 3 subunit C-like protein [Acremonium chrysogenum ATCC 11550]
KFH41655.1	0.0612	0.1212	0.1538	0.3986	0.0816	0.0612	60S ribosomal protein L7-like protein [Acremonium chrysogenum ATCC 11550]
KFH41657.1	0.1224	1.9293	2.2462	1.8182	1.1918	2.3061	hypothetical protein ACRE_076110 [Acremonium chrysogenum ATCC 11550]
KFH41673.1	0	0	0	0	0.0939	0	60S ribosomal protein-like protein [Acremonium chrysogenum ATCC 11550]
KFH41685.1	0	0	0	0	0	0.0969	hypothetical protein ACRE_075790 [Acremonium chrysogenum ATCC 11550]
KFH41686.1	0	0	0	0	0	0	Nucleoporin-like protein [Acremonium chrysogenum ATCC 11550]
KFH41693.1	0	0	0	0.042	0	0.0306	Beta-apo-4'-carotenal oxygenase-like protein [Acremonium chrysogenum ATCC 11550]
KFH41694.1	0	0	0	0	0	0	hypothetical protein ACRE_075920 [Acremonium chrysogenum ATCC 11550]
KFH41699.1	0	0	0	0	0	0	hypothetical protein ACRE_075980 [Acremonium chrysogenum ATCC 11550]
KFH41702.1	0	0	0	0	0	0	eukaryotic translation initiation factor 2 subunit beta-like protein [Acremonium chrysogenum ATCC 11550]
KFH41706.1	0	0	0	0	0	0	Vacuolar transporter chaperone-like protein [Acremonium chrysogenum ATCC 11550]
KFH41707.1	0	0	0	0	0	0	putative WD repeat-containing protein-like protein [Acremonium chrysogenum ATCC 11550]
KFH41720.1	0	0	0	0	0	0	hypothetical protein ACRE_075590 [Acremonium chrysogenum ATCC 11550]
KFH41743.1	0	0	0	0	0	0	hypothetical protein ACRE_075440 [Acremonium chrysogenum ATCC 11550]
KFH41747.1	0	0.1414	0.1885	0.2168	0.1939	0.4847	Superoxide dismutase [Mn]-like protein [Acremonium chrysogenum ATCC 11550]
KFH41749.1	0	0	0	0	0	0	Bromodomain-containing factor-like protein [Acremonium chrysogenum ATCC 11550]
KFH41771.1	0	0	0	0	0	0	L-aminoadipate-semialdehyde dehydrogenase large subunit-like protein [Acremonium chrysogenum ATCC 11550]
KFH41781.1	0	0.0808	0	0	0	0	NADH pyrophosphatase-like protein [Acremonium chrysogenum ATCC 11550]
KFH41787.1	0	0	0	0.0699	0	0.051	hypothetical protein ACRE_074760 [Acremonium chrysogenum ATCC 11550]
KFH41802.1	0	0	0	0	0	0	Mitochondrial import inner membrane translocase subunit-like protein [Acremonium chrysogenum ATCC 11550]
KFH41807.1	0	0	0	0.028	0	0	Heat shock protein-like protein [Acremonium chrysogenum ATCC 11550]
KFH41811.1	0	0	0	0	0	0	Mitochondrial import inner membrane translocase subunit-like protein [Acremonium chrysogenum ATCC 11550]
KFH41816.1	0	0.1515	0	0.2308	0	0.2704	Vanillin dehydrogenase-like protein [Acremonium chrysogenum ATCC 11550]
KFH41818.1	0	0	0.2038	0.3706	0.1082	0.2704	hypothetical protein ACRE_074670 [Acremonium chrysogenum ATCC 11550]
KFH41820.1	0	0	0	0	0	0.1633	hypothetical protein ACRE_074550 [Acremonium chrysogenum ATCC 11550]
KFH41827.1	0	0	0	0	0.1265	0	hypothetical protein ACRE_074680 [Acremonium chrysogenum ATCC 11550]
KFH41835.1	0	0	0	0	0	0.0306	Fatty acid amide hydrolase-like protein [Acremonium chrysogenum ATCC 11550]
KFH41836.1	0.0918	0.1818	0.3692	1.5664	0.1959	1.1429	hypothetical protein ACRE_074490 [Acremonium chrysogenum ATCC 11550]
KFH41845.1	0	0.0707	0.0269	0.0979	0.0286	0.0357	Serine hydroxymethyltransferase-like protein [Acremonium chrysogenum ATCC 11550]
KFH41847.1	0	0	0	0	0	0	putative RING finger protein-like protein [Acremonium chrysogenum ATCC 11550]
KFH41851.1	0	0	0.0423	0.0769	0.049	0.0561	Mitochondrial acidic protein-like protein [Acremonium chrysogenum ATCC 11550]
KFH41863.1	0	0	0.0731	0.2867	0.1388	0.0969	Peroxiredoxin-like protein [Acremonium chrysogenum ATCC 11550]
KFH41874.1	0	0	0	0	0	0.051	Glutathione S-transferase omega-like-like protein [Acremonium chrysogenum ATCC 11550]
KFH41881.1	0	0	0	0	0	0.0153	hypothetical protein ACRE_073930 [Acremonium chrysogenum ATCC 11550]
KFH41902.1	0	0	0	0	0	0	GMP synthase [glutamine-hydrolyzing]-like protein [Acremonium chrysogenum ATCC 11550]
KFH41903.1	0	0	0	0.1818	0	0	NADH-ubiquinone oxidoreductase 12 kDa subunit-like protein [Acremonium chrysogenum ATCC 11550]
KFH41911.1	0	0	0	0	0.0122	0	Bifunctional purine biosynthesis protein-like protein [Acremonium chrysogenum ATCC 11550]
KFH41917.1	0	0	0	0	0	0	Nuclear localization sequence-binding protein-like protein [Acremonium chrysogenum ATCC 11550]
KFH41925.1	0	0	0	0	0.0347	0	54S ribosomal protein-like protein [Acremonium chrysogenum ATCC 11550]
KFH41932.1	0	0	0	0.049	0	0	T-complex protein 1 subunit beta-like protein [Acremonium chrysogenum ATCC 11550]
KFH41968.1	0	0	0	0	0.0367	0.0918	hypothetical protein ACRE_072800 [Acremonium chrysogenum ATCC 11550]
KFH41971.1	0	0.1212	0	0.1748	0.1163	0.3827	Disulfide-bond oxidoreductase-like protein [Acremonium chrysogenum ATCC 11550]
KFH41974.1	0	0	0	0	0	0	Vacuolar protein sorting-associated protein-like protein [Acremonium chrysogenum ATCC 11550]
KFH41991.1	0	0	0	0	0	0	Transcription initiation factor TFIID subunit-like protein [Acremonium chrysogenum ATCC 11550]
KFH41995.1	0	0	0	0	0.0102	0	Oxygen-dependent choline dehydrogenase-like protein [Acremonium chrysogenum ATCC 11550]
KFH41996.1	0.0357	0.1414	0.1115	0.4685	0.0429	0	Heat shock protein-like protein [Acremonium chrysogenum ATCC 11550]
KFH42000.1	0.1071	0	0.0808	0.3287	0.0429	0	Monothiol glutaredoxin-like protein [Acremonium chrysogenum ATCC 11550]
KFH42005.1	0	0	0	0	0	0.0867	Branched-chain-amino-acid aminotransferase-like protein [Acremonium chrysogenum ATCC 11550]
KFH42006.1	0	0	0	0.0559	0	0.0408	Mannose-6-phosphate isomerase-like protein [Acremonium chrysogenum ATCC 11550]
KFH42010.1	0.2908	0.9798	0.0962	0.6783	0.7837	0.4949	40S ribosomal protein S24-B-like protein [Acremonium chrysogenum ATCC 11550]
KFH42012.1	0	0	0	0	0.0163	0	Actin-related protein-like protein [Acremonium chrysogenum ATCC 11550]
KFH42020.1	0	0	0	0	0	0	Peptide chain release factor-like protein [Acremonium chrysogenum ATCC 11550]
KFH42027.1	0	0	0	0.0909	0	0	hypothetical protein ACRE_072640 [Acremonium chrysogenum ATCC 11550]
KFH42031.1	0	0.202	0	0	0	0	Pre-mRNA-splicing factor-like protein [Acremonium chrysogenum ATCC 11550]
KFH42034.1	0	0	0	0.0769	0	0	1H-3-hydroxy-4-oxoquinaldine 2,4-dioxygenase-like protein [Acremonium chrysogenum ATCC 11550]
KFH42035.1	0	0	0	0	0	0	Ornithine aminotransferase-like protein [Acremonium chrysogenum ATCC 11550]
KFH42041.1	0	0.202	0.4154	1.042	0.149	1.0153	Superoxide dismutase [Cu-Zn]-like protein [Acremonium chrysogenum ATCC 11550]
KFH42044.1	0.1173	0	0.2538	0.5874	0.4878	0.5306	Transaldolase-like protein [Acremonium chrysogenum ATCC 11550]
KFH42046.1	0	0	0	0	0.0082	0	Multifunctional tryptophan biosynthesis protein-like protein [Acremonium chrysogenum ATCC 11550]
KFH42049.1	0	0	0	0.2587	0	0	Mitochondrial import inner membrane translocase subunit-like protein [Acremonium chrysogenum ATCC 11550]
KFH42050.1	0	0	0	0	0	0	Guanine nucleotide-binding protein subunit alpha-like protein [Acremonium chrysogenum ATCC 11550]
KFH42051.1	0	0	0.0462	0.1329	0.0245	0.1327	2-methylcitrate dehydratase-like protein [Acremonium chrysogenum ATCC 11550]
KFH42054.1	0	0	0	0	0	0	Ras-related protein-like protein [Acremonium chrysogenum ATCC 11550]
KFH42056.1	0	0	0	0	0	0	hypothetical protein ACRE_072360 [Acremonium chrysogenum ATCC 11550]
KFH42061.1	0	0	0.1346	0.2448	0.0714	0	ATP synthase subunit f-like protein [Acremonium chrysogenum ATCC 11550]
KFH42072.1	0	0	0.0615	0	0	0	Ras-related protein-like protein [Acremonium chrysogenum ATCC 11550]
KFH42073.1	0.0765	0.1515	0.0577	0	0	0	NADH-ubiquinone oxidoreductase 21 kDa subunit-like protein [Acremonium chrysogenum ATCC 11550]
KFH42074.1	0	0	0.0077	0.014	0	0.0102	Sulfite reductase [NADPH] subunit beta-like protein [Acremonium chrysogenum ATCC 11550]
KFH42075.1	0	0	0	0	0	0	External alternative NAD(P)H-ubiquinone oxidoreductase B1-like protein [Acremonium chrysogenum ATCC 11550]
KFH42099.1	0	0	0	0	0.1612	0.1735	chaperone protein-like protein [Acremonium chrysogenum ATCC 11550]
KFH42100.1	0	0.596	0	0.4126	0	1.5561	hypothetical protein ACRE_071590 [Acremonium chrysogenum ATCC 11550]
KFH42105.1	0	0	0	0	0	0	hypothetical protein ACRE_071680 [Acremonium chrysogenum ATCC 11550]
KFH42107.1	0	0	0	0	0	0	Translation initiation factor IF-like protein [Acremonium chrysogenum ATCC 11550]
KFH42108.1	0	0	0	0	0	0	Phosphoribosylglycinamide formyltransferase-like protein [Acremonium chrysogenum ATCC 11550]
KFH42117.1	0	0	0	0	0	0	Nonribosomal peptide synthetase-like protein [Acremonium chrysogenum ATCC 11550]
KFH42119.1	0	0	0	0	0	0	4-coumarate--CoA ligase-like-like protein [Acremonium chrysogenum ATCC 11550]
KFH42131.1	0	0	0	0	0	0	hypothetical protein ACRE_071450 [Acremonium chrysogenum ATCC 11550]
KFH42148.1	0	0	0	0	0	0	Poly(A) RNA polymerase-like protein [Acremonium chrysogenum ATCC 11550]
KFH42149.1	0	0	0	0	0	0.0255	Ferric/cupric reductase transmembrane component-like protein [Acremonium chrysogenum ATCC 11550]
KFH42155.1	0	0	0	0	0	0	Linear gramicidin synthase subunit C-like protein [Acremonium chrysogenum ATCC 11550]
KFH42159.1	0	0	0	0	0	0	putative zinc-type alcohol dehydrogenase-like protein-like protein [Acremonium chrysogenum ATCC 11550]
KFH42175.1	0	0	0	0.0699	0	0	Zinc-type alcohol dehydrogenase-like protein PB24D3.08c-like protein [Acremonium chrysogenum ATCC 11550]
KFH42184.1	0	0	0	0	0	0	Protein NipSnap-like protein [Acremonium chrysogenum ATCC 11550]
KFH42185.1	0	0	0	0.3007	0.0184	0	Glutathione S-transferase omega-like protein [Acremonium chrysogenum ATCC 11550]
KFH42187.1	0.5561	2.0404	2.05	5.6993	7.9612	4.1582	hypothetical protein ACRE_070710 [Acremonium chrysogenum ATCC 11550]
KFH42198.1	0	0	0	0.021	0	0	Ubiquitin-activating enzyme E1-like protein [Acremonium chrysogenum ATCC 11550]
KFH42211.1	0	0	0	0	0	0	Succinate-semialdehyde dehydrogenase [NADP(+)]-like protein [Acremonium chrysogenum ATCC 11550]
KFH42224.1	0	0	0	0	0	0	INO80 complex subunit-like protein [Acremonium chrysogenum ATCC 11550]
KFH42230.1	0	0	0	0	0	0	Trehalose-phosphatase-like protein [Acremonium chrysogenum ATCC 11550]
KFH42234.1	0	0	0	0	0	0	Ras-related protein-like protein [Acremonium chrysogenum ATCC 11550]
KFH42255.1	0	0	0	0	0	0	Protein of unknown functionlike protein [Acremonium chrysogenum ATCC 11550]
KFH42258.1	0	0	0	0	0	0	T-complex protein 1 subunit epsilon-like protein [Acremonium chrysogenum ATCC 11550]
KFH42265.1	0	0	0	0	0	0.0102	hypothetical protein ACRE_070170 [Acremonium chrysogenum ATCC 11550]
KFH42267.1	0	0.3535	0.0615	0.3427	0.0571	0.1786	78 kDa glucose-regulated protein-like protein [Acremonium chrysogenum ATCC 11550]
KFH42277.1	0	0	0	0	0	0	hypothetical protein ACRE_070080 [Acremonium chrysogenum ATCC 11550]
KFH42279.1	0.352	0.3434	0.8462	0.5524	0.2061	0.5765	ATP synthase subunit alpha-like protein [Acremonium chrysogenum ATCC 11550]
KFH42282.1	0	0	0	0	0	0	Thioredoxin-like protein-like protein [Acremonium chrysogenum ATCC 11550]
KFH42283.1	0	0	0	0	0	0	hypothetical protein ACRE_069820 [Acremonium chrysogenum ATCC 11550]
KFH42292.1	0	0	0	0.1329	0	0	Aspartate--tRNA ligase, cytoplasmic-like protein [Acremonium chrysogenum ATCC 11550]
KFH42297.1	0.1837	0.1717	0.2269	0.2517	0.0735	0.0867	60S ribosomal protein-like protein [Acremonium chrysogenum ATCC 11550]
KFH42305.1	0.0765	0.3333	0.0577	0.1049	0.0673	0.1684	GTP-binding nuclear protein GSP1/Ran-like protein [Acremonium chrysogenum ATCC 11550]
KFH42308.1	0	0	0	0	0	0	hypothetical protein ACRE_069830 [Acremonium chrysogenum ATCC 11550]
KFH42309.1	0	0	0	0	0	0.0714	Proliferating cell nuclear antigen-like protein [Acremonium chrysogenum ATCC 11550]
KFH42312.1	0	0	0	0	0	0.0357	RNA-binding protein-like protein [Acremonium chrysogenum ATCC 11550]
KFH42321.1	0	0	0	0	0.0184	0	hypothetical protein ACRE_069300 [Acremonium chrysogenum ATCC 11550]
KFH42347.1	0	0	0	0	0	0.0663	hypothetical protein ACRE_069180 [Acremonium chrysogenum ATCC 11550]
KFH42352.1	0	0	0	0	0	0	hypothetical protein ACRE_069120 [Acremonium chrysogenum ATCC 11550]
KFH42353.1	0.0612	0.1212	0.15	0.2727	0.0245	0.0612	40S ribosomal protein S0-like protein [Acremonium chrysogenum ATCC 11550]
KFH42357.1	0	0	0	0	0	0	hypothetical protein ACRE_069080 [Acremonium chrysogenum ATCC 11550]
KFH42366.1	0	0	0	0.0559	0	0	hypothetical protein ACRE_069170 [Acremonium chrysogenum ATCC 11550]
KFH42372.1	0	0	0	0	0	0	Exportin-like protein [Acremonium chrysogenum ATCC 11550]
KFH42373.1	0	0	0.0192	0	0	0	Nucleolar protein-like protein [Acremonium chrysogenum ATCC 11550]
KFH42377.1	0	0	0.0615	0.1119	0	0	succinyl-CoA ligase [GDP-forming] subunit beta-like protein [Acremonium chrysogenum ATCC 11550]
KFH42395.1	0	0	0	0	0	0.051	putative 2-hydroxyacid dehydrogenase-like protein [Acremonium chrysogenum ATCC 11550]
KFH42402.1	0.0408	0.2424	0.1692	0.4615	0.0327	0.0816	Adenosylhomocysteinase-like protein [Acremonium chrysogenum ATCC 11550]
KFH42409.1	0	0	0	0	0	0	hypothetical protein ACRE_068530 [Acremonium chrysogenum ATCC 11550]
KFH42413.1	0	0	0	0	0	0	Translation initiation factor-like protein [Acremonium chrysogenum ATCC 11550]
KFH42421.1	0.1173	0	0.1962	0.9021	0.502	0.4388	40S ribosomal protein-like protein [Acremonium chrysogenum ATCC 11550]
KFH42423.1	0	0.202	0.1692	0.7413	0.2163	0.5408	Translationally-controlled tumor protein-like protein [Acremonium chrysogenum ATCC 11550]
KFH42432.1	0	0	0	0	0	0	Xaa-Pro aminopeptidase-like protein [Acremonium chrysogenum ATCC 11550]
KFH42445.1	0	0	0	0	0	0	hypothetical protein ACRE_068220 [Acremonium chrysogenum ATCC 11550]
KFH42450.1	0	0	0	0.028	0	0	Bifunctional purine biosynthetic protein-like protein [Acremonium chrysogenum ATCC 11550]
KFH42460.1	0	0	0	0	0	0	Alpha-ketoglutarate-dependent sulfonate dioxygenase-like protein [Acremonium chrysogenum ATCC 11550]
KFH42461.1	0.0867	0.1717	0.0654	0.1189	0.1204	0.1837	60S ribosomal protein-like protein [Acremonium chrysogenum ATCC 11550]
KFH42494.1	0	0	0	0.8392	0.1408	0.352	Glutaredoxin-like protein [Acremonium chrysogenum ATCC 11550]
KFH42495.1	0	0	0	0	0	0	putative hydrolase/peptidase-like protein [Acremonium chrysogenum ATCC 11550]
KFH42496.1	0	0	0	0	0	0	Small nuclear ribonucleoprotein E-like protein [Acremonium chrysogenum ATCC 11550]
KFH42500.1	0	0	0.0885	0.6084	0.2673	0.1173	40S ribosomal protein-like protein [Acremonium chrysogenum ATCC 11550]
KFH42501.1	0	0	0.0269	0.049	0.0286	0.0357	Citrate synthase-like protein [Acremonium chrysogenum ATCC 11550]
KFH42502.1	0	0	0	0	0	0	Eukaryotic translation initiation factor 3 subunit L-like protein [Acremonium chrysogenum ATCC 11550]
KFH42507.1	0	0	0	0	0	0	Interferon-induced GTP-binding protein Mx-like protein [Acremonium chrysogenum ATCC 11550]
KFH42523.1	0	0	0	0.042	0	0	RNA-binding protein-like protein [Acremonium chrysogenum ATCC 11550]
KFH42525.1	0	0	0	0	0	0	hypothetical protein ACRE_067420 [Acremonium chrysogenum ATCC 11550]
KFH42543.1	0	0	0	0	0	0.1378	Acetamidase-like protein [Acremonium chrysogenum ATCC 11550]
KFH42553.1	0	0	0	0	0	0.0408	SWIRM domain-containing protein-like protein [Acremonium chrysogenum ATCC 11550]
KFH42557.1	0.0459	0	0	0.0629	0.0367	0.0459	Pyruvate dehydrogenase E1 component subunit beta-like protein [Acremonium chrysogenum ATCC 11550]
KFH42560.1	0	0	0	0	0	0	hypothetical protein ACRE_067260 [Acremonium chrysogenum ATCC 11550]
KFH42561.1	0	0	0	0	0.0143	0.1684	Zuotin-like protein [Acremonium chrysogenum ATCC 11550]
KFH42573.1	0	0	0	0	0	0	Vacuolar protein-sorting-associated protein-like protein [Acremonium chrysogenum ATCC 11550]
KFH42577.1	0	0	0	0	0	0	hypothetical protein ACRE_066780 [Acremonium chrysogenum ATCC 11550]
KFH42580.1	0	0	0	0	0	0	Sorting nexin-like protein [Acremonium chrysogenum ATCC 11550]
KFH42585.1	0	0	0.1115	0.4545	0.0592	0	60S ribosomal protein L34-B-like protein [Acremonium chrysogenum ATCC 11550]
KFH42586.1	0.1837	0.1717	0.9231	1.0559	0.7388	0.5867	Cytochrome c oxidase subunit-like protein [Acremonium chrysogenum ATCC 11550]
KFH42589.1	0	0	0	0	0	0	Ribosome assembly protein-like protein [Acremonium chrysogenum ATCC 11550]
KFH42590.1	0	0	0	0	0	0	allantoinase-like protein [Acremonium chrysogenum ATCC 11550]
KFH42600.1	0	0	0	0	0	0	Dihydroxy-acid dehydratase-like protein [Acremonium chrysogenum ATCC 11550]
KFH42604.1	0	0	0	0	0	0	hypothetical protein ACRE_066710 [Acremonium chrysogenum ATCC 11550]
KFH42608.1	0	0.2828	0.1077	0.4545	0.1327	0.3316	Thioredoxin-like protein-like protein [Acremonium chrysogenum ATCC 11550]
KFH42614.1	0	0	0	0	0	0	Acyl-coenzyme A thioesterase-like protein [Acremonium chrysogenum ATCC 11550]
KFH42616.1	0	0	0	0.1399	0	0	voltage-gated potassium channel subunit beta-like protein [Acremonium chrysogenum ATCC 11550]
KFH42621.1	0	0	0	0.049	0	0.0357	hypothetical protein ACRE_066460 [Acremonium chrysogenum ATCC 11550]
KFH42632.1	0	0	0	0	0	0	Beta-glucanase-like protein [Acremonium chrysogenum ATCC 11550]
KFH42633.1	0	0	0	0	0	0	putative dihydroxy-acid dehydratase-like protein [Acremonium chrysogenum ATCC 11550]
KFH42638.1	0	0	0	0	0	0	putative lysophosphatidic acid:oleoyl-CoA acyltransferase-like protein [Acremonium chrysogenum ATCC 11550]
KFH42640.1	0	0	0	0	0	0	hypothetical protein ACRE_066240 [Acremonium chrysogenum ATCC 11550]
KFH42641.1	0	0	0	0	0	0	hypothetical protein ACRE_066490 [Acremonium chrysogenum ATCC 11550]
KFH42652.1	0.0714	0	0	0.0979	0.1959	0.1582	Superoxide dismutase [Mn]-like protein [Acremonium chrysogenum ATCC 11550]
KFH42657.1	0	0	0	0	0.0082	0	putative transcriptional regulatory protein-like protein [Acremonium chrysogenum ATCC 11550]
KFH42659.1	0	0	0	0	0	0	Dynamin-related protein-like protein [Acremonium chrysogenum ATCC 11550]
KFH42661.1	0	0	0.0577	0	0.0306	0	26S proteasome regulatory subunit-like protein [Acremonium chrysogenum ATCC 11550]
KFH42662.1	0	0	0	0	0	0	Drebrin-like protein B-like protein [Acremonium chrysogenum ATCC 11550]
KFH42663.1	0	0	0	0	0	0	hypothetical protein ACRE_065880 [Acremonium chrysogenum ATCC 11550]
KFH42666.1	0	0	0	0	0	0	hypothetical protein ACRE_065930 [Acremonium chrysogenum ATCC 11550]
KFH42668.1	0	0	0	0	0	0	V-type proton ATPase subunit C-like protein [Acremonium chrysogenum ATCC 11550]
KFH42679.1	0	0	0	0	0	0	Monothiol glutaredoxin-like protein [Acremonium chrysogenum ATCC 11550]
KFH42682.1	0	0	0	0	0.0327	0.0816	Adenylyl-sulfate kinase-like protein [Acremonium chrysogenum ATCC 11550]
KFH42687.1	0	0	0	0	0.049	0	hypothetical protein ACRE_065940 [Acremonium chrysogenum ATCC 11550]
KFH42689.1	0	0	0	0	0	0	PARP-type zinc finger-containing protein-like protein [Acremonium chrysogenum ATCC 11550]
KFH42691.1	0	0	0	0	0	0	Pyridoxamine 5'-phosphate oxidase -like protein [Acremonium chrysogenum ATCC 11550]
KFH42698.1	0	0	0	0	0.1041	0	hypothetical protein ACRE_065370 [Acremonium chrysogenum ATCC 11550]
KFH42712.1	0	0	0	0	0	0	fatty acid methyltransferase-like protein [Acremonium chrysogenum ATCC 11550]
KFH42729.1	0	0	0	0	0	0	coatomer subunit gamma-like protein [Acremonium chrysogenum ATCC 11550]
KFH42738.1	0	0	0	0	0	0	Nucleoporin-like protein [Acremonium chrysogenum ATCC 11550]
KFH42741.1	0	0	0.1192	0	2.8837	0	hypothetical protein ACRE_065210 [Acremonium chrysogenum ATCC 11550]
KFH42750.1	0	0	0	0	0	0	hypothetical protein ACRE_065170 [Acremonium chrysogenum ATCC 11550]
KFH42761.1	0.3929	0.6566	0.7346	0.8322	0.349	0.6888	Elongation factor 1-alpha-like protein [Acremonium chrysogenum ATCC 11550]
KFH42764.1	0	0	0	0.4476	0	0	hypothetical protein ACRE_064580 [Acremonium chrysogenum ATCC 11550]
KFH42767.1	0	0	0	0	0	0	hypothetical protein ACRE_064810 [Acremonium chrysogenum ATCC 11550]
KFH42768.1	0	0	0	0	0.0408	0	hypothetical protein ACRE_064720 [Acremonium chrysogenum ATCC 11550]
KFH42782.1	0	0	0	0.035	0.0102	0.0255	glutamate--tRNA ligase, cytoplasmic-like protein [Acremonium chrysogenum ATCC 11550]
KFH42794.1	0	0.0909	0	0	0	0.0969	Diphosphomevalonate decarboxylase-like protein [Acremonium chrysogenum ATCC 11550]
KFH42807.1	0	0	0	0	0	0	Trans-2,3-dihydro-3-hydroxyanthranilate isomerase-like protein [Acremonium chrysogenum ATCC 11550]
KFH42812.1	0	0	0	0	0	0.0663	hypothetical protein ACRE_064290 [Acremonium chrysogenum ATCC 11550]
KFH42813.1	0	0	0	0	0	0	tRNA ligase-like protein [Acremonium chrysogenum ATCC 11550]
KFH42816.1	0	0	0	0	0	0	Glucose-induced degradation protein-like protein [Acremonium chrysogenum ATCC 11550]
KFH42820.1	0	0	0	0	0	0	General amino acid permease-like protein [Acremonium chrysogenum ATCC 11550]
KFH42821.1	0	0	0	0	0	0	Coatomer subunit beta-like protein [Acremonium chrysogenum ATCC 11550]
KFH42823.1	0	0	0	0	0	0	26S protease regulatory subunit 6A-like protein [Acremonium chrysogenum ATCC 11550]
KFH42829.1	0.3571	0.5859	0.5692	0.9091	0.3857	1.3367	Enolase-like protein [Acremonium chrysogenum ATCC 11550]
KFH42831.1	0	0	0	0	0	0	Mitochondrial import inner membrane translocase subunit-like protein [Acremonium chrysogenum ATCC 11550]
KFH42845.1	0	0	0	0	0	0	Stress response protein-like protein [Acremonium chrysogenum ATCC 11550]
KFH42846.1	0.2194	0.0909	0.2192	0.2168	0.1776	0.6327	Fructose-bisphosphate aldolase-like protein [Acremonium chrysogenum ATCC 11550]
KFH42850.1	0	0	0.0308	0.3427	0.0347	0.0867	Obg-like ATPase-like protein [Acremonium chrysogenum ATCC 11550]
KFH42857.1	0	0	0	0.1399	0	0	Protein arg-like protein [Acremonium chrysogenum ATCC 11550]
KFH42858.1	0	0	0	0	0.0082	0	hypothetical protein ACRE_064060 [Acremonium chrysogenum ATCC 11550]
KFH42867.1	0.0561	0	0.0423	0.0769	0.0776	0.0561	Succinate dehydrogenase [ubiquinone] iron-sulfur subunit-like protein [Acremonium chrysogenum ATCC 11550]
KFH42869.1	0	0	0	0.1469	0	0	altered inheritance of mitochondria protein-like protein [Acremonium chrysogenum ATCC 11550]
KFH42872.1	0.1378	0.2727	0.6269	1.6434	0.6673	1.199	hypothetical protein ACRE_063840 [Acremonium chrysogenum ATCC 11550]
KFH42881.1	0	0	0	0	0	0	Diadenosine hexaphosphate hydrolase-like protein [Acremonium chrysogenum ATCC 11550]
KFH42890.1	0	0	0	0	0	0.0306	Adenylosuccinate lyase-like protein [Acremonium chrysogenum ATCC 11550]
KFH42895.1	0	0	0	0	0	0	Ribosomal RNA small subunit methyltransferase-like protein [Acremonium chrysogenum ATCC 11550]
KFH42897.1	0	0	0	0	0	0	Cystathionine gamma-synthase-like protein [Acremonium chrysogenum ATCC 11550]
KFH42903.1	0	0	0	0	0	0	Autophagy-related protein-like protein [Acremonium chrysogenum ATCC 11550]
KFH42907.1	0.1429	0.2828	0.2423	0.7552	0.2204	0.1429	Histone H2A-like protein [Acremonium chrysogenum ATCC 11550]
KFH42916.1	0	0.0707	0	0	0	0	putative RING finger proteinc-like protein [Acremonium chrysogenum ATCC 11550]
KFH42920.1	0.301	0.2626	0.1	0.4126	0.451	0.5153	Histone H2B-like protein [Acremonium chrysogenum ATCC 11550]
KFH42921.1	0	0	0.0269	0	0.0286	0	Dihydrolipoyl dehydrogenase-like protein [Acremonium chrysogenum ATCC 11550]
KFH42923.1	0	0	0	0	0	0	tRNA acetyltransferase-like protein [Acremonium chrysogenum ATCC 11550]
KFH42927.1	0.0459	0.0909	0.1654	0.3916	0.1143	0.1582	nitronate monooxygenase-like protein [Acremonium chrysogenum ATCC 11550]
KFH42933.1	0	0	0	0	0	0	Eukaryotic translation initiation factor 3 subunit G-like protein [Acremonium chrysogenum ATCC 11550]
KFH42937.1	0	0	0	0	0	0	Mitochondrial import inner membrane translocase subunit-like protein [Acremonium chrysogenum ATCC 11550]
KFH42939.1	0	0	0	0	0	0	DNA-binding protein-like protein [Acremonium chrysogenum ATCC 11550]
KFH42945.1	0	0	0	0	0.0592	0	13 kDa ribonucleoprotein-associated protein-like protein [Acremonium chrysogenum ATCC 11550]
KFH42957.1	0.0408	0	0	0	0	0	DNA repair protein-like protein [Acremonium chrysogenum ATCC 11550]
KFH42965.1	0	0	0	0	0	0	Hexokinase-like protein [Acremonium chrysogenum ATCC 11550]
KFH42973.1	0	0	0	0	0	0	Vacuolar transporter chaperone-like protein [Acremonium chrysogenum ATCC 11550]
KFH42979.1	0	0	0	0.042	0.0245	0.0612	Methylmalonate-semialdehyde dehydrogenase [acylating]-like protein [Acremonium chrysogenum ATCC 11550]
KFH42988.1	0	0	0	0	0	0	Arginine N-methyltransferase-like protein [Acremonium chrysogenum ATCC 11550]
KFH42994.1	0	0	0	0	0	0	coatomer subunit-like protein [Acremonium chrysogenum ATCC 11550]
KFH43003.1	0	0	0	0	0	0	Calnexin-like protein [Acremonium chrysogenum ATCC 11550]
KFH43006.1	0	0	0	0.042	0	0	feruloyl esterase B-like protein [Acremonium chrysogenum ATCC 11550]
KFH43008.1	0	0	0	0	0	0	Phospho-2-dehydro-3-deoxyheptonate aldolase, phenylalanine-inhibited-like protein [Acremonium chrysogenum ATCC 11550]
KFH43010.1	0	0.1111	0.2731	0.6294	0.1102	0.2755	Inorganic pyrophosphatase-like protein [Acremonium chrysogenum ATCC 11550]
KFH43014.1	0	0	0	0	0.0163	0	Mannitol-1-phosphate 5-dehydrogenase-like protein [Acremonium chrysogenum ATCC 11550]
KFH43020.1	0	0	0	0	0	0	hypothetical protein ACRE_062400 [Acremonium chrysogenum ATCC 11550]
KFH43021.1	0	0	0	0	0	0	Isotrichodermin C-15 hydroxylase-like protein [Acremonium chrysogenum ATCC 11550]
KFH43023.1	0	0	0	0	0	0	Proteasome subunit beta type-like protein [Acremonium chrysogenum ATCC 11550]
KFH43025.1	0	0	0.1077	0.0909	0.0571	0	putative oxidoreductase-like protein [Acremonium chrysogenum ATCC 11550]
KFH43028.1	0	0	0	0	0	0	Homoserine O-acetyltransferase-like protein [Acremonium chrysogenum ATCC 11550]
KFH43036.1	0	0.0606	0	0.0839	0	0.0306	Glucose-6-phosphate isomerase-like protein [Acremonium chrysogenum ATCC 11550]
KFH43048.1	0	0	0.0385	0.1469	0.1592	0	Glycerol dehydrogenase-like protein [Acremonium chrysogenum ATCC 11550]
KFH43050.1	0	0.0202	0	0	0	0	hypothetical protein ACRE_061980 [Acremonium chrysogenum ATCC 11550]
KFH43052.1	0.0663	0.2828	0.2462	0.1958	0.9429	0.699	L-xylulose reductase-like protein [Acremonium chrysogenum ATCC 11550]
KFH43063.1	0	0	0.0846	0	0.3388	0.2449	Alcohol dehydrogenase-like protein [Acremonium chrysogenum ATCC 11550]
KFH43064.1	0	0	0	0	0	0	EKC/KEOPS complex subunit-like protein [Acremonium chrysogenum ATCC 11550]
KFH43083.1	0	0	0	0	0	0	hypothetical protein ACRE_062040 [Acremonium chrysogenum ATCC 11550]
KFH43089.1	0	0	0	0	0	0	hypothetical protein ACRE_061730 [Acremonium chrysogenum ATCC 11550]
KFH43092.1	0	0	0	0	0	0	metal-nicotianamine transporter-like protein [Acremonium chrysogenum ATCC 11550]
KFH43102.1	0	0	0	0	0	0	Xaa-Pro aminopeptidase P-like protein [Acremonium chrysogenum ATCC 11550]
KFH43106.1	0	0	0	0	0	0	signal peptidase complex subunit-like protein [Acremonium chrysogenum ATCC 11550]
KFH43108.1	0	0	0	0.2517	0	0	Mitochondrial import inner membrane translocase subunit-like protein [Acremonium chrysogenum ATCC 11550]
KFH43111.1	0	0	0	0.1329	0.0388	0	1,2-dihydroxy-3-keto-5-methylthiopentene dioxygenase-like protein [Acremonium chrysogenum ATCC 11550]
KFH43112.1	0	0	0	0	0	0	Transcriptional repressor rco-like protein [Acremonium chrysogenum ATCC 11550]
KFH43115.1	0.8929	0.6667	0.7885	1.9091	0.8286	1.8214	Malate dehydrogenase, cytoplasmic-like protein [Acremonium chrysogenum ATCC 11550]
KFH43120.1	0	0	0	0	0	0	Transcriptional activator-like protein [Acremonium chrysogenum ATCC 11550]
KFH43123.1	0.2602	0.5152	0.0885	0.5944	0.4959	0.2602	60S ribosomal protein-like protein [Acremonium chrysogenum ATCC 11550]
KFH43125.1	0	0	0	0	0	0	Enolase-phosphatase-like protein [Acremonium chrysogenum ATCC 11550]
KFH43127.1	0	0	0	0	0	0	histone H3-like centromeric protein-like protein [Acremonium chrysogenum ATCC 11550]
KFH43135.1	0.1173	0.2323	0	0.1608	0.4918	0.4337	60S ribosomal protein-like protein [Acremonium chrysogenum ATCC 11550]
KFH43145.1	0	0	0	0.1608	0	0	putative ribose 5-phosphate isomerase-like protein [Acremonium chrysogenum ATCC 11550]
KFH43146.1	0	0	0	0	0	0	Zinc carboxypeptidase A-like protein [Acremonium chrysogenum ATCC 11550]
KFH43147.1	0.1837	1.0404	0.1385	1.6573	0	4.2296	Thiamine thiazole synthase-like protein [Acremonium chrysogenum ATCC 11550]
KFH43157.1	0.6378	0.2222	0.7885	0.5874	0.9388	0.7602	Malate dehydrogenase-like protein [Acremonium chrysogenum ATCC 11550]
KFH43165.1	0	0	0	0	0	0.0306	Dihydroxyacetone kinase-like protein [Acremonium chrysogenum ATCC 11550]
KFH43168.1	0	0	0	0.0979	0	0.0714	putative triosephosphate isomerase-like protein [Acremonium chrysogenum ATCC 11550]
KFH43172.1	0	0.202	0	0.3077	0	0	hypothetical protein ACRE_061080 [Acremonium chrysogenum ATCC 11550]
KFH43173.1	0	0	0	0	0	0	AP-1 complex subunit beta-like protein [Acremonium chrysogenum ATCC 11550]
KFH43188.1	0	0	0	0	0	0	hypothetical protein ACRE_060750 [Acremonium chrysogenum ATCC 11550]
KFH43189.1	0	0	0	0	0	0	putative oxidoreductase-like protein [Acremonium chrysogenum ATCC 11550]
KFH43199.1	0	0	0.0923	0.1049	0.0143	0.0357	Aspartate aminotransferase-like protein [Acremonium chrysogenum ATCC 11550]
KFH43200.1	0	0	0	0	0	0	Quinidine resistance protein-like protein [Acremonium chrysogenum ATCC 11550]
KFH43203.1	0	0	0	0	0	0	hypothetical protein ACRE_060680 [Acremonium chrysogenum ATCC 11550]
KFH43207.1	0	0	0	0	0	0	Vacuolar protein sorting-associated protein-like protein [Acremonium chrysogenum ATCC 11550]
KFH43208.1	0	0	0	0	0	0	Serine/threonine-protein kinase-like protein [Acremonium chrysogenum ATCC 11550]
KFH43209.1	0	0	0	0	0	0	Negative cofactor 2 complex subunit alpha-like protein [Acremonium chrysogenum ATCC 11550]
KFH43214.1	0.4235	0	0.9	1.6364	2.0714	0.4235	Histone H4-like protein [Acremonium chrysogenum ATCC 11550]
KFH43219.1	0	0	0	0	0	0	hypothetical protein ACRE_060240 [Acremonium chrysogenum ATCC 11550]
KFH43224.1	0	0	0	0	0	0	hypothetical protein ACRE_060280 [Acremonium chrysogenum ATCC 11550]
KFH43228.1	0	0	0	0	0	0	hypothetical protein ACRE_060130 [Acremonium chrysogenum ATCC 11550]
KFH43241.1	0	0	0	0	0	0	Nuclear cap-binding protein subunit-like protein [Acremonium chrysogenum ATCC 11550]
KFH43248.1	0	0	0	0	0	0.0459	Protein transport protein-like protein [Acremonium chrysogenum ATCC 11550]
KFH43256.1	0	0	0.15	0	0	0	hypothetical protein ACRE_059740 [Acremonium chrysogenum ATCC 11550]
KFH43258.1	0	0	0	0	0	0	AP-1 complex subunit gamma-like protein [Acremonium chrysogenum ATCC 11550]
KFH43264.1	0	0	0.1269	0.2308	0	0	NADH dehydrogenase [ubiquinone] iron-sulfur protein 5-B-like protein [Acremonium chrysogenum ATCC 11550]
KFH43266.1	0	0	0	0	0	0	Signal recognition particle subunit-like protein [Acremonium chrysogenum ATCC 11550]
KFH43268.1	0	0	0	0	0	0.051	Myb-like DNA-binding protein myb-like protein [Acremonium chrysogenum ATCC 11550]
KFH43271.1	0.1122	0.2222	0.0846	0.3357	0.3388	0.6071	60S ribosomal protein-like protein [Acremonium chrysogenum ATCC 11550]
KFH43274.1	0	0	0	0.1329	0	0	putative RNA-binding protein-like protein [Acremonium chrysogenum ATCC 11550]
KFH43275.1	0	0	0	0	0	0.0561	putative monoglyceride lipase-like protein [Acremonium chrysogenum ATCC 11550]
KFH43277.1	0	0	0	0	0	0	Microsomal glutathione S-transferase-like protein [Acremonium chrysogenum ATCC 11550]
KFH43279.1	0	0	0	0	0	0	Clathrin light chain-like protein [Acremonium chrysogenum ATCC 11550]
KFH43286.1	0	0	0.0846	0.3357	0.0449	0	Calmodulin-like protein [Acremonium chrysogenum ATCC 11550]
KFH43296.1	0	0	0	0	0	0	hypothetical protein ACRE_059500 [Acremonium chrysogenum ATCC 11550]
KFH43308.1	0	0	0	0.042	0.0122	0	Fumarate hydratase-like protein [Acremonium chrysogenum ATCC 11550]
KFH43313.1	0	0	0	0	0.0102	0	Zinc finger transcription factor-like protein [Acremonium chrysogenum ATCC 11550]
KFH43323.1	0	0	0	0	0.0082	0	Modification methylase HphIA-like protein [Acremonium chrysogenum ATCC 11550]
KFH43327.1	0	0	0	0	0	0	hypothetical protein ACRE_059220 [Acremonium chrysogenum ATCC 11550]
KFH43330.1	0	0	0	0.042	0	0.0306	Ribosome-associated complex subunit-like protein [Acremonium chrysogenum ATCC 11550]
KFH43332.1	0	0	0	0	0.0184	0	26S proteasome regulatory subunit-like protein [Acremonium chrysogenum ATCC 11550]
KFH43346.1	0	0.6263	0.2385	0.4336	0.3306	0	40S ribosomal protein-like protein [Acremonium chrysogenum ATCC 11550]
KFH43348.1	0	0	0	0	0	0	Serine/threonine-protein kinase-like protein [Acremonium chrysogenum ATCC 11550]
KFH43351.1	0.3878	0.7677	0.3962	0.7203	0.7673	1.3214	Peptidyl-prolyl cis-trans isomerase-like protein [Acremonium chrysogenum ATCC 11550]
KFH43354.1	0	0	0	0	0	0	1-phosphatidylinositol 3-phosphate 5-kinase-like protein [Acremonium chrysogenum ATCC 11550]
KFH43364.1	0	0	0	0	0	0	Eukaryotic translation initiation factor 4E-like protein [Acremonium chrysogenum ATCC 11550]
KFH43378.1	0	0	0	0	0	0	putative serine/threonine-protein kinase-like protein [Acremonium chrysogenum ATCC 11550]
KFH43379.1	0	0	0	0	0	0	Ubiquitin-activating enzyme E1-like protein [Acremonium chrysogenum ATCC 11550]
KFH43392.1	0.9439	0.697	0.7115	1.7622	0.2204	0.352	ADP,ATP carrier protein-like protein [Acremonium chrysogenum ATCC 11550]
KFH43395.1	0.1786	0.3535	0.4269	0.7762	0.2265	0.2857	40S ribosomal protein S5-like protein [Acremonium chrysogenum ATCC 11550]
KFH43400.1	0	0	0.0577	0	0.1082	0.0765	glucan endo-1,3-beta-glucosidase-like protein [Acremonium chrysogenum ATCC 11550]
KFH43408.1	0	0	0	0	0	0	hypothetical protein ACRE_058530 [Acremonium chrysogenum ATCC 11550]
KFH43410.1	0	0	0	0	0	0	Arginine--tRNA ligase, cytoplasmic-like protein [Acremonium chrysogenum ATCC 11550]
KFH43412.1	0	0	0	0	0	0	RuvB-like helicase-like protein [Acremonium chrysogenum ATCC 11550]
KFH43418.1	0	0.9091	0.6269	1.1399	0.3327	0.1939	40S ribosomal protein-like protein [Acremonium chrysogenum ATCC 11550]
KFH43419.1	0	0	0	0	0	0	Septin-like protein [Acremonium chrysogenum ATCC 11550]
KFH43420.1	0	0	0	0	0	0	hypothetical protein ACRE_058730 [Acremonium chrysogenum ATCC 11550]
KFH43421.1	0	0	0	0	0	0	Centromere protein X-like protein [Acremonium chrysogenum ATCC 11550]
KFH43427.1	0	0	0	0	0	0	hypothetical protein ACRE_058030 [Acremonium chrysogenum ATCC 11550]
KFH43429.1	0	0.2424	0	0.1678	0.1082	0.1224	hypothetical protein ACRE_058210 [Acremonium chrysogenum ATCC 11550]
KFH43430.1	0	0	0	0	0	0	Vesicle transport v-SNARE protein-like protein [Acremonium chrysogenum ATCC 11550]
KFH43432.1	0	0	0	0	0	0	Mitochondrial inner membrane protein-like protein [Acremonium chrysogenum ATCC 11550]
KFH43437.1	0	0	0	0.049	0.0143	0	Non-specific lipid-transfer protein-like protein [Acremonium chrysogenum ATCC 11550]
KFH43443.1	0.3061	0.3333	0.2308	0.2308	0.8061	0.3061	Alcohol dehydrogenase-like protein [Acremonium chrysogenum ATCC 11550]
KFH43452.1	0	0	0	0.1049	0.0633	0	mRNA export protein-like protein [Acremonium chrysogenum ATCC 11550]
KFH43458.1	0	0	0	0.042	0	0	Threonine synthase-like protein [Acremonium chrysogenum ATCC 11550]
KFH43460.1	0.3367	0.3434	0.4346	0.993	0.1347	0.2653	5-methyltetrahydropteroyltriglutamate--homocysteine methyltransferase-like protein [Acremonium chrysogenum ATCC 11550]
KFH43461.1	0	0	0	0	0	0.0306	hypothetical protein ACRE_058010 [Acremonium chrysogenum ATCC 11550]
KFH43467.1	0	0	0	0	0	0	Actin-related protein-like protein [Acremonium chrysogenum ATCC 11550]
KFH43472.1	0	0	0	0	0	0	Transcription initiation factor IIA large subunit-like protein [Acremonium chrysogenum ATCC 11550]
KFH43475.1	0	0	0	0	0	0	hypothetical protein ACRE_057600 [Acremonium chrysogenum ATCC 11550]
KFH43480.1	0	0.0707	0	0.3497	0.0143	0.1173	UDP-N-acetylglucosamine pyrophosphorylase-like protein [Acremonium chrysogenum ATCC 11550]
KFH43482.1	0	0	0	0	0	0	hypothetical protein ACRE_057740 [Acremonium chrysogenum ATCC 11550]
KFH43485.1	0	0	0	0	0	0	Histidine biosynthesis trifunctional protein-like protein [Acremonium chrysogenum ATCC 11550]
KFH43491.1	0	0	0.0231	0.0909	0.0265	0.0306	Inosine-5'-monophosphate dehydrogenase-like protein [Acremonium chrysogenum ATCC 11550]
KFH43495.1	0.0969	0	0.0731	0	0	0.0969	ATP synthase subunit g-like protein [Acremonium chrysogenum ATCC 11550]
KFH43517.1	0	0	0	0	0	0	O-acetyl-ADP-ribose deacetylase MACROD2-like protein [Acremonium chrysogenum ATCC 11550]
KFH43521.1	0	0	0	0	0	0	glutamine--tRNA ligase-like protein [Acremonium chrysogenum ATCC 11550]
KFH43523.1	0	0	0	0	0	0	putative uncharacterized hydrolase -like protein [Acremonium chrysogenum ATCC 11550]
KFH43528.1	0	0	0	0	0	0	putative proline--tRNA ligase-like protein [Acremonium chrysogenum ATCC 11550]
KFH43530.1	0.1582	0.1515	0.1192	0.3497	0.0306	0.1582	Cytochrome b-c1 complex subunit Rieske-like protein [Acremonium chrysogenum ATCC 11550]
KFH43532.1	0	0	0	0	0	0	T-complex protein 1 subunit alpha-like protein [Acremonium chrysogenum ATCC 11550]
KFH43536.1	0	0	0	0	0	0	hypothetical protein ACRE_057280 [Acremonium chrysogenum ATCC 11550]
KFH43541.1	0	0	0	0	0	0	Calcium channel-like protein [Acremonium chrysogenum ATCC 11550]
KFH43548.1	0	0	0.0231	0.1189	0.0061	0	Elongation factor-like protein [Acremonium chrysogenum ATCC 11550]
KFH43552.1	0.2245	0.2727	0.1692	0.1888	0.1265	0.1378	40S ribosomal protein S4-like protein [Acremonium chrysogenum ATCC 11550]
KFH43567.1	0.1224	0.2424	0.2077	0.6364	0.398	0.4643	Nascent polypeptide-associated complex subunit beta-like protein [Acremonium chrysogenum ATCC 11550]
KFH43568.1	0	0	0.0808	0.3357	0.1612	0.2449	60S ribosomal protein-like protein [Acremonium chrysogenum ATCC 11550]
KFH43569.1	0	0	0	0.1049	0	0	N,O-diacetylmuramidase-like protein [Acremonium chrysogenum ATCC 11550]
KFH43576.1	0	0	0	0	0	0	ATP-dependent RNA helicase-like protein [Acremonium chrysogenum ATCC 11550]
KFH43590.1	0	0	0.0423	0.0769	0	0	Prohibitin-like protein [Acremonium chrysogenum ATCC 11550]
KFH43596.1	0	0	0	0	0	0.1224	Translation machinery-associated protein-like protein [Acremonium chrysogenum ATCC 11550]
KFH43604.1	0	0	0	0	0	0	Zinc D-Ala-D-Ala carboxypeptidase-like protein [Acremonium chrysogenum ATCC 11550]
KFH43605.1	0	0	0	0	0	0	Riboflavin synthase-like protein [Acremonium chrysogenum ATCC 11550]
KFH43620.1	0	0	0.0462	0.0839	0.0367	0.0306	Delta-1-pyrroline-5-carboxylate dehydrogenase-like protein [Acremonium chrysogenum ATCC 11550]
KFH43627.1	0	0	0	0.1049	0	0	hypothetical protein ACRE_056060 [Acremonium chrysogenum ATCC 11550]
KFH43629.1	0	0	0	0	0	0	Phosphoacetylglucosamine mutase-like protein [Acremonium chrysogenum ATCC 11550]
KFH43637.1	0	0	0	0	0	0	hypothetical protein ACRE_056000 [Acremonium chrysogenum ATCC 11550]
KFH43638.1	0	0	0	0	0	0	Phenylalanine--tRNA ligase alpha subunit-like protein [Acremonium chrysogenum ATCC 11550]
KFH43639.1	0.0306	0.1313	0.05	0.0909	0.0408	0.102	6-phosphogluconate dehydrogenase, decarboxylating-like protein [Acremonium chrysogenum ATCC 11550]
KFH43643.1	0	0.202	0	0.5175	0.2224	0	Glycine cleavage system H protein-like protein [Acremonium chrysogenum ATCC 11550]
KFH43651.1	0	0	0	0	0	0	1-phosphatidylinositol 4,5-bisphosphate phosphodiesterase-like protein [Acremonium chrysogenum ATCC 11550]
KFH43669.1	0	0	0	0	0	0.051	Porphobilinogen deaminase-like protein [Acremonium chrysogenum ATCC 11550]
KFH43671.1	0	0	0	0	0	0	NADH dehydrogenase [ubiquinone] 1 alpha subcomplex subunit-like protein [Acremonium chrysogenum ATCC 11550]
KFH43693.1	0	0	0	0	0	0	RutC family protein-like protein [Acremonium chrysogenum ATCC 11550]
KFH43702.1	0	0	0	0	0	0	hypothetical protein ACRE_055390 [Acremonium chrysogenum ATCC 11550]
KFH43707.1	0	0	0	0.6154	0.0469	0	Myosin regulatory light chain-like protein [Acremonium chrysogenum ATCC 11550]
KFH43708.1	0	0	0.5654	1.028	0.3	0.4235	10 kDa heat shock protein-like protein [Acremonium chrysogenum ATCC 11550]
KFH43709.1	0	0	0	0.1678	0.1857	0.4643	hypothetical protein ACRE_055020 [Acremonium chrysogenum ATCC 11550]
KFH43712.1	0	0	0	0	0	0	Transcriptional activator of proteases-like protein [Acremonium chrysogenum ATCC 11550]
KFH43714.1	0	0	0	0	0	0.0459	Cell division control protein-like protein [Acremonium chrysogenum ATCC 11550]
KFH43722.1	0	0	0	0	0	0	Saccharolysin-like protein [Acremonium chrysogenum ATCC 11550]
KFH43725.1	0	0	0	0	0	0	GTP-binding protein-like protein [Acremonium chrysogenum ATCC 11550]
KFH43730.1	0	0	0	0.0769	0	0	Eukaryotic translation initiation factor 2 subunit alpha-like protein [Acremonium chrysogenum ATCC 11550]
KFH43748.1	0	0	0	0	0	0	Mitogen-activated protein kinase-like protein [Acremonium chrysogenum ATCC 11550]
KFH43754.1	0	0	0	0.021	0	0	Translation initiation factor IF-like protein [Acremonium chrysogenum ATCC 11550]
KFH43757.1	0	0	0	0	0	0	ADP-ribosylation factor-binding protein-like protein [Acremonium chrysogenum ATCC 11550]
KFH43760.1	0	0	0	0	0.0143	0.0357	Succinyl-CoA:3-ketoacid coenzyme A transferase-like protein [Acremonium chrysogenum ATCC 11550]
KFH43763.1	0	0	0	0	0	0.0663	28 kDa heat- and acid-stable phosphoprotein-like protein [Acremonium chrysogenum ATCC 11550]
KFH43768.1	0	0	0	0	0	0	H/ACA ribonucleoprotein complex subunit-like protein [Acremonium chrysogenum ATCC 11550]
KFH43769.1	0	0	0.0308	0	0.0163	0.0816	Dihydrolipoyllysine-residue succinyltransferase component of 2-oxoglutarate dehydrogenase complex-like protein [Acremonium chrysogenum ATCC 11550]
KFH43785.1	0	0	0	0	0	0	Glucosamine 6-phosphate N-acetyltransferase-like protein [Acremonium chrysogenum ATCC 11550]
KFH43787.1	0	0	0	0	0	0	Esterase-like protein [Acremonium chrysogenum ATCC 11550]
KFH43797.1	0	0	0	0	0	0	Pre-mRNA-splicing factor-like protein [Acremonium chrysogenum ATCC 11550]
KFH43807.1	0	0	0	0	0	0	Sorbitol dehydrogenase-like protein [Acremonium chrysogenum ATCC 11550]
KFH43808.1	0	0	0	0	0	0.0408	Ribosomal N-lysine methyltransferase-like protein [Acremonium chrysogenum ATCC 11550]
KFH43820.1	0	0	0	0	0	0	Sorting nexin-like protein [Acremonium chrysogenum ATCC 11550]
KFH43833.1	0	0	0	0	0	0.0765	40S ribosomal protein S11-B-like protein [Acremonium chrysogenum ATCC 11550]
KFH43848.1	0	0	0	0	0	0	GTP-binding protein-like protein [Acremonium chrysogenum ATCC 11550]
KFH43861.1	0	0.0202	0	0	0	0	Kinetochore protein-like protein [Acremonium chrysogenum ATCC 11550]
KFH43867.1	0	0	0	0	0	0	Formation of crista junctions protein-like protein [Acremonium chrysogenum ATCC 11550]
KFH43875.1	0	0	0	0	0	0	6-hydroxy-D-nicotine oxidase-like protein [Acremonium chrysogenum ATCC 11550]
KFH43897.1	0	0	0	0	0.0327	0	hypothetical protein ACRE_053440 [Acremonium chrysogenum ATCC 11550]
KFH43900.1	0	0	0	0.049	0	0	Protein phosphatase 2C-like protein [Acremonium chrysogenum ATCC 11550]
KFH43905.1	0	0	0	0	0	0.1122	hypothetical protein ACRE_053240 [Acremonium chrysogenum ATCC 11550]
KFH43908.1	0	0	0.1038	0.4336	0	0	Cytochrome b-c1 complex subunit-like protein [Acremonium chrysogenum ATCC 11550]
KFH43909.1	0	0	0	0.1748	0.051	0	Cellular nucleic acid-binding protein-like protein [Acremonium chrysogenum ATCC 11550]
KFH43912.1	0	0	0	0.3846	0.0327	0	hypothetical protein ACRE_053280 [Acremonium chrysogenum ATCC 11550]
KFH43914.1	0	0.1414	0	0.0979	0	0	hypothetical protein ACRE_053110 [Acremonium chrysogenum ATCC 11550]
KFH43917.1	0	0	0	0.0979	0	0	ATP-dependent RNA helicase-like protein [Acremonium chrysogenum ATCC 11550]
KFH43922.1	0	0	0	0	0	0	Protein phosphatase 2C-like protein [Acremonium chrysogenum ATCC 11550]
KFH43923.1	0	0	0	0.0559	0	0	DnaJ protein-like protein [Acremonium chrysogenum ATCC 11550]
KFH43931.1	0	0	0.1	0.1818	0.1184	0.1327	60S ribosomal protein-like protein [Acremonium chrysogenum ATCC 11550]
KFH43934.1	0	0	0	0	0.0286	0.0714	Ran-specific GTPase-activating protein-like protein [Acremonium chrysogenum ATCC 11550]
KFH43941.1	0	0	0	0	0	0	Serine palmitoyltransferase-like protein [Acremonium chrysogenum ATCC 11550]
KFH43942.1	0	0	0	0	0	0	putative hydroxymethylpyrimidine/phosphomethylpyrimidine kinase-like protein [Acremonium chrysogenum ATCC 11550]
KFH43944.1	0	0	0	0.042	0	0	NAD-specific glutamate dehydrogenase-like protein [Acremonium chrysogenum ATCC 11550]
KFH43946.1	0	0	0	0.028	0	0	Transmembrane GTPase-like protein [Acremonium chrysogenum ATCC 11550]
KFH43951.1	0.1224	0	0.3423	0.6224	0.1082	0	40S ribosomal protein-like protein [Acremonium chrysogenum ATCC 11550]
KFH43953.1	0	0	0	0	0	0	Guanine nucleotide-binding protein subunit beta-like protein [Acremonium chrysogenum ATCC 11550]
KFH43955.1	0	0	0	0	0	0	Transcription initiation factor TFIID subunit-like protein [Acremonium chrysogenum ATCC 11550]
KFH43972.1	0	0	0	0.042	0	0	L-ornithine 5-monooxygenase-like protein [Acremonium chrysogenum ATCC 11550]
KFH43978.1	0.0306	0	0.05	0	0.0265	0	Choline oxidase-like protein [Acremonium chrysogenum ATCC 11550]
KFH43982.1	0	0	0	0	0	0	proteasome subunit alpha type-like protein [Acremonium chrysogenum ATCC 11550]
KFH43988.1	0	0	0	0	0	0	NAD/NADP-dependent betaine aldehyde dehydrogenase-like protein [Acremonium chrysogenum ATCC 11550]
KFH43990.1	0	0	0	0.0559	0	0	mannose-1-phosphate guanyltransferase-like protein [Acremonium chrysogenum ATCC 11550]
KFH44000.1	0	0	0	0	0	0	rhamnogalacturonate lyase C-like protein [Acremonium chrysogenum ATCC 11550]
KFH44008.1	0	0	0	0	0	0	Deoxyhypusine hydroxylase-like protein [Acremonium chrysogenum ATCC 11550]
KFH44014.1	0	0	0	0	0	0	26S proteasome regulatory subunit rpn-like protein [Acremonium chrysogenum ATCC 11550]
KFH44019.1	0	0	0	0	0	0	NADPH--cytochrome P450 reductase-like protein [Acremonium chrysogenum ATCC 11550]
KFH44020.1	0	0	0	0	0	0.0969	Non-canonical purine NTP phosphatase-like protein [Acremonium chrysogenum ATCC 11550]
KFH44046.1	0.0204	0	0	0	0	0	ATP-dependent RNA helicase-like protein [Acremonium chrysogenum ATCC 11550]
KFH44047.1	0	0.0101	0	0	0	0	Nonribosomal peptide synthetase-like protein [Acremonium chrysogenum ATCC 11550]
KFH44050.1	0	0	0.1154	0	0	0	hypothetical protein ACRE_051750 [Acremonium chrysogenum ATCC 11550]
KFH44053.1	0	0	0	0	0	0	Glucosidase 2 subunit beta-like protein [Acremonium chrysogenum ATCC 11550]
KFH44066.1	0	0	0	0	0	0	putative oxidoreductase-like protein [Acremonium chrysogenum ATCC 11550]
KFH44078.1	0	0	0	0	0	0	hypothetical protein ACRE_051740 [Acremonium chrysogenum ATCC 11550]
KFH44086.1	0	0	0	0	0	0	Apyrase-like protein [Acremonium chrysogenum ATCC 11550]
KFH44088.1	0	0	0	0	0	0	hypothetical protein ACRE_051660 [Acremonium chrysogenum ATCC 11550]
KFH44104.1	0	0	0	0.0699	0	0	Fructose-1,6-bisphosphatase-like protein [Acremonium chrysogenum ATCC 11550]
KFH44110.1	0	0	0.0346	0.0629	0	0	glycosidase-like protein [Acremonium chrysogenum ATCC 11550]
KFH44123.1	0	0	0	0.3147	0.0653	0.3776	Homoserine dehydrogenase-like protein [Acremonium chrysogenum ATCC 11550]
KFH44125.1	0	0.1212	0.15	0.0839	0	0.0612	Hydroxymethylglutaryl-CoA synthase-like protein [Acremonium chrysogenum ATCC 11550]
KFH44130.1	0	0	0	0	0	0	Transcriptional regulatory protein-like protein [Acremonium chrysogenum ATCC 11550]
KFH44137.1	0	0	0	0	0	0	Protein transport protein-like protein [Acremonium chrysogenum ATCC 11550]
KFH44164.1	0	0	0	0	0	0	putative RNA-binding protein-like protein [Acremonium chrysogenum ATCC 11550]
KFH44189.1	0	0	0	0	0	0	hypothetical protein ACRE_050430 [Acremonium chrysogenum ATCC 11550]
KFH44216.1	0	0	0	0	0	0.0459	Alkaline proteinase-like protein [Acremonium chrysogenum ATCC 11550]
KFH44221.1	0.8929	0.7778	1.3692	1.1049	1.0735	1.0816	ATP synthase subunit beta-like protein [Acremonium chrysogenum ATCC 11550]
KFH44223.1	0	0.202	0.1692	0.3077	0.149	0.102	Cytochrome c oxidase polypeptide-like protein [Acremonium chrysogenum ATCC 11550]
KFH44228.1	0	0	0.0115	0	0.0061	0	2-oxoglutarate dehydrogenase-like protein [Acremonium chrysogenum ATCC 11550]
KFH44250.1	0	0	0	0	0	0	1,4-alpha-glucan-branching enzyme-like protein [Acremonium chrysogenum ATCC 11550]
KFH44263.1	0	0	0	0	0	0	putative oxidoreductase-like protein [Acremonium chrysogenum ATCC 11550]
KFH44272.1	0.1173	0.5152	0.4962	2.2797	0.3694	0.9235	hypothetical protein ACRE_049350 [Acremonium chrysogenum ATCC 11550]
KFH44281.1	0.0204	0.1919	0.0731	0.1748	0.0857	0.1837	Catalase-peroxidase-like protein [Acremonium chrysogenum ATCC 11550]
KFH44294.1	0	0	0	0	0	0	dipeptidyl peptidase-like protein [Acremonium chrysogenum ATCC 11550]
KFH44298.1	0	0	0	0	0	0	putative fructose-bisphosphate aldolase-like protein [Acremonium chrysogenum ATCC 11550]
KFH44314.1	0	0	0	0	0	0	Tryptophan synthase-like protein [Acremonium chrysogenum ATCC 11550]
KFH44316.1	0	0	0	0	0	0	40S ribosomal protein-like protein [Acremonium chrysogenum ATCC 11550]
KFH44321.1	0	0.1212	0.1	0.2867	0.2041	0.2092	Adenylate kinase-like protein [Acremonium chrysogenum ATCC 11550]
KFH44336.1	0	0	0.0577	0.1608	0.0306	0.0357	Aspartate aminotransferase-like protein [Acremonium chrysogenum ATCC 11550]
KFH44343.1	0	0	0	0	0	0	Isoleucine--tRNA ligase, cytoplasmic-like protein [Acremonium chrysogenum ATCC 11550]
KFH44346.1	0	0	0.0308	0	0.0163	0	Oxygen-dependent coproporphyrinogen-III oxidase-like protein [Acremonium chrysogenum ATCC 11550]
KFH44349.1	0	0	0	0	0	0	26S proteasome regulatory subunit rpn-like protein [Acremonium chrysogenum ATCC 11550]
KFH44351.1	0	0	0	0	0	0	Regulator of V-ATPase in vacuolar membrane protein-like protein [Acremonium chrysogenum ATCC 11550]
KFH44353.1	0	0.2828	0.1077	0.4406	0.2224	0.5561	hypothetical protein ACRE_049030 [Acremonium chrysogenum ATCC 11550]
KFH44354.1	0	0	0	0	0	0.0051	Neurofibromin-like protein [Acremonium chrysogenum ATCC 11550]
KFH44365.1	0	0	0	0	0	0.0306	Apoptosis-inducing factor-like protein [Acremonium chrysogenum ATCC 11550]
KFH44383.1	0	0	0	0.0699	0	0.1071	hypothetical protein ACRE_048520 [Acremonium chrysogenum ATCC 11550]
KFH44403.1	0	0	0	0	0	0	hypothetical protein ACRE_048290 [Acremonium chrysogenum ATCC 11550]
KFH44406.1	0	0	0	0	0	0	hypothetical protein ACRE_048320 [Acremonium chrysogenum ATCC 11550]
KFH44414.1	0	0	0	0	0	0	Nuclear movement protein-like protein [Acremonium chrysogenum ATCC 11550]
KFH44415.1	0	0	0	0	0	0	hypothetical protein ACRE_047580 [Acremonium chrysogenum ATCC 11550]
KFH44419.1	0	0	0	0	0	0	hypothetical protein ACRE_047900 [Acremonium chrysogenum ATCC 11550]
KFH44424.1	0	0.0909	0.2615	0.0629	0.0837	0.0969	Acetyl-CoA acetyltransferase-like protein [Acremonium chrysogenum ATCC 11550]
KFH44435.1	0	0.0202	0	0	0	0	Transcription initiation factor TFIID subunit-like protein [Acremonium chrysogenum ATCC 11550]
KFH44437.1	0	0.0707	0	0	0	0.0765	D-serine dehydratase-like protein [Acremonium chrysogenum ATCC 11550]
KFH44441.1	0	0	0.0923	0.2657	0.0776	0.1582	putative fumarate reductase-like protein [Acremonium chrysogenum ATCC 11550]
KFH44448.1	0	0	0	0	0	0	Heat shock protein-like protein [Acremonium chrysogenum ATCC 11550]
KFH44452.1	0	0	0	0	0	0	Arsenical-resistance protein-like protein [Acremonium chrysogenum ATCC 11550]
KFH44462.1	0	0	0	0	0.0327	0	hypothetical protein ACRE_047930 [Acremonium chrysogenum ATCC 11550]
KFH44465.1	0	0	0	0	0	0	Chromate transport protein-like protein [Acremonium chrysogenum ATCC 11550]
KFH44489.1	0	0	0	0.042	0	0.0306	PWWP domain-containing protein-like protein [Acremonium chrysogenum ATCC 11550]
KFH44496.1	0	0	0	0	0.0673	0	hypothetical protein ACRE_047030 [Acremonium chrysogenum ATCC 11550]
KFH44498.1	0	0	0	0	0.0143	0	hypothetical protein ACRE_047050 [Acremonium chrysogenum ATCC 11550]
KFH44499.1	0	0.0707	0.0538	0.3357	0.1184	0.2449	Protein disulfide-isomerase-like protein [Acremonium chrysogenum ATCC 11550]
KFH44511.1	0	0	0	0	0	0	Mitochondrial phosphate carrier protein-like protein [Acremonium chrysogenum ATCC 11550]
KFH44513.1	0	0	0	0	0	0	Threonine--tRNA ligase, cytoplasmic-like protein [Acremonium chrysogenum ATCC 11550]
KFH44516.1	0	0	0	0	0	0	Nuclear protein localization protein-like protein [Acremonium chrysogenum ATCC 11550]
KFH44523.1	0	0	0	0.021	0	0	Carbamoyl-phosphate synthase arginine-specific large chain-like protein [Acremonium chrysogenum ATCC 11550]
KFH44525.1	0	0	0	0	0	0	4-hydroxy-2-oxo-heptane-1,7-dioate aldolase-like protein [Acremonium chrysogenum ATCC 11550]
KFH44527.1	0	0	0	0.0699	0	0	Cysteine and histidine-rich domain-containing protein-like protein [Acremonium chrysogenum ATCC 11550]
KFH44528.1	0	0	0	0	0	0	hypothetical protein ACRE_047270 [Acremonium chrysogenum ATCC 11550]
KFH44531.1	0	0.1212	0	0	0	0.1276	F-actin-capping protein subunit beta-like protein [Acremonium chrysogenum ATCC 11550]
KFH44537.1	0	0.0505	0	0.0629	0	0.0255	Heat shock protein-like protein [Acremonium chrysogenum ATCC 11550]
KFH44544.1	0	0	0	0	0	0	Fatty acid synthase subunit beta-like protein [Acremonium chrysogenum ATCC 11550]
KFH44547.1	0	0	0	0	0	0	Eukaryotic translation initiation factor 5B-like protein [Acremonium chrysogenum ATCC 11550]
KFH44552.1	0.0714	0.1414	0	0.0979	0.0286	0	NADH-ubiquinone oxidoreductase 29.9 kDa subunit-like protein [Acremonium chrysogenum ATCC 11550]
KFH44558.1	0	0	0	0.3566	0.1041	0	hypothetical protein ACRE_046510 [Acremonium chrysogenum ATCC 11550]
KFH44561.1	0	0	0	0.021	0	0	Vacuolar protein-sorting protein-like protein [Acremonium chrysogenum ATCC 11550]
KFH44562.1	0	0	0	0.2517	0.0735	0.1837	Pleckstriny domain-containing family A member-like protein [Acremonium chrysogenum ATCC 11550]
KFH44567.1	0	0	0	0	0	0	hypothetical protein ACRE_046190 [Acremonium chrysogenum ATCC 11550]
KFH44572.1	0.0663	0	0	0.0909	0	0.0663	Ribose-5-phosphate isomerase-like protein [Acremonium chrysogenum ATCC 11550]
KFH44575.1	0	0	0	0	0	0	La protein-like protein [Acremonium chrysogenum ATCC 11550]
KFH44582.1	0	0.2121	0.1769	0.7902	1.1469	1.8061	Eukaryotic translation initiation factor 5A-like protein [Acremonium chrysogenum ATCC 11550]
KFH44584.1	0	0	0	0	0.0204	0.051	hypothetical protein ACRE_046720 [Acremonium chrysogenum ATCC 11550]
KFH44591.1	0	0	0	0	0	0	Aspartate--tRNA ligase, cytoplasmic-like protein [Acremonium chrysogenum ATCC 11550]
KFH44593.1	0	0	0	0	0.0265	0	3-oxoacyl-[acyl-carrier-protein] reductase-like protein [Acremonium chrysogenum ATCC 11550]
KFH44595.1	0	0	0	0	0	0	hypothetical protein ACRE_045960 [Acremonium chrysogenum ATCC 11550]
KFH44597.1	0	0	0	0	0	0	hypothetical protein ACRE_045650 [Acremonium chrysogenum ATCC 11550]
KFH44601.1	0	0	0	0.035	0	0.051	Acetolactate synthase catalytic subunit-like protein [Acremonium chrysogenum ATCC 11550]
KFH44621.1	0	0	0	0	0	0	Galactokinase-like protein [Acremonium chrysogenum ATCC 11550]
KFH44626.1	0	0	0	0	0	0	Translation machinery-associated protein-like protein [Acremonium chrysogenum ATCC 11550]
KFH44638.1	0	0	0	0	0.0918	0	hypothetical protein ACRE_045780 [Acremonium chrysogenum ATCC 11550]
KFH44641.1	0	0	0	0.3986	0	0	Translation machinery-associated protein-like protein [Acremonium chrysogenum ATCC 11550]
KFH44648.1	0	0	0	0	0	0	hypothetical protein ACRE_045920 [Acremonium chrysogenum ATCC 11550]
KFH44649.1	0	0	0	0	0	0	hypothetical protein ACRE_046160 [Acremonium chrysogenum ATCC 11550]
KFH44653.1	0	0	0	0	0	0	putative sugar kinase-like protein [Acremonium chrysogenum ATCC 11550]
KFH44655.1	0	0	0	0	0	0	hypothetical protein ACRE_045510 [Acremonium chrysogenum ATCC 11550]
KFH44661.1	0	0	0	0	0	0	CUE domain-containing protein-like protein [Acremonium chrysogenum ATCC 11550]
KFH44668.1	0	0	0	0	0	0	putative glutamate synthase [NADPH]-like protein [Acremonium chrysogenum ATCC 11550]
KFH44673.1	0.0357	0.202	0.1269	0.2657	0.0408	0.0561	Plasma membrane ATPase-like protein [Acremonium chrysogenum ATCC 11550]
KFH44687.1	0	0	0	0.0769	0	0	Mitochondrial DNA replication protein-like protein [Acremonium chrysogenum ATCC 11550]
KFH44691.1	0	0	0	0	0	0	hypothetical protein ACRE_045130 [Acremonium chrysogenum ATCC 11550]
KFH44694.1	0	0	0	0	0	0	Vacuolar transporter chaperone-like protein [Acremonium chrysogenum ATCC 11550]
KFH44701.1	0.1327	0.4747	0.1	0.8182	0.1204	0.301	O-acetylhomoserine-like protein [Acremonium chrysogenum ATCC 11550]
KFH44702.1	0.051	0.0505	0.0192	0.1818	0.0102	0.0255	Long chain acyl-CoA synthetase 7, peroxisomal-like protein [Acremonium chrysogenum ATCC 11550]
KFH44703.1	0.0204	0	0	0	0	0	hypothetical protein ACRE_045480 [Acremonium chrysogenum ATCC 11550]
KFH44704.1	0.2092	0.0707	0.3269	0.2867	0.0306	0.0357	Citrate synthase-like protein [Acremonium chrysogenum ATCC 11550]
KFH44709.1	0	0.2929	0	0.2028	0.1367	0.148	steroid-binding protein-like protein [Acremonium chrysogenum ATCC 11550]
KFH44712.1	0	0	0	0.1748	0.1959	0.1276	putative lyase-like protein [Acremonium chrysogenum ATCC 11550]
KFH44714.1	0.0969	0.303	0.3923	0.2098	0.2449	0.352	Mitochondrial outer membrane protein porin-like protein [Acremonium chrysogenum ATCC 11550]
KFH44718.1	0	0	0	0	0	0	hypothetical protein ACRE_044690 [Acremonium chrysogenum ATCC 11550]
KFH44738.1	0	0	0	0	0	0	putative cytochrome b5-like protein [Acremonium chrysogenum ATCC 11550]
KFH44742.1	0	0	0	0	0	0	Nucleolar protein-like protein [Acremonium chrysogenum ATCC 11550]
KFH44748.1	0	0	0	0	0	0	Asparagine synthetase [glutamine-hydrolyzing]-like protein [Acremonium chrysogenum ATCC 11550]
KFH44753.1	0	0	0	0	0	0	Coatomer subunit epsilon-like protein [Acremonium chrysogenum ATCC 11550]
KFH44755.1	0	0.2323	0	0.1608	0	0	Multiprotein-bridging factor-like protein [Acremonium chrysogenum ATCC 11550]
KFH44776.1	0	0	0	0	0.0306	0	hypothetical protein ACRE_044090 [Acremonium chrysogenum ATCC 11550]
KFH44778.1	0	0	0	0	0	0	hypothetical protein ACRE_044110 [Acremonium chrysogenum ATCC 11550]
KFH44781.1	0	0	0	0	0	0	putative glutamine amidotransferase-like protein-like protein [Acremonium chrysogenum ATCC 11550]
KFH44784.1	0	0	0	0	0	0	Broad-range acid phosphatase-like protein [Acremonium chrysogenum ATCC 11550]
KFH44798.1	0.102	0	0.3423	0.4056	0.0204	0	hypothetical protein ACRE_044260 [Acremonium chrysogenum ATCC 11550]
KFH44799.1	0	0	0	0	0	0	Signal recognition particle SEC65 subunit-like protein [Acremonium chrysogenum ATCC 11550]
KFH44810.1	0	0	0	0	0	0.0459	Alkylglycerol monooxygenase-like protein [Acremonium chrysogenum ATCC 11550]
KFH44816.1	0	0	0	0	0	0	RuvB-like helicase-like protein [Acremonium chrysogenum ATCC 11550]
KFH44818.1	0	0	0	0	0	0	T-complex protein 1 subunit gamma-like protein [Acremonium chrysogenum ATCC 11550]
KFH44822.1	0	0	0	0	0	0	Glutathione reductase-like protein [Acremonium chrysogenum ATCC 11550]
KFH44835.1	0	0	0	0.028	0	0	Alpha-L-fucosidase-like protein [Acremonium chrysogenum ATCC 11550]
KFH44841.1	0	0	0	0	0	0	Mannose-P-dolichol utilization defect 1 protein-like protein [Acremonium chrysogenum ATCC 11550]
KFH44845.1	0	0	0	0	0	0	Low specificity L-threonine aldolase-like protein [Acremonium chrysogenum ATCC 11550]
KFH44846.1	0	0	0	0	0	0	Glucan endo-1,3-beta-glucosidase-like protein [Acremonium chrysogenum ATCC 11550]
KFH44851.1	0	0	0	0	0	0	Quinone oxidoreductase-like protein-like protein [Acremonium chrysogenum ATCC 11550]
KFH44875.1	0	0	0	0	0	0	hypothetical protein ACRE_043220 [Acremonium chrysogenum ATCC 11550]
KFH44893.1	0	0	0	0	0	0.0459	D-amino-acid oxidase-like protein [Acremonium chrysogenum ATCC 11550]
KFH44895.1	0	0.101	0.2346	0.1469	0.2327	0.1071	Stress protein-like protein [Acremonium chrysogenum ATCC 11550]
KFH44913.1	0	0.0606	0	0.042	0	0.0306	Acetyl-CoA hydrolase-like protein [Acremonium chrysogenum ATCC 11550]
KFH44917.1	0	0	0	0	0	0	Xanthine phosphoribosyltransferase-like protein [Acremonium chrysogenum ATCC 11550]
KFH44919.1	0	1.6465	0.0385	1.5315	0	0.8316	Cephalosporin biosynthesis expandase/hydroxylase-like protein [Acremonium chrysogenum ATCC 11550]
KFH44921.1	0	0	0.1538	0	0	0	hypothetical protein ACRE_042530 [Acremonium chrysogenum ATCC 11550]
KFH44925.1	0	0	0	0.1888	0	0.0408	Acetyl-CoA--deacetylcephalosporin C acetyltransferase-like protein [Acremonium chrysogenum ATCC 11550]
KFH44948.1	0	0	0	0	0	0	hypothetical protein ACRE_042720 [Acremonium chrysogenum ATCC 11550]
KFH44963.1	0	0	0	0	0	0.1888	4-aminobutyrate aminotransferase-like protein [Acremonium chrysogenum ATCC 11550]
KFH44969.1	0	0	0	0	0	0	Golgi SNAP receptor complex member-like protein [Acremonium chrysogenum ATCC 11550]
KFH44970.1	0	0	0	0	0.0408	0.102	hypothetical protein ACRE_042080 [Acremonium chrysogenum ATCC 11550]
KFH44973.1	0.102	0	0	0.3077	0.0408	0	ADP-ribosylation factor-like protein [Acremonium chrysogenum ATCC 11550]
KFH44976.1	0.0663	0	0.1731	0.0909	0.1306	0.0663	60S ribosomal protein L6-B-like protein [Acremonium chrysogenum ATCC 11550]
KFH44979.1	0	0	0	0	0	0	J-type co-chaperone-like protein [Acremonium chrysogenum ATCC 11550]
KFH44980.1	0.1378	0	0.2346	0	0.3245	0.3112	60S ribosomal protein-like protein [Acremonium chrysogenum ATCC 11550]
KFH44987.1	0	0	0	0.0629	0	0	Proteasomal ubiquitin receptor-like protein [Acremonium chrysogenum ATCC 11550]
KFH44995.1	0.0765	0.3232	0.9808	1.4545	0.4245	0.3878	Elongation factor 1-beta-like protein [Acremonium chrysogenum ATCC 11550]
KFH45004.1	0	0	0	0	0	0	dipeptidyl peptidase-like protein [Acremonium chrysogenum ATCC 11550]
KFH45012.1	0	0	0	0	0	0	Kinesin-related protein-like protein [Acremonium chrysogenum ATCC 11550]
KFH45016.1	0	0	0	0	0	0	hypothetical protein ACRE_042330 [Acremonium chrysogenum ATCC 11550]
KFH45017.1	0	0	0	0	0	0	Pre-mRNA-processing ATP-dependent RNA helicase-like protein [Acremonium chrysogenum ATCC 11550]
KFH45018.1	0	0	0	0	0	0	hypothetical protein ACRE_042210 [Acremonium chrysogenum ATCC 11550]
KFH45020.1	0	0	0	0	0	0	Lipoamide acyltransferase component of branched-chain alpha-keto acid dehydrogenase complex-like protein [Acremonium chrysogenum ATCC 11550]
KFH45024.1	0	0	0	0	0.0143	0	hypothetical protein ACRE_041280 [Acremonium chrysogenum ATCC 11550]
KFH45030.1	0	0	0	0	0	0	3-oxoadipate enol-lactonase-like protein [Acremonium chrysogenum ATCC 11550]
KFH45042.1	0	0	0	0	0	0.1122	hypothetical protein ACRE_041260 [Acremonium chrysogenum ATCC 11550]
KFH45044.1	0	0	0	0	0	0	Dimethyl-sulfide monooxygenase-like protein [Acremonium chrysogenum ATCC 11550]
KFH45056.1	0	0	0	0	0	0	41 kDa peptidyl-prolyl cis-trans isomerase-like protein [Acremonium chrysogenum ATCC 11550]
KFH45057.1	0	0.0707	0	0.049	0	0.0765	Isocitrate dehydrogenase [NADP]-like protein [Acremonium chrysogenum ATCC 11550]
KFH45063.1	0	0	0	0	0	0	putative sterigmatocystin biosynthesis monooxygenase-like protein [Acremonium chrysogenum ATCC 11550]
KFH45067.1	0	0	0	0	0	0	N-sulfoglucosamine sulfohydrolase-like protein [Acremonium chrysogenum ATCC 11550]
KFH45068.1	0	0	0	0	0.0265	0.0663	Vesicle-associated membrane protein-associated protein-like protein [Acremonium chrysogenum ATCC 11550]
KFH45069.1	0	0	0	0	0.0102	0	Laccase-like protein [Acremonium chrysogenum ATCC 11550]
KFH45071.1	0	0	0	0	0	0	Tyrosine--tRNA ligase, cytoplasmic-like protein [Acremonium chrysogenum ATCC 11550]
KFH45072.1	0	0	0	0	0	0	Flavohemoprotein-like protein [Acremonium chrysogenum ATCC 11550]
KFH45079.1	0	0	0	0.049	0	0	putative peroxisomal-coenzyme A synthetase-like protein [Acremonium chrysogenum ATCC 11550]
KFH45081.1	0.1888	1.596	0.3385	1.7762	0.5184	0.449	60S acidic ribosomal protein P1-like protein [Acremonium chrysogenum ATCC 11550]
KFH45093.1	0	0	0	0.042	0	0	hypothetical protein ACRE_041590 [Acremonium chrysogenum ATCC 11550]
KFH45103.1	0	0	0	0	0	0	Acetyl-CoA carboxylase-like protein [Acremonium chrysogenum ATCC 11550]
KFH45121.1	0	0	0	0.0769	0.0102	0.0561	Benzoylformate decarboxylase-like protein [Acremonium chrysogenum ATCC 11550]
KFH45123.1	0	0	0	0	0	0	Nonribosomal peptide synthetase-like protein [Acremonium chrysogenum ATCC 11550]
KFH45125.1	0	0	0	0	0	0	25-hydroxycholesterol 7-alpha-hydroxylase-like protein [Acremonium chrysogenum ATCC 11550]
KFH45129.1	0	0	0	0	0	0.0051	Nonribosomal peptide synthetase-like protein [Acremonium chrysogenum ATCC 11550]
KFH45131.1	0	0	0	0	0	0	hypothetical protein ACRE_040980 [Acremonium chrysogenum ATCC 11550]
KFH45133.1	0	0	0	0	0	0	Cystathionine beta-synthase-like protein [Acremonium chrysogenum ATCC 11550]
KFH45141.1	0	0	0	0	0	0	Importin subunit beta-like protein [Acremonium chrysogenum ATCC 11550]
KFH45143.1	0	0	0	0.1958	0	0.0663	putative phosphatase-like protein [Acremonium chrysogenum ATCC 11550]
KFH45144.1	0	0.5253	0.5077	3.0629	0.5163	0	ATP synthase subunit K-like protein [Acremonium chrysogenum ATCC 11550]
KFH45163.1	0	0	0	0.1189	0	0	Rho GDP-dissociation inhibitor-like protein [Acremonium chrysogenum ATCC 11550]
KFH45169.1	0	0	0	0	0	0	Glutathione S-transferase omega-like protein [Acremonium chrysogenum ATCC 11550]
KFH45177.1	0.0816	0	0.0308	0.1748	0	0	Short/branched chain specific acyl-CoA dehydrogenase-like protein [Acremonium chrysogenum ATCC 11550]
KFH45180.1	0	0	0	0	0	0	putative transcriptional regulatory protein -like protein [Acremonium chrysogenum ATCC 11550]
KFH45181.1	0	0	0	0	0	0	hypothetical protein ACRE_040120 [Acremonium chrysogenum ATCC 11550]
KFH45182.1	0	0	0	0	0	0	Protein kinase C-like protein [Acremonium chrysogenum ATCC 11550]
KFH45188.1	0.1224	0	0.0923	0	0.1102	0.1224	Thioredoxin-like protein [Acremonium chrysogenum ATCC 11550]
KFH45202.1	0	0	0	0	0	0	Anhydro-N-acetylmuramic acid kinase-like protein [Acremonium chrysogenum ATCC 11550]
KFH45208.1	0	0	0	0	0	0	Mitochondrial fission process protein-like protein [Acremonium chrysogenum ATCC 11550]
KFH45209.1	0	0	0	0	0	0	hypothetical protein ACRE_040500 [Acremonium chrysogenum ATCC 11550]
KFH45222.1	0	0	0	0.0629	0.0612	0.0459	Glutamine synthetase-like protein [Acremonium chrysogenum ATCC 11550]
KFH45223.1	0	0	0	0	0	0	hypothetical protein ACRE_039320 [Acremonium chrysogenum ATCC 11550]
KFH45227.1	0	0	0	0	0	0	Proteasome subunit alpha-like protein [Acremonium chrysogenum ATCC 11550]
KFH45230.1	0	0	0	0	0	0.0255	hypothetical protein ACRE_039650 [Acremonium chrysogenum ATCC 11550]
KFH45232.1	0	0	0	0	0	0	Cysteine desulfurase-like protein [Acremonium chrysogenum ATCC 11550]
KFH45235.1	0	0	0	0	0	0	hypothetical protein ACRE_039630 [Acremonium chrysogenum ATCC 11550]
KFH45238.1	0	0	0	0	0	0	ATP-dependent RNA helicase-like protein [Acremonium chrysogenum ATCC 11550]
KFH45241.1	0	0	0	0.2028	0.0592	0.2092	Meiotic expression up-regulated protein-like protein [Acremonium chrysogenum ATCC 11550]
KFH45245.1	0	0.0505	0.0192	0.0699	0.0102	0.0816	Transketolase-like protein [Acremonium chrysogenum ATCC 11550]
KFH45253.1	0	0	0	0	0	0.0561	hydrolase-like protein [Acremonium chrysogenum ATCC 11550]
KFH45254.1	0	0	0	0	0.6592	0	hypothetical protein ACRE_039310 [Acremonium chrysogenum ATCC 11550]
KFH45255.1	0	0	0	0.1259	0.0796	0	hypothetical protein ACRE_039680 [Acremonium chrysogenum ATCC 11550]
KFH45256.1	0	0	0	0	0	0	hypothetical protein ACRE_039420 [Acremonium chrysogenum ATCC 11550]
KFH45257.1	0	0	0	0.1608	0.0469	0.1173	Spermidine synthase-like protein [Acremonium chrysogenum ATCC 11550]
KFH45262.1	0	0	0	0	0	0	C-1-tetrahydrofolate synthase-like protein [Acremonium chrysogenum ATCC 11550]
KFH45272.1	0	0	0	0.0629	0.0184	0.0918	GU4 nucleic-binding protein-like protein [Acremonium chrysogenum ATCC 11550]
KFH45275.1	0	0	0	0	0	0.0459	D-malate dehydrogenase [decarboxylating]-like protein [Acremonium chrysogenum ATCC 11550]
KFH45276.1	0	0	0	0	0	0	putative ribosome biogenesis protein-like protein [Acremonium chrysogenum ATCC 11550]
KFH45282.1	0	0	0	0	0	0	Galactose-1-phosphate uridylyltransferase-like protein [Acremonium chrysogenum ATCC 11550]
KFH45292.1	0	0	0	0	0	0	Pore membrane protein of 33 kDa-like protein [Acremonium chrysogenum ATCC 11550]
KFH45295.1	0	0	0	0.2098	0.0184	0	Bifunctional protein-like protein [Acremonium chrysogenum ATCC 11550]
KFH45300.1	0	0	0	0	0	0	DNA-directed RNA polymerase-like protein [Acremonium chrysogenum ATCC 11550]
KFH45302.1	0	0	0	0	0.0184	0	Exopolyphosphatase-like protein [Acremonium chrysogenum ATCC 11550]
KFH45305.1	0	0	0	0	0	0	Trehalase-like protein [Acremonium chrysogenum ATCC 11550]
KFH45319.1	0	0	0	0	0	0	clathrin heavy chain-like protein [Acremonium chrysogenum ATCC 11550]
KFH45328.1	0	0	0	0	0	0	Pre-rRNA-processing protein-like protein [Acremonium chrysogenum ATCC 11550]
KFH45335.1	0	0.0909	0	0.1259	0	0.0918	quinone oxidoreductase-like protein [Acremonium chrysogenum ATCC 11550]
KFH45336.1	0	0	0.0423	0	0.0224	0	succinyl-CoA ligase [ADP-forming] subunit alpha-like protein [Acremonium chrysogenum ATCC 11550]
KFH45338.1	0	0	0	0	0.0224	0	hypothetical protein ACRE_038430 [Acremonium chrysogenum ATCC 11550]
KFH45348.1	0.2959	0.8485	0.1385	0.4056	0.1184	0.2959	40S ribosomal protein S7-like protein [Acremonium chrysogenum ATCC 11550]
KFH45359.1	0	0	0	0	0	0	26S protease regulatory subunit-like protein [Acremonium chrysogenum ATCC 11550]
KFH45364.1	0	0.0101	0	0	0.002	0.0051	Nonribosomal peptide synthetase-like protein [Acremonium chrysogenum ATCC 11550]
KFH45372.1	0	0	0	0	0	0	Versicolorin B desaturase-like protein [Acremonium chrysogenum ATCC 11550]
KFH45378.1	0	0	0	0	0	0	hypothetical protein ACRE_038220 [Acremonium chrysogenum ATCC 11550]
KFH45380.1	0	0	0	0	0	0	Oxygen-dependent choline dehydrogenase-like protein [Acremonium chrysogenum ATCC 11550]
KFH45386.1	0	0	0	0	0	0	1,3-beta-glucanosyltransferase-like protein [Acremonium chrysogenum ATCC 11550]
KFH45387.1	0	0	0	0.0769	0	0	Succinate/fumarate mitochondrial transporter-like protein [Acremonium chrysogenum ATCC 11550]
KFH45392.1	0	0	0	0	0.0429	0	Zinc-type alcohol dehydrogenase-like protein -like protein [Acremonium chrysogenum ATCC 11550]
KFH45409.1	0	0	0	0	0	0	ABC transporter-like protein [Acremonium chrysogenum ATCC 11550]
KFH45415.1	0	0	0	0	0	0	hypothetical protein ACRE_037830 [Acremonium chrysogenum ATCC 11550]
KFH45424.1	0	0	0	0.0839	0	0.0612	hypothetical protein ACRE_037500 [Acremonium chrysogenum ATCC 11550]
KFH45445.1	0	0	0	0	0.4	0.102	hypothetical protein ACRE_037560 [Acremonium chrysogenum ATCC 11550]
KFH45464.1	0	0	0	0	0	0	Alanine--tRNA ligase-like protein [Acremonium chrysogenum ATCC 11550]
KFH45466.1	0	0	0	0	0	0	Dynein light chain, cytoplasmic-like protein [Acremonium chrysogenum ATCC 11550]
KFH45480.1	0	0	0	0	0	0.051	hypothetical protein ACRE_036660 [Acremonium chrysogenum ATCC 11550]
KFH45486.1	0	0	0	0	0	0	Cysteine synthase-like protein [Acremonium chrysogenum ATCC 11550]
KFH45490.1	0.0306	0.1313	0.2038	0.6643	0.1939	0.2245	Heat shock protein-like protein [Acremonium chrysogenum ATCC 11550]
KFH45492.1	0	0	0	0	0	0	FAD-linked oxidoreductase-like protein [Acremonium chrysogenum ATCC 11550]
KFH45497.1	0	0	0	0	0	0.0102	DNA-directed RNA polymerase II subunit-like protein [Acremonium chrysogenum ATCC 11550]
KFH45499.1	0	0.2222	0.1346	0.1538	0.1327	0.1786	NADH-cytochrome b5 reductase-like protein [Acremonium chrysogenum ATCC 11550]
KFH45502.1	0	0	0	0	0	0	Vacuolar protein sorting-associated protein-like protein [Acremonium chrysogenum ATCC 11550]
KFH45506.1	0	0	0	0	0.0204	0	Sphingolipid long chain base-responsive protein-like protein [Acremonium chrysogenum ATCC 11550]
KFH45507.1	0	0	0	0	0	0	Morphogenesis-related protein-like protein [Acremonium chrysogenum ATCC 11550]
KFH45520.1	0	0	0	0	0	0	2-oxoglutarate-dependent dioxygenase-like protein [Acremonium chrysogenum ATCC 11550]
KFH45537.1	0	0	0	0	0.0265	0	putative oxidoreductase-like protein [Acremonium chrysogenum ATCC 11550]
KFH45541.1	0	0	0	0	0	0	hypothetical protein ACRE_036450 [Acremonium chrysogenum ATCC 11550]
KFH45544.1	0	0	0	0	0	0	hypothetical protein ACRE_036230 [Acremonium chrysogenum ATCC 11550]
KFH45545.1	0	0	0.0577	0.1608	0.0306	0	2-methylcitrate synthase-like protein [Acremonium chrysogenum ATCC 11550]
KFH45547.1	0	0	0	0	0	0	Linear gramicidin synthase subunit D-like protein [Acremonium chrysogenum ATCC 11550]
KFH45548.1	0	0	0	0	0	0	Alpha-glucosidase-like protein [Acremonium chrysogenum ATCC 11550]
KFH45576.1	0	0	0	0	0	0	Methylisocitrate lyase-like protein [Acremonium chrysogenum ATCC 11550]
KFH45577.1	0	0	0	0	0	0	Type-1 glutamine synthetase-like protein [Acremonium chrysogenum ATCC 11550]
KFH45580.1	0	0	0	0	0	0	GTP-binding protein-like protein [Acremonium chrysogenum ATCC 11550]
KFH45608.1	0.2653	0.5253	0.0885	1.2797	0.5082	0.9337	60S ribosomal protein-like protein [Acremonium chrysogenum ATCC 11550]
KFH45610.1	0	0	0	0	0	0.1173	hypothetical protein ACRE_035370 [Acremonium chrysogenum ATCC 11550]
KFH45618.1	0.0408	0.0808	0.1423	0.4266	0.0163	0.0867	Homocitrate synthase-like protein [Acremonium chrysogenum ATCC 11550]
KFH45622.1	0	0	0	0	0	0	putative mitochondrial carrier-like protein [Acremonium chrysogenum ATCC 11550]
KFH45623.1	0.1378	0	0.1038	0.4336	0.0551	0.1378	Acyl carrier protein-like protein [Acremonium chrysogenum ATCC 11550]
KFH45625.1	0	0	0	0	0.0143	0	leucine aminopeptidase-like protein [Acremonium chrysogenum ATCC 11550]
KFH45645.1	0	0	0	0	0	0	Dolichyl-diphosphooligosaccharide--protein glycosyltransferase subunit-like protein [Acremonium chrysogenum ATCC 11550]
KFH45648.1	0	0	0	0	0	0	hypothetical protein ACRE_035730 [Acremonium chrysogenum ATCC 11550]
KFH45650.1	0	0	0	0	0	0	hypothetical protein ACRE_035150 [Acremonium chrysogenum ATCC 11550]
KFH45655.1	0	0	0	0	0	0	ADP-ribose pyrophosphatase-like protein [Acremonium chrysogenum ATCC 11550]
KFH45661.1	0	0	0	0	0	0	hypothetical protein ACRE_035300 [Acremonium chrysogenum ATCC 11550]
KFH45680.1	0	0.1313	0.0231	0.042	0.1122	0.2296	Subtilisin-like proteinase-like protein [Acremonium chrysogenum ATCC 11550]
KFH45683.1	0	0	0	0	0	0.0153	Leptomycin B resistance protein-like protein [Acremonium chrysogenum ATCC 11550]
KFH45685.1	0	0	0.1769	0.3217	0.0939	0.2347	NADH-ubiquinone oxidoreductase 9.5 kDa subunit-like protein [Acremonium chrysogenum ATCC 11550]
KFH45686.1	0	0	0	0	0	0	Methyltransferase-like protein 7A-like protein [Acremonium chrysogenum ATCC 11550]
KFH45690.1	0.0561	0	0	0	0	0	hypothetical protein ACRE_034590 [Acremonium chrysogenum ATCC 11550]
KFH45691.1	0	0	0	0	0.0469	0	hypothetical protein ACRE_034600 [Acremonium chrysogenum ATCC 11550]
KFH45699.1	0	0	0	0	0	0	Chitin synthase regulatory factor-like protein [Acremonium chrysogenum ATCC 11550]
KFH45708.1	0	0	0	0	0.0143	0	hypothetical protein ACRE_034450 [Acremonium chrysogenum ATCC 11550]
KFH45714.1	0	0.0404	0	0.028	0	0.0204	AP-2 complex subunit beta-like protein [Acremonium chrysogenum ATCC 11550]
KFH45719.1	0	0	0	0.0979	0	0	Eukaryotic translation initiation factor 3 subunit K-like protein [Acremonium chrysogenum ATCC 11550]
KFH45722.1	0	0	0	0	0	0	T-complex protein 1 subunit-like protein [Acremonium chrysogenum ATCC 11550]
KFH45724.1	0	0	0	0	0	0	hypothetical protein ACRE_034610 [Acremonium chrysogenum ATCC 11550]
KFH45729.1	0	0	0	0	0	0	T-complex protein 1 subunit eta-like protein [Acremonium chrysogenum ATCC 11550]
KFH45732.1	0.0459	0.0909	0.1538	0.2378	0.0816	0.148	Aconitate hydratase-like protein [Acremonium chrysogenum ATCC 11550]
KFH45740.1	0	0	0	0.021	0	0	Importin subunit beta-like protein [Acremonium chrysogenum ATCC 11550]
KFH45743.1	0	0	0	0	0	0.0459	hypothetical protein ACRE_034440 [Acremonium chrysogenum ATCC 11550]
KFH45747.1	0	0	0	0	0	0	Serine palmitoyltransferase-like protein [Acremonium chrysogenum ATCC 11550]
KFH45748.1	0	0	0	0.1259	0	0	ran guanine nucleotide release factor-like protein [Acremonium chrysogenum ATCC 11550]
KFH45753.1	0	0	0	0	0.0265	0.0663	26S proteasome regulatory subunit-like protein [Acremonium chrysogenum ATCC 11550]
KFH45758.1	0	0	0	0	0	0	Phosphoribosylaminoimidazole carboxylase-like protein [Acremonium chrysogenum ATCC 11550]
KFH45762.1	0.1327	0.2626	0.2308	1.0769	0.3143	0.1327	14-3-3 protein-like protein [Acremonium chrysogenum ATCC 11550]
KFH45765.1	0	0.303	0.1154	1.3217	0.5633	0.9643	Protein of unknown functionlike protein-like protein [Acremonium chrysogenum ATCC 11550]
KFH45767.1	0.1633	0	0.1231	0	0.1531	0	60S ribosomal protein L33-A-like protein [Acremonium chrysogenum ATCC 11550]
KFH45772.1	0.0153	0	0	0	0	0	Serine/threonine-protein kinase-like protein [Acremonium chrysogenum ATCC 11550]
KFH45776.1	0	0.7778	0.2962	0.5385	0.1571	0.3929	60S ribosomal protein-like protein [Acremonium chrysogenum ATCC 11550]
KFH45785.1	0.2806	0.1919	0.3231	0.2937	0.4286	0.2143	Cytochrome c peroxidase-like protein [Acremonium chrysogenum ATCC 11550]
KFH45786.1	0	0	0	0	0	0.0153	Calcium-transporting ATPase sarcoplasmic/endoplasmic reticulum-like protein [Acremonium chrysogenum ATCC 11550]
KFH45787.1	0	0	0	0	0	0	Eukaryotic translation initiation factor 3 subunit D-like protein [Acremonium chrysogenum ATCC 11550]
KFH45804.1	0	0	0	0	0	0	hypothetical protein ACRE_034010 [Acremonium chrysogenum ATCC 11550]
KFH45808.1	0	0	0	0	0	0	Tether containing UBX domain for-like protein [Acremonium chrysogenum ATCC 11550]
KFH45821.1	0	0	0	0	0.0204	0	hypothetical protein ACRE_032880 [Acremonium chrysogenum ATCC 11550]
KFH45822.1	0	0	0.0731	0.042	0.0531	0.0306	Isocitrate lyase-like protein [Acremonium chrysogenum ATCC 11550]
KFH45828.1	0	0	0	0.1259	0	0.0918	hypothetical protein ACRE_033180 [Acremonium chrysogenum ATCC 11550]
KFH45838.1	0	0	0	0	0	0.051	ATPase-like protein [Acremonium chrysogenum ATCC 11550]
KFH45841.1	0	0	0	0	0	0	Transcription elongation factor-like protein [Acremonium chrysogenum ATCC 11550]
KFH45842.1	0	0	0	0.0909	0.0551	0.0663	Cys-Gly metallodipeptidase-like protein [Acremonium chrysogenum ATCC 11550]
KFH45849.1	0	0	0	0	0	0	Isoamyl acetate-hydrolyzing esterase-like protein [Acremonium chrysogenum ATCC 11550]
KFH45853.1	0	0.0909	0.0692	0.0629	0	0.0918	serine racemase-like protein [Acremonium chrysogenum ATCC 11550]
KFH45854.1	0	0	0	0	0	0.0561	Phosphoribosylaminoimidazole-succinocarboxamide synthase-like protein [Acremonium chrysogenum ATCC 11550]
KFH45858.1	0	0	0	0	0	0	Succinate dehydrogenase assembly factor-like protein [Acremonium chrysogenum ATCC 11550]
KFH45859.1	0	0	0	0.0629	0	0	cAMP-dependent protein kinase regulatory subunit-like protein [Acremonium chrysogenum ATCC 11550]
KFH45868.1	0	0	0	0	0	0	FACT complex subunit-like protein [Acremonium chrysogenum ATCC 11550]
KFH45871.1	0	0	0	0	0.0531	0	5-hydroxyisourate hydrolase-like protein [Acremonium chrysogenum ATCC 11550]
KFH45873.1	0	0	0	0	0.2388	0.1071	hypothetical protein ACRE_032980 [Acremonium chrysogenum ATCC 11550]
KFH45880.1	0	0	0	0.1119	0.0163	0.0816	gamma-glutamyl phosphate reductase-like protein [Acremonium chrysogenum ATCC 11550]
KFH45884.1	0.0459	0.1818	0.3115	0.2028	0.0592	0.148	Ketol-acid reductoisomerase-like protein [Acremonium chrysogenum ATCC 11550]
KFH45887.1	0	0	0	0	0	0	Endoplasmic reticulum vesicle protein-like protein [Acremonium chrysogenum ATCC 11550]
KFH45889.1	0	0	0	0	0	0	hypothetical protein ACRE_033040 [Acremonium chrysogenum ATCC 11550]
KFH45890.1	0	0	0	0	0	0	tubulin--tyrosine ligase-like protein [Acremonium chrysogenum ATCC 11550]
KFH45892.1	0	0	0	0	0	0	Dibenzothiophene desulfurization enzyme C-like protein [Acremonium chrysogenum ATCC 11550]
KFH45894.1	0	0	0	0	0	0	Methyltransferase-like protein 7B-like protein [Acremonium chrysogenum ATCC 11550]
KFH45901.1	0	0	0	0	0	0	Diminuto-like protein [Acremonium chrysogenum ATCC 11550]
KFH45902.1	0	0	0	0	0	0.0408	Septin-like protein [Acremonium chrysogenum ATCC 11550]
KFH45910.1	0	0	0	0	0.0531	0	Protein SnodProt1-like protein [Acremonium chrysogenum ATCC 11550]
KFH45911.1	0.0357	0	0.1269	0.5315	0.0878	0.2704	Tubulin beta chain-like protein [Acremonium chrysogenum ATCC 11550]
KFH45917.1	0	0.0909	0	0.0629	0	0.0918	Protein of unknown functionlike protein [Acremonium chrysogenum ATCC 11550]
KFH45918.1	0	0	0	0	0	0	Branched-chain-amino-acid aminotransferase-like protein [Acremonium chrysogenum ATCC 11550]
KFH45919.1	0	0	0	0	0	0	hypothetical protein ACRE_032410 [Acremonium chrysogenum ATCC 11550]
KFH45922.1	0	0	0	0	0	0.0459	4-hydroxy-2-oxoglutarate aldolase-like protein [Acremonium chrysogenum ATCC 11550]
KFH45926.1	0	0	0	0	0	0	Alcohol dehydrogenase-like protein [Acremonium chrysogenum ATCC 11550]
KFH45929.1	0	0	0.05	0.0909	0.0571	0.0663	NADH-ubiquinone oxidoreductase 24 kDa subunit-like protein [Acremonium chrysogenum ATCC 11550]
KFH45942.1	0	0	0	0	0	0	Aflatoxin B1 aldehyde reductase member-like protein [Acremonium chrysogenum ATCC 11550]
KFH45948.1	0	0	0	0	0	0	hypothetical protein ACRE_032370 [Acremonium chrysogenum ATCC 11550]
KFH45957.1	0	0	0	0	0	0	Copper amine oxidase-like protein [Acremonium chrysogenum ATCC 11550]
KFH45962.1	0	0	0	0	0	0	Alkanesulfonate monooxygenase-like protein [Acremonium chrysogenum ATCC 11550]
KFH45965.1	0	0	0.1077	0	0.1327	0.1429	40S ribosomal protein-like protein [Acremonium chrysogenum ATCC 11550]
KFH45966.1	0	0	0	0	0	0	hypothetical protein ACRE_031680 [Acremonium chrysogenum ATCC 11550]
KFH45968.1	0	0.0808	0	0.0559	0	0	6-hydroxytryprostatin B O-methyltransferase-like protein [Acremonium chrysogenum ATCC 11550]
KFH45977.1	0	0.7576	0.0385	0.5245	0.0918	0.4745	putative NADP-dependent oxidoreductase-like protein [Acremonium chrysogenum ATCC 11550]
KFH45978.1	0.148	0	0.1115	0.2028	0.0592	0	40S ribosomal protein-like protein [Acremonium chrysogenum ATCC 11550]
KFH45989.1	0	0.7475	0	0.7622	0.0408	1.0357	hypothetical protein ACRE_031420 [Acremonium chrysogenum ATCC 11550]
KFH45992.1	0	0	0	0	0	0	Carrier protein-like protein [Acremonium chrysogenum ATCC 11550]
KFH45993.1	0.1684	0	0.3	0	0.1592	0.398	hypothetical protein ACRE_031400 [Acremonium chrysogenum ATCC 11550]
KFH45997.1	0	0	0	0	0	0.0561	WW domain-containing oxidoreductase-like protein [Acremonium chrysogenum ATCC 11550]
KFH46002.1	0	0.0202	0	0	0	0	Structural maintenance of chromosomes protein-like protein [Acremonium chrysogenum ATCC 11550]
KFH46007.1	0	0	0	0	0	0.0306	Altered inheritance of mitochondria protein-like protein [Acremonium chrysogenum ATCC 11550]
KFH46012.1	0	0	0.6385	0.1538	0.4571	0.2449	Ubiquitin-40S ribosomal protein-like protein [Acremonium chrysogenum ATCC 11550]
KFH46025.1	0	0	0	0	0.0143	0	Cell surface glycoprotein-like protein [Acremonium chrysogenum ATCC 11550]
KFH46027.1	0	0	0	0.1958	0.0367	0.0918	Saccharopine dehydrogenase [NAD(+), L-lysine-forming]-like protein [Acremonium chrysogenum ATCC 11550]
KFH46029.1	0	0	0	0	0	0.1122	Arginase-like protein [Acremonium chrysogenum ATCC 11550]
KFH46043.1	0	0	0	0	0	0	hypothetical protein ACRE_031620 [Acremonium chrysogenum ATCC 11550]
KFH46051.1	0	0	0	0	0	0	Nucleolar protein-like protein [Acremonium chrysogenum ATCC 11550]
KFH46064.1	0	0	0	0	0	0	importin subunit beta-like protein [Acremonium chrysogenum ATCC 11550]
KFH46066.1	0	0	0	0	0	0	hypothetical protein ACRE_030980 [Acremonium chrysogenum ATCC 11550]
KFH46069.1	0	0	0	0.049	0	0	Hydroxyacid-oxoacid transhydrogenase-like protein [Acremonium chrysogenum ATCC 11550]
KFH46070.1	0	0	0	0	0	0	NADH-ubiquinone oxidoreductase 51 kDa subunit-like protein [Acremonium chrysogenum ATCC 11550]
KFH46073.1	0	0	0	0.1119	0	0	hypothetical protein ACRE_030960 [Acremonium chrysogenum ATCC 11550]
KFH46074.1	0	0	0	0	0	0.051	Acetyl esterase-like protein [Acremonium chrysogenum ATCC 11550]
KFH46079.1	0	0	0	0	0	0	Quinic acid utilization activator-like protein [Acremonium chrysogenum ATCC 11550]
KFH46085.1	0	0	0	0	0	0	Adenylosuccinate synthetase-like protein [Acremonium chrysogenum ATCC 11550]
KFH46088.1	0	0	0	0.0769	0	0	NADH-ubiquinone oxidoreductase 30.4 kDa subunit-like protein [Acremonium chrysogenum ATCC 11550]
KFH46110.1	0	0	0	0	0	0	di- and tripeptidase-like protein [Acremonium chrysogenum ATCC 11550]
KFH46111.1	0	0	0	0	0	0	hypothetical protein ACRE_030690 [Acremonium chrysogenum ATCC 11550]
KFH46126.1	0	0	0	0	0	0	2-oxoisovalerate dehydrogenase subunit alpha-like protein [Acremonium chrysogenum ATCC 11550]
KFH46127.1	0	0	0	0.049	0	0	Glycerol kinase-like protein [Acremonium chrysogenum ATCC 11550]
KFH46129.1	0	0	0	0	0	0	hypothetical protein ACRE_031060 [Acremonium chrysogenum ATCC 11550]
KFH46137.1	0	0	0	0	0	0	hypothetical protein ACRE_031000 [Acremonium chrysogenum ATCC 11550]
KFH46139.1	0	0	0	0	0	0	Rho1 guanine nucleotide exchange factor-like protein [Acremonium chrysogenum ATCC 11550]
KFH46140.1	0	0	0	0	0.0898	0.102	NADH-ubiquinone oxidoreductase 21.3 kDa subunit-like protein [Acremonium chrysogenum ATCC 11550]
KFH46144.1	0	0.2525	0.1731	0.6643	0.1143	0.5612	Woronin body major protein-like protein [Acremonium chrysogenum ATCC 11550]
KFH46159.1	0	0	0	0	0	0	H/ACA ribonucleoprotein complex subunit-like protein [Acremonium chrysogenum ATCC 11550]
KFH46168.1	0.1684	0	0.3	0.2308	0.0673	0.1684	Cytochrome b-c1 complex subunit-like protein [Acremonium chrysogenum ATCC 11550]
KFH46169.1	0	0	0	0	0	0	Mitogen-activated protein kinase-like protein [Acremonium chrysogenum ATCC 11550]
KFH46172.1	0	0	0	0	0.0245	0	hypothetical protein ACRE_029610 [Acremonium chrysogenum ATCC 11550]
KFH46180.1	0	0	0	0	0.0306	0.0765	putative peroxiredoxin bcp-like protein [Acremonium chrysogenum ATCC 11550]
KFH46183.1	0	0	0	0	0	0	hypothetical protein ACRE_029570 [Acremonium chrysogenum ATCC 11550]
KFH46184.1	0	0	0	0	0	0	D-arabinitol 2-dehydrogenase [ribulose-forming]-like protein [Acremonium chrysogenum ATCC 11550]
KFH46191.1	0	0	0	0	0	0	hypothetical protein ACRE_030170 [Acremonium chrysogenum ATCC 11550]
KFH46192.1	0	0	0	0	0	0	Casein kinase I-like protein [Acremonium chrysogenum ATCC 11550]
KFH46193.1	0	0	0	0	0	0	hypothetical protein ACRE_030110 [Acremonium chrysogenum ATCC 11550]
KFH46202.1	0	0	0.3577	0.1748	0.051	0	hypothetical protein ACRE_029950 [Acremonium chrysogenum ATCC 11550]
KFH46210.1	0	0	0	0.0839	0	0	Prohibitin-like protein [Acremonium chrysogenum ATCC 11550]
KFH46211.1	0	0	0	0	0	0	Low molecular weight phosphotyrosine protein phosphatase-like protein [Acremonium chrysogenum ATCC 11550]
KFH46213.1	0	0	0	0	0	0	Methionine aminopeptidase-like protein [Acremonium chrysogenum ATCC 11550]
KFH46219.1	0	0	0	0.0559	0.0347	0	putative nucleosome assembly protein-like protein [Acremonium chrysogenum ATCC 11550]
KFH46222.1	0	0	0	0.7692	0	0	Tropomyosin-like protein [Acremonium chrysogenum ATCC 11550]
KFH46236.1	0	0	0	0	0.0347	0.0867	Peptidyl-prolyl cis-trans isomerase B-like protein [Acremonium chrysogenum ATCC 11550]
KFH46239.1	0	0	0	0	0	0	Cyanate hydratase-like protein [Acremonium chrysogenum ATCC 11550]
KFH46242.1	0	0	0	0	0	0	Abhydrolase domain-containing protein-like protein [Acremonium chrysogenum ATCC 11550]
KFH46249.1	0	0	0	0	0	0	hypothetical protein ACRE_029350 [Acremonium chrysogenum ATCC 11550]
KFH46270.1	0	0.0707	0	0.1049	0.0143	0.0357	D-3-phosphoglycerate dehydrogenase-like protein [Acremonium chrysogenum ATCC 11550]
KFH46276.1	0	0	0	0	0	0	Serine--tRNA ligase, cytoplasmic-like protein [Acremonium chrysogenum ATCC 11550]
KFH46285.1	0.2296	0.2828	0.1731	0.7692	0.1755	0.2296	40S ribosomal protein S1-like protein [Acremonium chrysogenum ATCC 11550]
KFH46286.1	0	0	0	0.0559	0	0	rRNA-processing protein-like protein [Acremonium chrysogenum ATCC 11550]
KFH46301.1	0	0	0	0	0	0	Protein yop-like protein [Acremonium chrysogenum ATCC 11550]
KFH46306.1	0	0.2323	0	0.1608	0.0469	0.1173	Calmodulin-like protein [Acremonium chrysogenum ATCC 11550]
KFH46317.1	0	0	0	0	0	0	Brix domain-containing protein-like protein [Acremonium chrysogenum ATCC 11550]
KFH46322.1	0	0	0	0	0	0	Nitronate monooxygenase-like protein [Acremonium chrysogenum ATCC 11550]
KFH46325.1	0	0	0	0	0	0	2-oxoisovalerate dehydrogenase subunit beta-like protein [Acremonium chrysogenum ATCC 11550]
KFH46328.1	0	0	0	0	0	0	hypothetical protein ACRE_027790 [Acremonium chrysogenum ATCC 11550]
KFH46331.1	0	0	0	0	0	0	26S proteasome regulatory subunit-like protein [Acremonium chrysogenum ATCC 11550]
KFH46345.1	0.2908	0	5.3154	0.3986	44.6367	0	Glucose-repressible gene protein-like protein [Acremonium chrysogenum ATCC 11550]
KFH46346.1	0	0	0	0	0.0224	0.1939	F-actin-capping protein subunit alpha-like protein [Acremonium chrysogenum ATCC 11550]
KFH46347.1	0.0153	0	0	0	0	0	Sterol regulatory element-binding protein-like protein [Acremonium chrysogenum ATCC 11550]
KFH46352.1	0	0	0	0.1189	0	0	Pre-rRNA-processing protein-like protein [Acremonium chrysogenum ATCC 11550]
KFH46353.1	0	0	0	0	0	0	hypothetical protein ACRE_028420 [Acremonium chrysogenum ATCC 11550]
KFH46356.1	0	0	0	0.3497	0	0.1939	3-ketoacyl-CoA thiolase 1, peroxisomal-like protein [Acremonium chrysogenum ATCC 11550]
KFH46360.1	0.1531	0	0	0	0	0	39S ribosomal protein-like protein [Acremonium chrysogenum ATCC 11550]
KFH46363.1	0	0	0.0346	0.0979	0	0	Polyadenylate-binding protein, cytoplasmic and nuclear-like protein [Acremonium chrysogenum ATCC 11550]
KFH46369.1	0	0	0	0.014	0.0041	0	ABC transporter G family member-like protein [Acremonium chrysogenum ATCC 11550]
KFH46375.1	0	0	0	0	0	0	Protein-like protein [Acremonium chrysogenum ATCC 11550]
KFH46388.1	0	0	0.1038	0.1888	0.1265	0.1378	cytochrome b5-like protein [Acremonium chrysogenum ATCC 11550]
KFH46389.1	0	0	0	0	0	0.3469	hypothetical protein ACRE_028370 [Acremonium chrysogenum ATCC 11550]
KFH46391.1	0	0.0707	0.0269	0.049	0.0143	0.0357	alanine aminotransferase-like protein [Acremonium chrysogenum ATCC 11550]
KFH46395.1	0	0	0	0	0	0	hypothetical protein ACRE_028120 [Acremonium chrysogenum ATCC 11550]
KFH46400.1	0	0	0	0	0	0	Ribosome biogenesis protein-like protein [Acremonium chrysogenum ATCC 11550]
KFH46405.1	0	0	0	0	0	0	hypothetical protein ACRE_026820 [Acremonium chrysogenum ATCC 11550]
KFH46419.1	0	0	0	0.0699	0	0	NAD(P)H-dependent D-xylose reductase-like protein [Acremonium chrysogenum ATCC 11550]
KFH46421.1	0	0	0	0	0	0	Zinc/cadmium resistance protein-like protein [Acremonium chrysogenum ATCC 11550]
KFH46422.1	0	0	0	0	0	0	hypothetical protein ACRE_027630 [Acremonium chrysogenum ATCC 11550]
KFH46424.1	0	0	0	0	0	0	Cutinase transcription factor 1 beta-like protein [Acremonium chrysogenum ATCC 11550]
KFH46427.1	0	0	0	0.0769	0	0.1173	Glucose-6-phosphate 1-epimerase-like protein [Acremonium chrysogenum ATCC 11550]
KFH46431.1	0	0.1818	0.0692	0.1259	0.1878	0.3214	Minor allergen Alt a-like protein [Acremonium chrysogenum ATCC 11550]
KFH46435.1	0	0.1515	0.2077	0.3776	0.0673	0	60S ribosomal protein L20-B-like protein [Acremonium chrysogenum ATCC 11550]
KFH46443.1	0	0	0	0	0	0	Choline-sulfatase-like protein [Acremonium chrysogenum ATCC 11550]
KFH46455.1	0	0	0	0.042	0	0.0306	Acetamidase-like protein [Acremonium chrysogenum ATCC 11550]
KFH46456.1	0	0	0	0	0	0	3-mercaptopyruvate sulfurtransferase-like protein [Acremonium chrysogenum ATCC 11550]
KFH46462.1	0	0	0	0	0	0	Protein phosphatase 1 regulatory subunit-like protein [Acremonium chrysogenum ATCC 11550]
KFH46463.1	0	0	0.25	0.4545	0.349	0.5663	60S ribosomal protein-like protein [Acremonium chrysogenum ATCC 11550]
KFH46466.1	0	0	0.1231	0.1469	0.0429	0	Homoisocitrate dehydrogenase-like protein [Acremonium chrysogenum ATCC 11550]
KFH46473.1	0	0	0	0	0	0	Syntaxin-like protein-like protein [Acremonium chrysogenum ATCC 11550]
KFH46481.1	0.0663	0.1313	0.05	0.0909	0.0592	0.148	40S ribosomal protein S2-like protein [Acremonium chrysogenum ATCC 11550]
KFH46485.1	0	0	0	0	0	0	hypothetical protein ACRE_027450 [Acremonium chrysogenum ATCC 11550]
KFH46488.1	0	0	0	0	0	0	Phospho-2-dehydro-3-deoxyheptonate aldolase-like protein [Acremonium chrysogenum ATCC 11550]
KFH46501.1	0	0	0	0	0	0	Transcription factor of morphogenesis-like protein [Acremonium chrysogenum ATCC 11550]
KFH46507.1	0	0	0	0	0	0	Uracil catabolism protein-like protein [Acremonium chrysogenum ATCC 11550]
KFH46516.1	0	0	0	0	0	0	serine/threonine-protein kinase-like protein [Acremonium chrysogenum ATCC 11550]
KFH46519.1	0	0	0	0.1958	0.0898	0.1429	Methylisocitrate lyase-like protein [Acremonium chrysogenum ATCC 11550]
KFH46530.1	0	0	0	0	0	0	putative phospholipase A2-like protein [Acremonium chrysogenum ATCC 11550]
KFH46532.1	0	0	0	0.1329	0	0	Ankyrin repeat-containing protein-like protein [Acremonium chrysogenum ATCC 11550]
KFH46534.1	0	0	0	0	0	0	UBX domain-containing protein-like protein [Acremonium chrysogenum ATCC 11550]
KFH46541.1	0	0	0	0	0	0	dihydroorotase-like protein [Acremonium chrysogenum ATCC 11550]
KFH46544.1	0	0	0	0.1049	0.0306	0	V-type proton ATPase subunit E-like protein [Acremonium chrysogenum ATCC 11550]
KFH46563.1	0	0	0	0.0839	0	0	hypothetical protein ACRE_026430 [Acremonium chrysogenum ATCC 11550]
KFH46565.1	0	0	0	0.0629	0	0	aspartate-semialdehyde dehydrogenase-like protein [Acremonium chrysogenum ATCC 11550]
KFH46566.1	0	0	0	0	0	0	hypothetical protein ACRE_025930 [Acremonium chrysogenum ATCC 11550]
KFH46576.1	0	0	0.0231	0.042	0	0.0306	Malate synthase-like protein [Acremonium chrysogenum ATCC 11550]
KFH46599.1	0	0	0	0.049	0	0	FAD-linked oxidoreductase-like protein [Acremonium chrysogenum ATCC 11550]
KFH46600.1	0	0	0	0	0	0	hypothetical protein ACRE_024930 [Acremonium chrysogenum ATCC 11550]
KFH46613.1	0	0	0	0	0	0	hypothetical protein ACRE_025710 [Acremonium chrysogenum ATCC 11550]
KFH46618.1	0	0	0	0	0	0.75	formate dehydrogenase-like protein [Acremonium chrysogenum ATCC 11550]
KFH46623.1	0	0	0	0	0.0163	0	Protein kinase-like protein [Acremonium chrysogenum ATCC 11550]
KFH46625.1	0	0	0	0	0	0	Nipped-B-like protein B-like protein [Acremonium chrysogenum ATCC 11550]
KFH46644.1	0	0	0.0192	0.035	0.0102	0.0561	V-type proton ATPase catalytic subunit A-like protein [Acremonium chrysogenum ATCC 11550]
KFH46651.1	0	0	0	0	0	0	translation initiation factor subunit delta-like protein [Acremonium chrysogenum ATCC 11550]
KFH46652.1	0	0	0.0077	0	0	0	hypothetical protein ACRE_025530 [Acremonium chrysogenum ATCC 11550]
KFH46672.1	0	0	0.0462	0	0	0	NADP-dependent mannitol dehydrogenase-like protein [Acremonium chrysogenum ATCC 11550]
KFH46673.1	0	0	0	0	0	0	Nuclear cap-binding protein subunit-like protein [Acremonium chrysogenum ATCC 11550]
KFH46677.1	0	0	0	0	0	0	hypothetical protein ACRE_025620 [Acremonium chrysogenum ATCC 11550]
KFH46683.1	0	0	0.0231	0	0	0	Carboxypeptidase Y A-like protein [Acremonium chrysogenum ATCC 11550]
KFH46685.1	0	0	0	0	0	0.0612	Vacuolar aminopeptidase-like protein [Acremonium chrysogenum ATCC 11550]
KFH46698.1	0.0714	0.303	0.1154	0.3357	0.098	0.2449	40S ribosomal protein S6-B-like protein [Acremonium chrysogenum ATCC 11550]
KFH46699.1	0.148	0.4343	0.2577	0.7273	0.2816	0.5867	Heat shock 70 kDa protein-like protein [Acremonium chrysogenum ATCC 11550]
KFH46707.1	0.0816	0.1616	0.0615	0.1119	0.0714	0.0816	40S ribosomal protein S8-B-like protein [Acremonium chrysogenum ATCC 11550]
KFH46709.1	0	0	0	0	0	0	Protein of unknown functionlike protein -like protein [Acremonium chrysogenum ATCC 11550]
KFH46712.1	0	0	0.0346	0	0.2796	0	hypothetical protein ACRE_024190 [Acremonium chrysogenum ATCC 11550]
KFH46713.1	0	0	0	0	0	0.0153	Glycerophosphodiester phosphodiesterase-like protein [Acremonium chrysogenum ATCC 11550]
KFH46731.1	0	0	0	0	0	0	Tubulin alpha chain-like protein [Acremonium chrysogenum ATCC 11550]
KFH46732.1	0	0	0	0.1119	0	0	60S ribosomal protein-like protein [Acremonium chrysogenum ATCC 11550]
KFH46733.1	0	0	0	0	0	0	Zinc finger protein-like protein [Acremonium chrysogenum ATCC 11550]
KFH46734.1	0.0408	0.0808	0.1346	0	0.0714	0.0408	Cytochrome b-c1 complex subunit-like protein [Acremonium chrysogenum ATCC 11550]
KFH46736.1	0	0	0	0	0	0	tRNA-splicing endonuclease subunit tsp-like protein [Acremonium chrysogenum ATCC 11550]
KFH46747.1	0	0	0	0	0	0	E3 ubiquitin-protein ligase-like protein [Acremonium chrysogenum ATCC 11550]
KFH46759.1	0	0	0	0	0	0	putative NADPH-dependent methylglyoxal reductase-like protein [Acremonium chrysogenum ATCC 11550]
KFH46762.1	0	0	0.0231	0	0.0122	0.0663	V-type proton ATPase subunit B-like protein [Acremonium chrysogenum ATCC 11550]
KFH46771.1	0	0	0	0	0	0	Hydroxymethylglutaryl-CoA lyase-like protein [Acremonium chrysogenum ATCC 11550]
KFH46778.1	0	0	0	0	0	0	hypothetical protein ACRE_024100 [Acremonium chrysogenum ATCC 11550]
KFH46781.1	0	0	0	0	0	0	hypothetical protein ACRE_024070 [Acremonium chrysogenum ATCC 11550]
KFH46784.1	0	0.1414	0.0538	0.2727	0.0286	0.1122	Aldehyde dehydrogenase-like protein [Acremonium chrysogenum ATCC 11550]
KFH46789.1	0	0	0	0	0	0	hypothetical protein ACRE_024530 [Acremonium chrysogenum ATCC 11550]
KFH46791.1	0	0	0	0	0	0	putative serine hydroxymethyltransferase-like protein [Acremonium chrysogenum ATCC 11550]
KFH46792.1	0	0	0.1462	0	0.5265	0	histone H3-like protein [Acremonium chrysogenum ATCC 11550]
KFH46795.1	0	0	0	0	0	0	putative transcriptional regulatory protein-like protein [Acremonium chrysogenum ATCC 11550]
KFH46815.1	0.2602	0.2323	0.1385	0.1608	0.1041	0.1173	60S ribosomal protein L5-like protein [Acremonium chrysogenum ATCC 11550]
KFH46816.1	0	0	0	0	0.0102	0	Cruciform DNA-recognizing protein-like protein [Acremonium chrysogenum ATCC 11550]
KFH46825.1	0	0	0	0.035	0	0	hypothetical protein ACRE_023430 [Acremonium chrysogenum ATCC 11550]
KFH46834.1	0.1888	0.1717	0.0654	0.8462	0.1245	0	60S ribosomal protein L19-like protein [Acremonium chrysogenum ATCC 11550]
KFH46842.1	0.0561	0.1111	0.0423	0.1538	0.1	0.25	Guanine nucleotide-binding protein subunit beta-like protein [Acremonium chrysogenum ATCC 11550]
KFH46853.1	0	0	0	0	0	0	Acyl-CoA dehydrogenase family member-like protein [Acremonium chrysogenum ATCC 11550]
KFH46854.1	0	0	0	0	0	0	Fimbrin-like protein [Acremonium chrysogenum ATCC 11550]
KFH46855.1	0	0.1515	0	0	0	0	hypothetical protein ACRE_023330 [Acremonium chrysogenum ATCC 11550]
KFH46858.1	0	0	0	0	0	0	54S ribosomal protein-like protein [Acremonium chrysogenum ATCC 11550]
KFH46864.1	0	0	0	0	0	0	putative RNA-binding protein -like protein [Acremonium chrysogenum ATCC 11550]
KFH46874.1	0	0	0	0	0	0	hypothetical protein ACRE_022820 [Acremonium chrysogenum ATCC 11550]
KFH46876.1	0	0	0	0.1259	0.0367	0	Lysozyme-like protein [Acremonium chrysogenum ATCC 11550]
KFH46880.1	0	0	0	0	0	0	hypothetical protein ACRE_022630 [Acremonium chrysogenum ATCC 11550]
KFH46886.1	0.0765	0.1515	0.1654	0.4476	0.1082	0.1684	Acyl-CoA dehydrogenase family member-like protein [Acremonium chrysogenum ATCC 11550]
KFH46907.1	0	0	0	0	0	0	proteasome subunit alpha type-like protein [Acremonium chrysogenum ATCC 11550]
KFH46914.1	0.148	0.4747	0.2615	0.4755	0.2388	0.3469	Nucleoside diphosphate kinase-like protein [Acremonium chrysogenum ATCC 11550]
KFH46915.1	0.0714	0	0	0.4755	0.0286	0.0714	6-phosphogluconate phosphatase-like protein [Acremonium chrysogenum ATCC 11550]
KFH46916.1	0	0	0	0	0	0	CTP synthase-like protein [Acremonium chrysogenum ATCC 11550]
KFH46918.1	0.1327	0	0.0654	0	0.0735	0.0408	Phosphoserine aminotransferase-like protein [Acremonium chrysogenum ATCC 11550]
KFH46926.1	0	0	0	0	0	0	Isovaleryl-CoA dehydrogenase-like protein [Acremonium chrysogenum ATCC 11550]
KFH46933.1	0	0	0	0	0	0.0153	DNA repair protein-like protein [Acremonium chrysogenum ATCC 11550]
KFH46938.1	0.0969	0.1919	0.1615	0.4825	0.2061	0.2143	Peroxiredoxin-like protein [Acremonium chrysogenum ATCC 11550]
KFH46944.1	0	0	0	0	0	0	LOG family protein-like protein [Acremonium chrysogenum ATCC 11550]
KFH46945.1	0	0	0	0	0	0	Ras-related protein-like protein [Acremonium chrysogenum ATCC 11550]
KFH46953.1	0	0	0	0	0	0	hypothetical protein ACRE_022860 [Acremonium chrysogenum ATCC 11550]
KFH46958.1	0	0	0	0	0	0	hypothetical protein ACRE_022170 [Acremonium chrysogenum ATCC 11550]
KFH46959.1	0	0	0	0.049	0	0	glutamine amidotransferase-like protein [Acremonium chrysogenum ATCC 11550]
KFH46963.1	0	0	0	0	0	0	putative 12-oxophytodienoate reductase-like protein [Acremonium chrysogenum ATCC 11550]
KFH46966.1	0	0	0	0.4476	0	0	Thioredoxin-like protein [Acremonium chrysogenum ATCC 11550]
KFH46967.1	0	0	0	0	0	0.0204	putative MscS family protein -like protein [Acremonium chrysogenum ATCC 11550]
KFH46974.1	0	0.1717	0.0654	0.1189	0.0776	0.0867	Nascent polypeptide-associated complex subunit alpha-like protein [Acremonium chrysogenum ATCC 11550]
KFH46996.1	0	0.1313	0	0.0909	0.0939	0.2347	putative AIM2 family protein-like protein [Acremonium chrysogenum ATCC 11550]
KFH46997.1	0.1071	0	0.1808	0.1469	0.0429	0.1071	60S ribosomal protein L21-A-like protein [Acremonium chrysogenum ATCC 11550]
KFH47003.1	0	0	0	0	0	0	Eukaryotic translation initiation factor eIF-like protein [Acremonium chrysogenum ATCC 11550]
KFH47011.1	0	0.2626	0.1	0.1818	0.0531	0.1327	Cytochrome c oxidase subunit 6A-like protein [Acremonium chrysogenum ATCC 11550]
KFH47021.1	0	0	0	0	0.051	0	putative redox protein-like protein [Acremonium chrysogenum ATCC 11550]
KFH47024.1	0.2653	0.8788	0.7038	0.6084	0.2653	0.2653	60S ribosomal protein L14-A-like protein [Acremonium chrysogenum ATCC 11550]
KFH47025.1	0	0	0	0	0	0	Glucokinase-like protein [Acremonium chrysogenum ATCC 11550]
KFH47030.1	0	0	0	0	0	0	IMP-specific 5'-nucleotidase-like protein [Acremonium chrysogenum ATCC 11550]
KFH47036.1	0	0	0	0.1678	0	0	hypothetical protein ACRE_021350 [Acremonium chrysogenum ATCC 11550]
KFH47039.1	0	0	0	0	0	0	NADH-ubiquinone oxidoreductase 10.5 kDa subunit-like protein [Acremonium chrysogenum ATCC 11550]
KFH47041.1	0	0	0	0	0	0	Endocytosis protein-like protein [Acremonium chrysogenum ATCC 11550]
KFH47045.1	0	0	0	0	0	0	hypothetical protein ACRE_021500 [Acremonium chrysogenum ATCC 11550]
KFH47053.1	0	0	0.1462	0.6224	0.0776	0	40S ribosomal protein S9-like protein [Acremonium chrysogenum ATCC 11550]
KFH47056.1	0	0	0	0.1608	0	0	Ubiquitin-conjugating enzyme E2-like protein [Acremonium chrysogenum ATCC 11550]
KFH47061.1	0	0	0.0231	0	0	0	Sulfate adenylyltransferase-like protein [Acremonium chrysogenum ATCC 11550]
KFH47070.1	0	0	0	0	0	0	hypothetical protein ACRE_021820 [Acremonium chrysogenum ATCC 11550]
KFH47072.1	0	0	0	0	0	0	Mating-type M-specific polypeptide Mc-like protein [Acremonium chrysogenum ATCC 11550]
KFH47081.1	0	0	0.4077	0.5035	0.4	0.102	ATP synthase subunit d-like protein [Acremonium chrysogenum ATCC 11550]
KFH47086.1	0	0	0	0	0	0	Pre-mRNA-splicing factor-like protein [Acremonium chrysogenum ATCC 11550]
KFH47088.1	0	0	0	0	0	0	importin-like protein [Acremonium chrysogenum ATCC 11550]
KFH47092.1	0	0	0	0	0.0571	0	hypothetical protein ACRE_021440 [Acremonium chrysogenum ATCC 11550]
KFH47106.1	0	0	0	0	0	0	putative transcriptional regulatory protein-like protein [Acremonium chrysogenum ATCC 11550]
KFH47108.1	0	0	0	0	0	0	hypothetical protein ACRE_020320 [Acremonium chrysogenum ATCC 11550]
KFH47112.1	0	0	0	0	0	0	Mitogen-activated protein kinase-like protein [Acremonium chrysogenum ATCC 11550]
KFH47119.1	0	0.1616	0	0.1119	0.0327	0	peptide methionine sulfoxide reductase-like protein [Acremonium chrysogenum ATCC 11550]
KFH47124.1	0	0	0	0	0.0694	0	3-hydroxyacyl-CoA dehydrogenase type-like protein [Acremonium chrysogenum ATCC 11550]
KFH47129.1	0	0	0	0.1748	0	0	V-type proton ATPase subunit F-like protein [Acremonium chrysogenum ATCC 11550]
KFH47131.1	1	1	1	1	1	1	Glyceraldehyde-3-phosphate dehydrogenase-like protein [Acremonium chrysogenum ATCC 11550]
KFH47134.1	0.0561	0	0	0	0	0	Mitochondrial carnitine carrier-like protein [Acremonium chrysogenum ATCC 11550]
KFH47136.1	0	0	0	0.042	0	0	Pisatin demethylase-like protein [Acremonium chrysogenum ATCC 11550]
KFH47156.1	0	0	0	0	0	0	D-3-phosphoglycerate dehydrogenase-like protein [Acremonium chrysogenum ATCC 11550]
KFH47163.1	0	0	0	0	0	0	hypothetical protein ACRE_020330 [Acremonium chrysogenum ATCC 11550]
KFH47169.1	0.0204	0	0.0615	0.028	0.0163	0	Peroxisomal hydratase-dehydrogenase-epimerase-like protein [Acremonium chrysogenum ATCC 11550]
KFH47171.1	0	0	0	0	0	0	Glycogen phosphorylase-like protein [Acremonium chrysogenum ATCC 11550]
KFH47172.1	0	0	0	0	0	0	Calcium-binding protein NCS-like protein [Acremonium chrysogenum ATCC 11550]
KFH47182.1	0	0	0	0	0.0408	0	Phosphatidylglycerol/phosphatidylinositol transfer protein-like protein [Acremonium chrysogenum ATCC 11550]
KFH47187.1	0	0	0	0	0	0	hypothetical protein ACRE_020420 [Acremonium chrysogenum ATCC 11550]
KFH47190.1	0	0	0	0.0559	0	0	glucan endo-1,3-beta-glucosidase-like protein [Acremonium chrysogenum ATCC 11550]
KFH47196.1	0.1327	0.2626	0.1	0.4196	0.1224	0.3061	60S ribosomal protein L23-B-like protein [Acremonium chrysogenum ATCC 11550]
KFH47200.1	0	0	0.3769	2.049	2.0347	0.5	40S ribosomal protein-like protein [Acremonium chrysogenum ATCC 11550]
KFH47218.1	0	0	0	0	0	0	hypothetical protein ACRE_018800 [Acremonium chrysogenum ATCC 11550]
KFH47219.1	0	0	0	0	0.0122	0	Vacuolar fusion protein-like protein [Acremonium chrysogenum ATCC 11550]
KFH47225.1	0	0	0	0.0559	0	0	Ran GTPase-activating protein-like protein [Acremonium chrysogenum ATCC 11550]
KFH47227.1	0	0.2626	0	0.0839	0.0531	0.1327	proteasome subunit alpha-like protein [Acremonium chrysogenum ATCC 11550]
KFH47252.1	0	0	0	0	0	0	hypothetical protein ACRE_019160 [Acremonium chrysogenum ATCC 11550]
KFH47262.1	0	0	0	0.0559	0	0.0204	CUE domain-containing protein-like protein [Acremonium chrysogenum ATCC 11550]
KFH47282.1	0	0	0.1346	0.1538	0.0204	0	Cytochrome c1, heme protein-like protein [Acremonium chrysogenum ATCC 11550]
KFH47291.1	0	0	0	0	0	0	Actin-related protein 2/3 complex subunit-like protein [Acremonium chrysogenum ATCC 11550]
KFH47294.1	0	0	0	0	0	0	26S protease regulatory subunit-like protein [Acremonium chrysogenum ATCC 11550]
KFH47298.1	0	0	0	0	0	0	DNA polymerase V-like protein [Acremonium chrysogenum ATCC 11550]
KFH47299.1	0	0	0	0	0	0	Anthranilate phosphoribosyltransferase-like protein [Acremonium chrysogenum ATCC 11550]
KFH47312.1	0	0	0.0808	0.3217	0.0939	0.3878	2-iminobutanoate/2-iminopropanoate deaminase-like protein [Acremonium chrysogenum ATCC 11550]
KFH47318.1	0	0	0	0.1049	0.0878	0.0765	Stabilin-like protein [Acremonium chrysogenum ATCC 11550]
KFH47319.1	0	0	0.5731	0	0.3041	0	Glucose-repressible gene protein-like protein [Acremonium chrysogenum ATCC 11550]
KFH47320.1	0	0	0	0.021	0	0	Importin alpha re-exporter-like protein [Acremonium chrysogenum ATCC 11550]
KFH47331.1	0.1684	3.8687	0.4038	6.2028	1.3102	15.3214	Mitochondrial peroxiredoxin-like protein [Acremonium chrysogenum ATCC 11550]
KFH47338.1	0	0	0	0	0	0	hypothetical protein ACRE_017670 [Acremonium chrysogenum ATCC 11550]
KFH47343.1	0	0	0	0	0	0	Vacuolar protein sorting-associated protein-like protein [Acremonium chrysogenum ATCC 11550]
KFH47370.1	0	0.0707	0	0.4755	0	0.1531	NADP-specific glutamate dehydrogenase-like protein [Acremonium chrysogenum ATCC 11550]
KFH47373.1	0	0	0	0	0.0122	0.0612	hydroxyacylglutathione hydrolase-like protein [Acremonium chrysogenum ATCC 11550]
KFH47380.1	0	0	0	0	0	0	hypothetical protein ACRE_017140 [Acremonium chrysogenum ATCC 11550]
KFH47390.1	0	0	0	0	0.049	0.0561	NmrA-like family domain-containing protein-like protein [Acremonium chrysogenum ATCC 11550]
KFH47392.1	0	0	0	0	0	0	Copalyl diphosphate synthase-like protein [Acremonium chrysogenum ATCC 11550]
KFH47399.1	0	0	0	0	0	0	Acyl-CoA dehydrogenase-like protein [Acremonium chrysogenum ATCC 11550]
KFH47412.1	0	0	0	0.042	0	0	Importin subunit alpha-like protein [Acremonium chrysogenum ATCC 11550]
KFH47427.1	0	0.2525	0.1731	0.4755	0.0327	0.1735	Saccharopine dehydrogenase [NADP(+), L-glutamate-forming]-like protein [Acremonium chrysogenum ATCC 11550]
KFH47430.1	0	0	0	0	0	0	Kynurenine formamidase-like protein [Acremonium chrysogenum ATCC 11550]
KFH47439.1	0	0	0	0.0699	0.0204	0.102	Phospho-2-dehydro-3-deoxyheptonate aldolase, tyrosine-inhibited-like protein [Acremonium chrysogenum ATCC 11550]
KFH47440.1	0	0	0	0.2378	0.0694	0	60S ribosomal protein-like protein [Acremonium chrysogenum ATCC 11550]
KFH47445.1	0	0	0	0	0	0	Imidazole glycerol phosphate synthase hisHF-like protein [Acremonium chrysogenum ATCC 11550]
KFH47464.1	0	0	0	0	0	0.0765	hypothetical protein ACRE_016800 [Acremonium chrysogenum ATCC 11550]
KFH47466.1	0.2143	0	0.1615	0.2937	0.2102	0.2143	40S ribosomal protein-like protein [Acremonium chrysogenum ATCC 11550]
KFH47478.1	0	0	0	0	0.0224	0.25	Catechol 1,2-dioxygenase-like protein [Acremonium chrysogenum ATCC 11550]
KFH47479.1	0.0867	0.3838	0.2385	0.4336	0.1265	0.1939	3-ketoacyl-CoA thiolase, peroxisomal-like protein [Acremonium chrysogenum ATCC 11550]
KFH47484.1	0	0	0	0	0	0	hypothetical protein ACRE_016570 [Acremonium chrysogenum ATCC 11550]
KFH47493.1	0	0	0	0	0	0	Metacaspase-1A-like protein [Acremonium chrysogenum ATCC 11550]
KFH47494.1	0	0	0	0	0	0	hypothetical protein ACRE_017040 [Acremonium chrysogenum ATCC 11550]
KFH47501.1	0	0	0	0	0	0	Phosphomethylethanolamine N-methyltransferase-like protein [Acremonium chrysogenum ATCC 11550]
KFH47502.1	0.0765	0.1515	0.1962	0.2168	0.1041	0.0765	60S ribosomal protein L10-A-like protein [Acremonium chrysogenum ATCC 11550]
KFH47505.1	0	0	0	0	0	0	SH3 domain-containing protein-like protein [Acremonium chrysogenum ATCC 11550]
KFH47528.1	0	0	0	0	0	0.0153	Regulatory protein-like protein [Acremonium chrysogenum ATCC 11550]
KFH47530.1	0	0	0	0	0	0	Vigilin-like protein [Acremonium chrysogenum ATCC 11550]
KFH47532.1	0	0	0	0	0	0	Phosducin-like protein-like protein [Acremonium chrysogenum ATCC 11550]
KFH47539.1	0	0	0	0	0.0939	0	hypothetical protein ACRE_016730 [Acremonium chrysogenum ATCC 11550]
KFH47553.1	0	0	0	0	0	0	hypothetical protein ACRE_017070 [Acremonium chrysogenum ATCC 11550]
KFH47555.1	0	0	0	0	0	0	hypothetical protein ACRE_016010 [Acremonium chrysogenum ATCC 11550]
KFH47557.1	0	0	0.0654	0.1189	0.0347	0.0867	putative 21.2 kDa protein-like protein [Acremonium chrysogenum ATCC 11550]
KFH47580.1	0	0	0.0423	0.1608	0.0224	0.2602	3-hydroxybutyryl-CoA dehydrogenase-like protein [Acremonium chrysogenum ATCC 11550]
KFH47581.1	0.1582	0.4444	0.2808	0.6224	0.1816	0.1582	60S ribosomal protein L4-B-like protein [Acremonium chrysogenum ATCC 11550]
KFH47582.1	0	0	0	0	0	0	mRNA-splicing protein-like protein [Acremonium chrysogenum ATCC 11550]
KFH47588.1	0	0	0	0	0	0	40S ribosomal protein-like protein [Acremonium chrysogenum ATCC 11550]
KFH47596.1	0	0	0	0.1119	0	0	ATP-dependent RNA helicase-like protein [Acremonium chrysogenum ATCC 11550]
KFH47597.1	0	0	0	0.3077	0.0898	0.2245	U6 snRNA-associated Sm-like protein-like protein [Acremonium chrysogenum ATCC 11550]
KFH47600.1	0	0	0	0	0	0	Centromere/microtubule-binding protein-like protein [Acremonium chrysogenum ATCC 11550]
KFH47604.1	0	0	0	0	0	0	Virulence protein-like protein [Acremonium chrysogenum ATCC 11550]
KFH47606.1	0	0	0	0	0.0102	0	Ino eighty subunit-like protein [Acremonium chrysogenum ATCC 11550]
KFH47614.1	0	0	0	0	0	0	hypothetical protein ACRE_015090 [Acremonium chrysogenum ATCC 11550]
KFH47621.1	0	0	0	0	0	0.0204	putative transcriptional regulatory protein-like protein [Acremonium chrysogenum ATCC 11550]
KFH47625.1	0	0	0	0	0	0	3-hydroxyisobutyryl-CoA hydrolase-like protein [Acremonium chrysogenum ATCC 11550]
KFH47634.1	0	0	0	0	0	0	Reticulocyte-binding protein 2 a-like protein [Acremonium chrysogenum ATCC 11550]
KFH47636.1	0	0	0	0.014	0	0	hypothetical protein ACRE_014710 [Acremonium chrysogenum ATCC 11550]
KFH47647.1	0	0	0	0.0629	0	0	Farnesyl pyrophosphate synthase-like protein [Acremonium chrysogenum ATCC 11550]
KFH47650.1	0	0	0	0	0	0	putative membrane protein-like protein [Acremonium chrysogenum ATCC 11550]
KFH47652.1	0	0	0	0	0	0	Mitochondrial respiratory chain complexes assembly protein-like protein [Acremonium chrysogenum ATCC 11550]
KFH47653.1	0	0	0	0	0	0	Elongation factor Tu-like protein [Acremonium chrysogenum ATCC 11550]
KFH47654.1	0	0	0	0	0	0	Glycogen [starch] synthase-like protein [Acremonium chrysogenum ATCC 11550]
KFH47657.1	0	0	0	0	0	0	Golgi to ER traffic protein-like protein [Acremonium chrysogenum ATCC 11550]
KFH47658.1	0	0	0	0	0.0184	0.0459	Protein disulfide-isomerase-like protein [Acremonium chrysogenum ATCC 11550]
KFH47677.1	0	0.5354	0.5154	0.3706	0.2735	0.2704	40S ribosomal protein-like protein [Acremonium chrysogenum ATCC 11550]
KFH47683.1	0.1173	0	0.6769	2.1958	0.102	0.4286	Cytochrome c oxidase subunit-like protein [Acremonium chrysogenum ATCC 11550]
KFH47690.1	0	0	0	0	0	0	Golgi apparatus membrane protein-like protein [Acremonium chrysogenum ATCC 11550]
KFH47691.1	0	0	0	0.0769	0	0.0561	Reticulon-like protein-like protein [Acremonium chrysogenum ATCC 11550]
KFH47706.1	0	0	0	0	0.0184	0	Gluconolactonase-like protein [Acremonium chrysogenum ATCC 11550]
KFH47707.1	0	0	0	0	0	0	Methylsterol monooxygenase-like protein [Acremonium chrysogenum ATCC 11550]
KFH47719.1	0	0	0	0	0	0	hypothetical protein ACRE_014530 [Acremonium chrysogenum ATCC 11550]
KFH47721.1	0	0	0	0	0	0	Translocation protein-like protein [Acremonium chrysogenum ATCC 11550]
KFH47728.1	0	0	0	0	0.0408	0	Mitochondrial import receptor subunit-like protein [Acremonium chrysogenum ATCC 11550]
KFH47759.1	0	0	0	0	0	0	putative helicase-like protein [Acremonium chrysogenum ATCC 11550]
KFH47763.1	0	0	0	0	0.0143	0	secreted beta-glucosidase-like protein [Acremonium chrysogenum ATCC 11550]
KFH47765.1	0	0	0	0.1049	0.0653	0	Orotate phosphoribosyltransferase-like protein [Acremonium chrysogenum ATCC 11550]
KFH47766.1	0	0	0	0	0	0	Pre-mRNA-splicing factor cef-like protein [Acremonium chrysogenum ATCC 11550]
KFH47768.1	0	0	0	0.0559	0	0	Acetyl-CoA acetyltransferase-like protein [Acremonium chrysogenum ATCC 11550]
KFH47769.1	0.0816	0.1616	0.1577	0.1958	0.098	0.1429	Heat shock 70 kDa protein-like protein [Acremonium chrysogenum ATCC 11550]
KFH47781.1	0	0	0	0	0	0	putative transcription factor-like protein [Acremonium chrysogenum ATCC 11550]
KFH47784.1	0	0	0	0.021	0	0	hypothetical protein ACRE_014550 [Acremonium chrysogenum ATCC 11550]
KFH47786.1	0	0	0	0	0	0	Rab GDP-dissociation inhibitor-like protein [Acremonium chrysogenum ATCC 11550]
KFH47800.1	0	0	0	0	0	0.0816	putative coiled-coil domain-containing protein [Acremonium chrysogenum ATCC 11550]
KFH47806.1	0	0	0	0	0	0.0816	Adenine phosphoribosyltransferase-like protein [Acremonium chrysogenum ATCC 11550]
KFH47807.1	0	0	0.1038	0.0559	0.0163	0.0408	Protein arg-like protein [Acremonium chrysogenum ATCC 11550]
KFH47817.1	0	0	0	0	0	0	Histidinol-phosphate aminotransferase-like protein [Acremonium chrysogenum ATCC 11550]
KFH47819.1	0	0	0	0	0	0	Maf-like proteinc-like protein [Acremonium chrysogenum ATCC 11550]
KFH47820.1	0	0	0	0	0	0	Deubiquitination-protection protein-like protein [Acremonium chrysogenum ATCC 11550]
KFH47838.1	0	0	0	0	0	0	ATP-dependent RNA helicase-like protein [Acremonium chrysogenum ATCC 11550]
KFH47839.1	0	0.2727	0.1038	0.4336	0.1265	0.3163	Profilin-like protein [Acremonium chrysogenum ATCC 11550]
KFH47844.1	0	0	0	0	0	0	hypothetical protein ACRE_013820 [Acremonium chrysogenum ATCC 11550]
KFH47847.1	0	0	0	0	0	0	Synaptobrevin-like protein [Acremonium chrysogenum ATCC 11550]
KFH47848.1	0	0	0	0	0	0	Signal recognition particle subunit-like protein [Acremonium chrysogenum ATCC 11550]
KFH47849.1	0	0	0	0	0	0.0153	putative SWI/SNF-related matrix-associated actin-dependent regulator of chromatin subfamily A member-like-like protein [Acremonium chrysogenum ATCC 11550]
KFH47854.1	0.2449	0.4848	0.4615	0.5664	0.3429	0.1122	40S ribosomal protein-like protein [Acremonium chrysogenum ATCC 11550]
KFH47855.1	0.1224	0.1111	0.0923	0.1678	0.0776	0.0561	ATP synthase subunit gamma-like protein [Acremonium chrysogenum ATCC 11550]
KFH47859.1	0	0	0	0	0	0	Serine hydrolase-like protein [Acremonium chrysogenum ATCC 11550]
KFH47863.1	0	0	0	0	0	0	Ribosome maturation protein-like protein [Acremonium chrysogenum ATCC 11550]
KFH47865.1	0	0	0	0	0	0	Histidine--tRNA ligase-like protein [Acremonium chrysogenum ATCC 11550]
KFH47873.1	0	0	0	0	0.0122	0	Oxysterol-binding protein-like protein OBPalpha-like protein [Acremonium chrysogenum ATCC 11550]
KFH47876.1	0	0	0	0	0	0.0153	hypothetical protein ACRE_011880 [Acremonium chrysogenum ATCC 11550]
KFH47883.1	0	0	0	0	0	0	Long-chain-alcohol oxidase-like protein [Acremonium chrysogenum ATCC 11550]
KFH47887.1	0	0	0	0	0	0	putative zinc protease-like protein [Acremonium chrysogenum ATCC 11550]
KFH47892.1	0	0	0	0	0	0	Linear gramicidin synthase subunit C-like protein [Acremonium chrysogenum ATCC 11550]
KFH47894.1	0	0	0	0.3217	0.1551	0	Lactobacillus shifted protein-like protein [Acremonium chrysogenum ATCC 11550]
KFH47900.1	0	0	0	0	0	0	Uridylate kinase-like protein [Acremonium chrysogenum ATCC 11550]
KFH47916.1	0	0	0.05	0.4266	0.2143	0	14-3-3 protein-like protein [Acremonium chrysogenum ATCC 11550]
KFH47917.1	0	0	0.1231	0.3566	0	0	60S ribosomal protein-like protein [Acremonium chrysogenum ATCC 11550]
KFH47921.1	0	0	0.0269	0.049	0	0.0357	Eukaryotic translation initiation factor 2 subunit gamma-like protein [Acremonium chrysogenum ATCC 11550]
KFH47931.1	0	0	0	0	0	0	Mitochondrial protein import protein-like protein [Acremonium chrysogenum ATCC 11550]
KFH47934.1	0	0	0	0	0	0	Tryptophan--tRNA ligase, cytoplasmic-like protein [Acremonium chrysogenum ATCC 11550]
KFH47935.1	0	0	0	0.1818	0.0245	0.1327	Phosphomannomutase-like protein [Acremonium chrysogenum ATCC 11550]
KFH47940.1	0	0.3636	0.9308	1.0559	0.3082	0.7704	ATPase inhibitor-like protein [Acremonium chrysogenum ATCC 11550]
KFH47944.1	0	0	0	0.049	0	0	Eukaryotic translation initiation factor 3 subunit M-like protein [Acremonium chrysogenum ATCC 11550]
KFH47954.1	0.0714	0.1414	0.0538	0.0979	0.0286	0.2347	Ribulose-phosphate 3-epimerase-like protein [Acremonium chrysogenum ATCC 11550]
KFH47961.1	0	0	0	0	0	0	Proteasome subunit beta type-like protein [Acremonium chrysogenum ATCC 11550]
KFH47965.1	0	0	0	0	0	0	hypothetical protein ACRE_011850 [Acremonium chrysogenum ATCC 11550]
KFH47967.1	0	0	0	0	0	0	Splicing factor U2AF 23 kDa subunit-like protein [Acremonium chrysogenum ATCC 11550]
KFH47971.1	0.0561	0	0.0923	0.3706	0.1082	0.1224	60S acidic ribosomal protein P0-like protein [Acremonium chrysogenum ATCC 11550]
KFH47976.1	0	0	0.0077	0	0	0	hypothetical protein ACRE_012470 [Acremonium chrysogenum ATCC 11550]
KFH47982.1	0	0	0	0	0	0	Valine--tRNA ligase-like protein [Acremonium chrysogenum ATCC 11550]
KFH47987.1	0.0867	0.0808	0.2346	0.1888	0.1	0.0867	ATP-dependent RNA helicase-like protein [Acremonium chrysogenum ATCC 11550]
KFH47989.1	0	0	0.0346	0	0	0	Mannan polymerase complexes subunit-like protein [Acremonium chrysogenum ATCC 11550]
KFH47991.1	0	0	0	0	0	0	hypothetical protein ACRE_012570 [Acremonium chrysogenum ATCC 11550]
KFH47994.1	0	0.0505	0	0	0	0	hypothetical protein ACRE_012700 [Acremonium chrysogenum ATCC 11550]
KFH47995.1	0	0	0	0	0	0.0969	E3 ubiquitin ligase complex SCF subunit scon-like protein [Acremonium chrysogenum ATCC 11550]
KFH48000.1	0.0561	0	0.1077	0	0.0224	0.0255	succinate dehydrogenase [ubiquinone] flavoprotein subunit-like protein [Acremonium chrysogenum ATCC 11550]
KFH48001.1	0	0	0	0	0	0	Alpha-mannosidase-like protein [Acremonium chrysogenum ATCC 11550]
KFH48004.1	0	0	0	0	0	0	Monoacylglycerol lipase ABHD12-like protein [Acremonium chrysogenum ATCC 11550]
KFH48005.1	0	0	0	0.1189	0.0735	0.1327	Curved DNA-binding protein-like protein [Acremonium chrysogenum ATCC 11550]
KFH48007.1	0	0	0.1462	0.6224	0.1816	0	Non-histone chromosomal protein-like protein [Acremonium chrysogenum ATCC 11550]
KFH48009.1	0	0	0	0	0	0	hypothetical protein ACRE_010450 [Acremonium chrysogenum ATCC 11550]
KFH48013.1	0	0	0.0231	0.1329	0.0122	0	Phosphoglucomutase-like protein [Acremonium chrysogenum ATCC 11550]
KFH48030.1	0.1122	0.2222	0.1885	0.5804	0.251	0.6276	40S ribosomal protein-like protein [Acremonium chrysogenum ATCC 11550]
KFH48034.1	0	0	0	0.014	0	0	Autophagy-related protein-like protein [Acremonium chrysogenum ATCC 11550]
KFH48035.1	0	0	0	0	0	0	Actin-related protein 2/3 complex subunit-like protein [Acremonium chrysogenum ATCC 11550]
KFH48036.1	0	0.1111	0	0.0769	0.0224	0.2704	Enoyl-CoA hydratase 2, peroxisomal-like protein [Acremonium chrysogenum ATCC 11550]
KFH48040.1	0	0	0.0269	0.049	0	0	NADH-ubiquinone oxidoreductase 49 kDa subunit-like protein [Acremonium chrysogenum ATCC 11550]
KFH48041.1	0	0	0	0	0	0	Splicing factor U2AF 50 kDa subunit-like protein [Acremonium chrysogenum ATCC 11550]
KFH48043.1	0	0	0	0	0	0.0306	Nucleolar protein-like protein [Acremonium chrysogenum ATCC 11550]
KFH48044.1	0	0	0	0	0	0	putative N-acetyltransferase-like protein [Acremonium chrysogenum ATCC 11550]
KFH48049.1	0	0	0	0.1399	0	0	RNA-binding protein-like protein [Acremonium chrysogenum ATCC 11550]
KFH48056.1	0	0	0.2731	0.3427	0.1	0.0714	ATP synthase subunit-like protein [Acremonium chrysogenum ATCC 11550]
KFH48057.1	0	0	0	0	0	0	Cullin-3-B-like protein [Acremonium chrysogenum ATCC 11550]
KFH48075.1	0	0	0	0	0	0	Peroxisomal coenzyme A diphosphatase 1, peroxisomal-like protein [Acremonium chrysogenum ATCC 11550]
KFH48076.1	0	0	0.0115	0	0.0122	0	Pyruvate carboxylase-like protein [Acremonium chrysogenum ATCC 11550]
KFH48080.1	0.0459	0.0909	0.0692	0.1958	0.0367	0	S-adenosylmethionine synthase-like protein [Acremonium chrysogenum ATCC 11550]
KFH48083.1	0	0	0	0.0699	0	0.0255	Glycine--tRNA ligase-like protein [Acremonium chrysogenum ATCC 11550]
KFH48088.1	0	0	0	0	0	0	Cleavage stimulation factor subunit-like protein [Acremonium chrysogenum ATCC 11550]
KFH48091.1	0	0	0	0	0	0.0102	MAP kinase kinase kinase-like protein [Acremonium chrysogenum ATCC 11550]
KFH48096.1	0	0	0	0	0.049	0	Peroxisomal 2,4-dienoyl-CoA reductase-like protein [Acremonium chrysogenum ATCC 11550]
KFH48102.1	0	0.1515	0	0.1049	0.0306	0.1633	putative hydrolase-like protein [Acremonium chrysogenum ATCC 11550]
KFH48112.1	0	0.0707	0	0.1678	0.0143	0.0765	Tubulin alpha chain-like protein [Acremonium chrysogenum ATCC 11550]
KFH48117.1	0	0	0	0.0559	0	0	Argininosuccinate synthase-like protein [Acremonium chrysogenum ATCC 11550]
KFH48123.1	0	0	0	0.0909	0	0	endonuclease-like protein [Acremonium chrysogenum ATCC 11550]
KFH48125.1	0	0	0	0	0	0.0255	F-box/LRR-repeat protein-like protein [Acremonium chrysogenum ATCC 11550]
KFH48130.1	0.1173	0	0.3308	0.6014	0.3694	0.1173	40S ribosomal protein-like protein [Acremonium chrysogenum ATCC 11550]
KFH48139.1	0	0	0	0	0	0	hypothetical protein ACRE_010630 [Acremonium chrysogenum ATCC 11550]
KFH48140.1	0	0	0	0	0.0204	0	hypothetical protein ACRE_010980 [Acremonium chrysogenum ATCC 11550]
KFH48142.1	0	0.1111	0	0.0769	0.1796	0.1173	Peroxisomal multifunctional enzyme type-like protein [Acremonium chrysogenum ATCC 11550]
KFH48149.1	0	0	0	0	0	0	Protein of unknown functionlike protein [Acremonium chrysogenum ATCC 11550]
KFH48151.1	0	0	0	0	0	0	Small nuclear ribonucleoprotein Sm D1-like protein [Acremonium chrysogenum ATCC 11550]
KFH48166.1	0	0	0	0	0	0	Proteasome subunit beta type-like protein [Acremonium chrysogenum ATCC 11550]
KFH48168.1	0	0.1313	0	0.0909	0.0571	0.3316	6-phosphogluconolactonase-like protein [Acremonium chrysogenum ATCC 11550]
KFH48170.1	0	0	0	0	0	0	1-phosphatidylinositol phosphodiesterase-like protein [Acremonium chrysogenum ATCC 11550]
KFH48175.1	0	0	0	0	0	0	hypothetical protein ACRE_009920 [Acremonium chrysogenum ATCC 11550]
KFH48185.1	0	0	0.0346	0.1259	0.1633	0.4082	Vacuolar protease A-like protein [Acremonium chrysogenum ATCC 11550]
KFH48194.1	0	0	0	0	0	0	hypothetical protein ACRE_008030 [Acremonium chrysogenum ATCC 11550]
KFH48199.1	0	0	0	0	0	0	Ubiquitin-conjugating enzyme E2-16 kDa-like protein [Acremonium chrysogenum ATCC 11550]
KFH48201.1	0	0	0.1346	0	0	0	hypothetical protein ACRE_007790 [Acremonium chrysogenum ATCC 11550]
KFH48203.1	0	0	0	0	0	0	Adhesion defective protein-like protein [Acremonium chrysogenum ATCC 11550]
KFH48226.1	0	0	0	0	0	0	26S proteasome regulatory subunit-like protein [Acremonium chrysogenum ATCC 11550]
KFH48237.1	0	0	0	0	0	0.0102	DNA-like protein [Acremonium chrysogenum ATCC 11550]
KFH48241.1	0	0.2525	0.0962	0.3916	0	0	ATP synthase subunit-like protein [Acremonium chrysogenum ATCC 11550]
KFH48242.1	0	0	0	0	0.0633	0.1582	Sepiapterin reductase-like protein [Acremonium chrysogenum ATCC 11550]
KFH48247.1	0	0	0	0	0	0	Farnesylcysteine lyase-like protein [Acremonium chrysogenum ATCC 11550]
KFH48248.1	0	0	0	0	0.1735	0	hypothetical protein ACRE_008320 [Acremonium chrysogenum ATCC 11550]
KFH48266.1	0	0	0	0	0.0571	0	hypothetical protein ACRE_007920 [Acremonium chrysogenum ATCC 11550]
KFH48271.1	0	0	0	0	0	0	putative lysine N-acyltransferase-like protein [Acremonium chrysogenum ATCC 11550]
KFH48272.1	0	0	0	0.0699	0	0	Sec14 cytosolic factor-like protein [Acremonium chrysogenum ATCC 11550]
KFH48296.1	0	0	0	0	0	0	Vacuolar protein sorting-associated protein-like protein [Acremonium chrysogenum ATCC 11550]
KFH48302.1	0	0	0	0	0	0	Methylglutaconyl-CoA hydratase-like protein [Acremonium chrysogenum ATCC 11550]
KFH48304.1	0	0	0	0	0	0	Alpha,alpha-trehalose-phosphate synthase [UDP-forming]-like protein [Acremonium chrysogenum ATCC 11550]
KFH48317.1	0	0	0	0	0	0	RNA polymerase II holoenzyme cyclin-like subunit-like protein [Acremonium chrysogenum ATCC 11550]
KFH48318.1	0	0	0	0	0	0	hypothetical protein ACRE_009140 [Acremonium chrysogenum ATCC 11550]
KFH48327.1	0	0	0.0731	0	0.0122	0	Acyl-CoA dehydrogenase-like protein [Acremonium chrysogenum ATCC 11550]
KFH48333.1	0	0	0	0	0.0531	0	hypothetical protein ACRE_008350 [Acremonium chrysogenum ATCC 11550]
KFH48373.1	0	0	0	0	0	0	Histone H1-like protein [Acremonium chrysogenum ATCC 11550]
KFH48375.1	0	0	0	0	0	0	Serine/threonine-protein kinase nrc-like protein [Acremonium chrysogenum ATCC 11550]
KFH48413.1	0	0	0	0	0	0	26S protease regulatory subunit-like protein [Acremonium chrysogenum ATCC 11550]
KFH48427.1	0	0	0	0	0	0	ATP-dependent RNA helicase-like protein [Acremonium chrysogenum ATCC 11550]
KFH48429.1	0	0	0.2038	0.2238	0	0.0765	hypothetical protein ACRE_006280 [Acremonium chrysogenum ATCC 11550]
KFH48436.1	0	0	0	0.042	0	0	putative amidohydrolase-like protein [Acremonium chrysogenum ATCC 11550]
KFH48441.1	0	0	0	0	0	0	hypothetical protein ACRE_006610 [Acremonium chrysogenum ATCC 11550]
KFH48445.1	0	0	0	0	0	0	hypothetical protein ACRE_006400 [Acremonium chrysogenum ATCC 11550]
KFH48455.1	0	0	0	0.0769	0	0	hypothetical protein ACRE_006050 [Acremonium chrysogenum ATCC 11550]
KFH48456.1	0	0	0	0	0	0	Actin-related protein 2/3 complex subunit-like protein [Acremonium chrysogenum ATCC 11550]
KFH48478.1	0	0	0	0	0	0	Enoyl-CoA delta isomerase-like protein [Acremonium chrysogenum ATCC 11550]
KFH48490.1	0	0	0	0	0	0	Zinc-type alcohol dehydrogenase-like protein -like protein [Acremonium chrysogenum ATCC 11550]
KFH48491.1	0	0	0	0	0	0	Enniatin synthase-like protein [Acremonium chrysogenum ATCC 11550]
KFH48493.1	0	0	0	0.028	0	0	Aminopeptidase-like protein [Acremonium chrysogenum ATCC 11550]
KFH48494.1	0	0	0.2615	0.1608	0.0469	0.0561	Mitochondrial phosphate carrier protein-like protein [Acremonium chrysogenum ATCC 11550]
KFH48502.1	0	0	0	0	0.1143	0	Conidiation-specific protein-like protein [Acremonium chrysogenum ATCC 11550]
KFH48509.1	0	0	0	0	0	0.0663	Repressible alkaline phosphatase-like protein [Acremonium chrysogenum ATCC 11550]
KFH48515.1	0	0	0	0	0	0.0918	Chorismate synthase-like protein [Acremonium chrysogenum ATCC 11550]
KFH48523.1	0	0	0	0	0	0	Nitrilase-like protein [Acremonium chrysogenum ATCC 11550]
KFH48533.1	0	0	0	0	0.0755	0.1888	U6 snRNA-associated Sm-like protein-like protein [Acremonium chrysogenum ATCC 11550]
KFH48538.1	0	0	0	0	0	0	37S ribosomal protein-like protein [Acremonium chrysogenum ATCC 11550]
KFH48541.1	0	0	0	0	0	0	Phosphate-repressible phosphate permease-like protein [Acremonium chrysogenum ATCC 11550]
KFH48548.1	0	0	0	0	0	0	Reticulon-4-interacting protein-like protein [Acremonium chrysogenum ATCC 11550]
KFH48552.1	0	0	0	0	0	0	hypothetical protein ACRE_006430 [Acremonium chrysogenum ATCC 11550]
KFH48555.1	0	0	0	0	0	0	Inorganic phosphate transport protein-like protein [Acremonium chrysogenum ATCC 11550]
KFH48574.1	0	0	0	0	0	0.0918	hypothetical protein ACRE_006390 [Acremonium chrysogenum ATCC 11550]
KFH48593.1	0	0	0.1077	0.1259	0.0163	0.0918	60S ribosomal protein L3-like protein [Acremonium chrysogenum ATCC 11550]
KFH48595.1	0	0	0.6077	1.7762	0.1796	0.449	Cytochrome c oxidase subunit 6B-like protein [Acremonium chrysogenum ATCC 11550]
KFH48597.1	0	0	0	0	0	0	Cell polarity protein-like protein [Acremonium chrysogenum ATCC 11550]
KFH48598.1	0	0	0	0	0	0	Lysine--tRNA ligase, cytoplasmic-like protein [Acremonium chrysogenum ATCC 11550]
KFH48607.1	0	0	0	0.0629	0	0	N-like protein [Acremonium chrysogenum ATCC 11550]
KFH48610.1	0	0	0	0	0	0.051	hypothetical protein ACRE_003750 [Acremonium chrysogenum ATCC 11550]
KFH48611.1	0	0	0	0.0909	0.1327	0	hypothetical protein ACRE_003170 [Acremonium chrysogenum ATCC 11550]
KFH48616.1	0.1071	0.2121	0.0808	0.1469	0.0429	0.1071	40S ribosomal protein S10-A-like protein [Acremonium chrysogenum ATCC 11550]
KFH48621.1	0.0357	0	0.0538	0.1608	0.0143	0.0357	ATP-citrate synthase subunit-like protein [Acremonium chrysogenum ATCC 11550]
KFH48623.1	0	0	0	0	0	0	hypothetical protein ACRE_004730 [Acremonium chrysogenum ATCC 11550]
KFH48628.1	0	0	0.0462	0.0839	0.1143	0	hypothetical protein ACRE_004270 [Acremonium chrysogenum ATCC 11550]
KFH48632.1	0	0	0	0.1259	0	0	putative RNA-binding protein-like protein [Acremonium chrysogenum ATCC 11550]
KFH48634.1	0.0561	0	0.1423	0.3636	0.0469	0.0561	Pyridoxine biosynthesis protein-like protein [Acremonium chrysogenum ATCC 11550]
KFH48646.1	0	0	0	0	0	0	1-phosphatidylinositol 4,5-bisphosphate phosphodiesterase-like protein [Acremonium chrysogenum ATCC 11550]
KFH48655.1	0	0	0.0615	0.2378	0.3673	0.1735	ATP synthase subunit-like protein [Acremonium chrysogenum ATCC 11550]
KFH48656.1	0	0	0	0	0	0	Protein transport protein-like protein [Acremonium chrysogenum ATCC 11550]
KFH48664.1	0	0	0	0	0	0	hypothetical protein ACRE_004370 [Acremonium chrysogenum ATCC 11550]
KFH48698.1	0	0	0	0.0559	0	0	putative NADPH dehydrogenase-like protein [Acremonium chrysogenum ATCC 11550]
KFH48702.1	0	0	0	0.0559	0	0.0408	putative branched-chain-amino-acid aminotransferase-like protein [Acremonium chrysogenum ATCC 11550]
KFH48713.1	0	0	0	0.0769	0	0	Isopenicillin N epimerase component-like protein [Acremonium chrysogenum ATCC 11550]
KFH48730.1	0	0	0	0	0	0.051	D-lactate dehydrogenase-like protein [Acremonium chrysogenum ATCC 11550]
KFH48740.1	0	0	0	0	0	0	Chromatin modification-related protein-like protein [Acremonium chrysogenum ATCC 11550]
KFH48744.1	0	0	0.0423	0.0769	0	0	ATP-citrate synthase subunit-like protein [Acremonium chrysogenum ATCC 11550]
KFH48757.1	0	0	0	0	0	0	Acetyl-coenzyme A synthetase-like protein [Acremonium chrysogenum ATCC 11550]
KFH48758.1	0	0	0	0	0	0.0204	hypothetical protein ACRE_004700 [Acremonium chrysogenum ATCC 11550]
KFH48760.1	0	0.404	0	0.3916	0	0.7347	hypothetical protein ACRE_005360 [Acremonium chrysogenum ATCC 11550]
KFH48763.1	0	0	0	0	0	0.0306	putative carboxypeptidase-like protein [Acremonium chrysogenum ATCC 11550]
KFH48769.1	0	0	0.0385	0.2238	0.1204	0.4643	Single-stranded TG1-3 DNA-binding protein-like protein [Acremonium chrysogenum ATCC 11550]
KFH48773.1	0	0	0	0	0	0	Methylenetetrahydrofolate reductase-like protein [Acremonium chrysogenum ATCC 11550]
KFH48774.1	0	0	0	0.1049	0	0	GrpE protein-like protein [Acremonium chrysogenum ATCC 11550]
KFH48776.1	0	0	0	0.1958	0.0571	0	Electron transfer flavoprotein subunit beta-like protein [Acremonium chrysogenum ATCC 11550]
KFH48798.1	0.0204	0.1717	0.2269	0.5524	0.0857	0.1327	Elongation factor-like protein [Acremonium chrysogenum ATCC 11550]
KFH48800.1	0	0	0	0.1958	0.0184	0.199	putative oxidoreductase-like protein [Acremonium chrysogenum ATCC 11550]
KFH48807.1	0	0	0	0.0769	0	0	vesicular-fusion protein-like protein [Acremonium chrysogenum ATCC 11550]
KFH48811.1	0	0	0	0	0	0	Glycerol-3-phosphate dehydrogenase [NAD(+)]-like protein [Acremonium chrysogenum ATCC 11550]
KFH48813.1	0	0	0	0.0699	0.0429	0.1633	Isocitrate dehydrogenase [NAD] subunit-like protein [Acremonium chrysogenum ATCC 11550]
KFH48817.1	0	1.1111	0.0769	1.8671	0	0.6633	Isopenicillin N synthase-like protein [Acremonium chrysogenum ATCC 11550]
KFH48819.1	0	0	0.1962	0	0	0	ATP synthase subunit epsilon-like protein [Acremonium chrysogenum ATCC 11550]
KFH48824.1	0	0	0	0	0	0	NADH dehydrogenase-like protein [Acremonium chrysogenum ATCC 11550]
KFH48826.1	0	0	0	0	0	0	Delta(14)-sterol reductase-like protein [Acremonium chrysogenum ATCC 11550]
KFH48835.1	0	0	0	0	0	0.051	Serine/threonine-protein phosphatase-like protein [Acremonium chrysogenum ATCC 11550]
KFH48838.1	0	0	0	0	0.0184	0.0459	UV excision repair protein-like protein [Acremonium chrysogenum ATCC 11550]
KFH48839.1	0	0	0.0269	0	0	0	Bifunctional solanapyrone synthase-like protein [Acremonium chrysogenum ATCC 11550]
KFH48840.1	0	0.1313	0	0.0909	0.0551	0	Proteasome subunit alpha type-like protein [Acremonium chrysogenum ATCC 11550]
KFH48841.1	0	0	0	0	0	0	hypothetical protein ACRE_001450 [Acremonium chrysogenum ATCC 11550]
KFH48849.1	0	0	0	0	0	0	ATP-dependent RNA helicase-like protein [Acremonium chrysogenum ATCC 11550]
KFH48854.1	0	0	0	0	0	0	putative transferase-like protein [Acremonium chrysogenum ATCC 11550]
KFH48859.1	0	0	0	0.0839	0	0	enoyl-CoA hydratase-like protein [Acremonium chrysogenum ATCC 11550]
KFH48866.1	0	0	0	0.049	0	0	Dihydrofolate reductase-like protein [Acremonium chrysogenum ATCC 11550]
KFH48872.1	0	0	0	0	0	0	Reticulocyte-binding protein-like protein [Acremonium chrysogenum ATCC 11550]
KFH48879.1	0	0	0.0962	0	0	0.1276	Single-stranded DNA-binding protein-like protein [Acremonium chrysogenum ATCC 11550]
KFH48880.1	0	0.2424	0.0923	0.1678	0.1082	0.1939	Suppressor protein-like protein [Acremonium chrysogenum ATCC 11550]
KFH48891.1	0	0.0606	0	0	0	0	putative protein-A-like protein [Acremonium chrysogenum ATCC 11550]
KFH48894.1	0.0102	0.0202	0	0.014	0	0.0102	Chromatin structure-remodeling complex subunit-like protein [Acremonium chrysogenum ATCC 11550]
KFH48901.1	0	0	0	0.042	0	0	T-complex protein 1 subunit theta-like protein [Acremonium chrysogenum ATCC 11550]
KFH48906.1	0	0	0	0	0	0	1-phosphatidylinositol 4,5-bisphosphate phosphodiesterase-like protein [Acremonium chrysogenum ATCC 11550]
KFH48908.1	0	0	0	0	0	0	putative-like protein [Acremonium chrysogenum ATCC 11550]
KFH48920.1	0	0	0	0.049	0	0.0714	Aspartyl aminopeptidase-like protein [Acremonium chrysogenum ATCC 11550]
KFH48932.1	0	0	0	0	0	0	Hsp90 co-chaperone-like protein [Acremonium chrysogenum ATCC 11550]
KFH48933.1	0	0	0.3923	0.4196	0.6306	0.1327	40S ribosomal protein-like protein [Acremonium chrysogenum ATCC 11550]
KFH48937.1	0	0	0.15	0	0	0	ATP synthase subunit e-like protein [Acremonium chrysogenum ATCC 11550]
KFH48940.1	0	0	0	0	0.0184	0	Glucan 1,3-beta-glucosidase-like protein [Acremonium chrysogenum ATCC 11550]
KFH48963.1	0	0	0	0	0	0	hypothetical protein ACRE_002720 [Acremonium chrysogenum ATCC 11550]
KFH48964.1	0	0	0	0	0	0	Eukaryotic translation initiation factor 3 subunit A-like protein [Acremonium chrysogenum ATCC 11550]
KFH48968.1	0	0	0	0.1329	0	0	54S ribosomal protein-like protein [Acremonium chrysogenum ATCC 11550]
KFH48980.1	0	0	0	0	0	0	Coronin-like protein-like protein [Acremonium chrysogenum ATCC 11550]
KFH48987.1	0	0	0	0.0839	0.0245	0	S-formylglutathione hydrolase-like protein [Acremonium chrysogenum ATCC 11550]
KFH48991.1	0	0	0	0	0	0	hypothetical protein ACRE_002330 [Acremonium chrysogenum ATCC 11550]
KFH49003.1	0	0.0505	0	0.0699	0	0.0408	Cysteine synthase-like protein [Acremonium chrysogenum ATCC 11550]
KFH49008.1	0	0	0.1462	0.2657	0.0776	0.1939	60S ribosomal protein-like protein [Acremonium chrysogenum ATCC 11550]
KFH49012.1	0	0	0	0	0	0	Glutathione synthetase-like protein [Acremonium chrysogenum ATCC 11550]
KFH49015.1	0	0	0	0	0	0	hypothetical protein ACRE_000090 [Acremonium chrysogenum ATCC 11550]
KFH49025.1	0.0663	0	0.0769	0.0909	0.0408	0.0306	2,3-bisphosphoglycerate-independent phosphoglycerate mutase-like protein [Acremonium chrysogenum ATCC 11550]
KFH49026.1	0.25	0.2222	0.1885	0	0.0449	0	ATP synthase subunit delta-like protein [Acremonium chrysogenum ATCC 11550]
KFH49029.1	0	0	0	0.0629	0.0184	0.0459	3-isopropylmalate dehydrogenase-like protein [Acremonium chrysogenum ATCC 11550]
KFH49035.1	0	0	0	0	0	0	Microtubule integrity protein-like protein [Acremonium chrysogenum ATCC 11550]
KFH49036.1	0	0	0	0	0	0	hypothetical protein ACRE_002840 [Acremonium chrysogenum ATCC 11550]
KFH49049.1	0	0	0	0.0839	0	0	Fe-S cluster assembly protein-like protein [Acremonium chrysogenum ATCC 11550]
KFH49050.1	0	0	0	0.2727	0	0	Small COPII coat GTPase-like protein [Acremonium chrysogenum ATCC 11550]
KFH49054.1	0	0	0	0	0	0	hypothetical protein ACRE_002860 [Acremonium chrysogenum ATCC 11550]
KFH49058.1	0	0	0	0	0	0	hypothetical protein ACRE_000650 [Acremonium chrysogenum ATCC 11550]
KFH49061.1	0	0	0	0	0	0	Pre-mRNA-splicing factor-like protein [Acremonium chrysogenum ATCC 11550]
KFH49066.1	0	0	0.0885	0.3636	0.1776	0.1173	40S ribosomal protein-like protein [Acremonium chrysogenum ATCC 11550]
KFH49076.1	0.0714	0.1414	0.1808	0.2028	0.0959	0.148	Triosephosphate isomerase-like protein [Acremonium chrysogenum ATCC 11550]
KFH49086.1	0	0	0	0	0	0	putative sugar lactone lactonase-like protein [Acremonium chrysogenum ATCC 11550]
KFH49096.1	0	0	0	0	0	0	thiamine biosynthetic bifunctional enzyme-like protein [Acremonium chrysogenum ATCC 11550]
KFH49103.1	0.051	0.3232	0.0577	0.1818	0.0306	0.6071	Catalase-like protein [Acremonium chrysogenum ATCC 11550]
KFH49105.1	0	0	0	0	0	0	Pyruvate dehydrogenase complex protein X component-like protein [Acremonium chrysogenum ATCC 11550]
KFH49107.1	0	0	0	0	0	0	putative cargo-transport protein-like protein [Acremonium chrysogenum ATCC 11550]
KFH49108.1	0	0	0	0	0	0	Midasin-like protein [Acremonium chrysogenum ATCC 11550]
