# Supplementary material for: Comparative Proteomic Analysis of Acremonium chrysogenum Strains: Key Changes Converting the Wild-Type Strain into Antibiotic Cephalosporin C Biofactory
Source: J Fungi (Basel). 2025 Nov 20;11(11):822. doi: 10.3390/jof11110822 (PMC12653179; doi:10.3390/jof11110822)
Supplement: Supplementary file 1 [file jof-11-00822-s001.zip › Table S3.xlsx]

## Sheet: order3
accession	72h log2(emPAI-HY/emPAI-WT)	96h log2(emPAI-HY/emPAI-WT)	120h log2(emPAI-HY/emPAI-WT)	description
KFH48142.1	2.39313	1.86233	0	Peroxisomal multifunctional enzyme type-like protein [Acremonium chrysogenum ATCC 11550]
KFH44755.1	2.39224	1.86152	0	Multiprotein-bridging factor-like protein [Acremonium chrysogenum ATCC 11550]
KFH41845.1	2.3941	1.8637	0	Serine hydroxymethyltransferase-like protein [Acremonium chrysogenum ATCC 11550]
KFH48241.1	2.39217	2.02527	0	ATP synthase subunit-like protein [Acremonium chrysogenum ATCC 11550]
KFH45968.1	2.21113	1.67962	0	6-hydroxytryprostatin B O-methyltransferase-like protein [Acremonium chrysogenum ATCC 11550]
KFH44709.1	2.19089	1.66054	0	steroid-binding protein-like protein [Acremonium chrysogenum ATCC 11550]
KFH43429.1	2.16369	1.63304	0	hypothetical protein ACRE_058210 [Acremonium chrysogenum ATCC 11550]
KFH45490.1	2.10126	1.70468	0	Heat shock protein-like protein [Acremonium chrysogenum ATCC 11550]
KFH44582.1	1.52991	2.15928	0	Eukaryotic translation initiation factor 5A-like protein [Acremonium chrysogenum ATCC 11550]
KFH42187.1	1.87544	1.47516	0	hypothetical protein ACRE_070710 [Acremonium chrysogenum ATCC 11550]
KFH44321.1	1.53065	1.51954	0	Adenylate kinase-like protein [Acremonium chrysogenum ATCC 11550]
KFH47581.1	1.49011	1.1483	0	60S ribosomal protein L4-B-like protein [Acremonium chrysogenum ATCC 11550]
KFH44701.1	1.83885	3.03245	1.32193	O-acetylhomoserine-like protein [Acremonium chrysogenum ATCC 11550]
KFH44499.1	1.3941	2.64149	1.04852	Protein disulfide-isomerase-like protein [Acremonium chrysogenum ATCC 11550]
KFH43036.1	1.98579	2.45514	1	Glucose-6-phosphate isomerase-like protein [Acremonium chrysogenum ATCC 11550]
KFH44537.1	1.98579	2.30256	1	Heat shock protein-like protein [Acremonium chrysogenum ATCC 11550]
KFH43172.1	2.19061	2.79778	0	hypothetical protein ACRE_061080 [Acremonium chrysogenum ATCC 11550]
KFH42010.1	1.75246	2.81781	0	40S ribosomal protein S24-B-like protein [Acremonium chrysogenum ATCC 11550]
KFH45765.1	2.39267	3.51768	0	Protein of unknown functionlike protein-like protein [Acremonium chrysogenum ATCC 11550]
KFH43914.1	3.11684	2.58644	0	hypothetical protein ACRE_053110 [Acremonium chrysogenum ATCC 11550]
KFH45081.1	3.07953	2.39157	0	60S acidic ribosomal protein P1-like protein [Acremonium chrysogenum ATCC 11550]
KFH40836.1	3.3057	2.77677	-1	hypothetical protein ACRE_084620 [Acremonium chrysogenum ATCC 11550]
KFH47119.1	3.30506	2.77485	-1	peptide methionine sulfoxide reductase-like protein [Acremonium chrysogenum ATCC 11550]
KFH48840.1	2.25274	1.72223	-1	Proteasome subunit alpha type-like protein [Acremonium chrysogenum ATCC 11550]
KFH41996.1	1.98579	2.07101	-1.26505	Heat shock protein-like protein [Acremonium chrysogenum ATCC 11550]
KFH45144.1	1.87713	2.59285	-1.85219	ATP synthase subunit K-like protein [Acremonium chrysogenum ATCC 11550]
KFH43643.1	2.3933	3.7505	-2.5321	Glycine cleavage system H protein-like protein [Acremonium chrysogenum ATCC 11550]
KFH48632.1	0	3.7589	0	putative RNA-binding protein-like protein [Acremonium chrysogenum ATCC 11550]
KFH42616.1	0	3.74282	0	voltage-gated potassium channel subunit beta-like protein [Acremonium chrysogenum ATCC 11550]
KFH46519.1	0	3.81104	0	Methylisocitrate lyase-like protein [Acremonium chrysogenum ATCC 11550]
KFH42764.1	0	3.8872	0	hypothetical protein ACRE_064580 [Acremonium chrysogenum ATCC 11550]
KFH45608.1	0	3.85398	0	60S ribosomal protein-like protein [Acremonium chrysogenum ATCC 11550]
KFH41009.1	0	3.58324	0	2-isopropylmalate synthase-like protein [Acremonium chrysogenum ATCC 11550]
KFH42292.1	0	3.52438	0	Aspartate--tRNA ligase, cytoplasmic-like protein [Acremonium chrysogenum ATCC 11550]
KFH46222.1	0	4.3223	0	Tropomyosin-like protein [Acremonium chrysogenum ATCC 11550]
KFH42857.1	0	4.3209	0	Protein arg-like protein [Acremonium chrysogenum ATCC 11550]
KFH43912.1	0	4.556	-1	hypothetical protein ACRE_053280 [Acremonium chrysogenum ATCC 11550]
KFH45295.1	0	4.51124	-1	Bifunctional protein-like protein [Acremonium chrysogenum ATCC 11550]
KFH43707.1	0	4.71386	-1	Myosin regulatory light chain-like protein [Acremonium chrysogenum ATCC 11550]
KFH42185.1	0	5.03055	-1	Glutathione S-transferase omega-like protein [Acremonium chrysogenum ATCC 11550]
KFH41508.1	0	4.62526	-1.61606	alpha/beta-glucosidase-like protein [Acremonium chrysogenum ATCC 11550]
KFH43909.1	0	2.77714	-1	Cellular nucleic acid-binding protein-like protein [Acremonium chrysogenum ATCC 11550]
KFH40968.1	0	2.77714	-1	Nuclear transport factor-like protein [Acremonium chrysogenum ATCC 11550]
KFH46544.1	0	2.77741	-1	V-type proton ATPase subunit E-like protein [Acremonium chrysogenum ATCC 11550]
KFH43437.1	0	2.77677	-1	Non-specific lipid-transfer protein-like protein [Acremonium chrysogenum ATCC 11550]
KFH47440.1	0	2.77674	-1	60S ribosomal protein-like protein [Acremonium chrysogenum ATCC 11550]
KFH46876.1	0	2.77843	-1	Lysozyme-like protein [Acremonium chrysogenum ATCC 11550]
KFH40766.1	0	2.77829	-1	putative urease accessory protein-like protein [Acremonium chrysogenum ATCC 11550]
KFH41410.1	0	2.77879	-1	Carnitine O-acetyltransferase-like protein [Acremonium chrysogenum ATCC 11550]
KFH44558.1	0	2.77634	-1	hypothetical protein ACRE_046510 [Acremonium chrysogenum ATCC 11550]
KFH43111.1	0	2.77621	-1	1,2-dihydroxy-3-keto-5-methylthiopentene dioxygenase-like protein [Acremonium chrysogenum ATCC 11550]
KFH48987.1	0	2.77589	-1	S-formylglutathione hydrolase-like protein [Acremonium chrysogenum ATCC 11550]
KFH44552.1	0	2.77529	-1	NADH-ubiquinone oxidoreductase 29.9 kDa subunit-like protein [Acremonium chrysogenum ATCC 11550]
KFH46369.1	0	2.77173	-1	ABC transporter G family member-like protein [Acremonium chrysogenum ATCC 11550]
KFH43308.1	0	2.78351	-1	Fumarate hydratase-like protein [Acremonium chrysogenum ATCC 11550]
KFH48776.1	0	2.96938	-1.19156	Electron transfer flavoprotein subunit beta-like protein [Acremonium chrysogenum ATCC 11550]
KFH42500.1	0	2.78127	-1.18826	40S ribosomal protein-like protein [Acremonium chrysogenum ATCC 11550]
KFH48013.1	0	2.52438	-1	Phosphoglucomutase-like protein [Acremonium chrysogenum ATCC 11550]
KFH43548.1	0	2.36378	-1	Elongation factor-like protein [Acremonium chrysogenum ATCC 11550]
KFH43452.1	0	2.68607	-1.95733	mRNA export protein-like protein [Acremonium chrysogenum ATCC 11550]
KFH47200.1	0	2.44267	-2.02482	40S ribosomal protein-like protein [Acremonium chrysogenum ATCC 11550]
KFH47894.1	0	2.99329	-1.94077	Lactobacillus shifted protein-like protein [Acremonium chrysogenum ATCC 11550]
KFH41251.1	0	3.47941	-1	Cell division control protein-like protein [Acremonium chrysogenum ATCC 11550]
KFH46834.1	0	3.69364	-1.92878	60S ribosomal protein L19-like protein [Acremonium chrysogenum ATCC 11550]
KFH47916.1	0	3.09288	-3.09963	14-3-3 protein-like protein [Acremonium chrysogenum ATCC 11550]
KFH48611.1	0	1.66072	-2.20653	hypothetical protein ACRE_003170 [Acremonium chrysogenum ATCC 11550]
KFH43048.1	0	1.9319	-3.04791	Glycerol dehydrogenase-like protein [Acremonium chrysogenum ATCC 11550]
KFH45748.1	0	2.7589	0	ran guanine nucleotide release factor-like protein [Acremonium chrysogenum ATCC 11550]
KFH44987.1	0	2.75776	0	Proteasomal ubiquitin receptor-like protein [Acremonium chrysogenum ATCC 11550]
KFH47596.1	0	2.76605	0	ATP-dependent RNA helicase-like protein [Acremonium chrysogenum ATCC 11550]
KFH43123.1	0	2.74768	0	60S ribosomal protein-like protein [Acremonium chrysogenum ATCC 11550]
KFH44687.1	0	2.72265	0	Mitochondrial DNA replication protein-like protein [Acremonium chrysogenum ATCC 11550]
KFH43730.1	0	2.72265	0	Eukaryotic translation initiation factor 2 subunit alpha-like protein [Acremonium chrysogenum ATCC 11550]
KFH49049.1	0	2.71253	0	Fe-S cluster assembly protein-like protein [Acremonium chrysogenum ATCC 11550]
KFH46127.1	0	2.80735	0	Glycerol kinase-like protein [Acremonium chrysogenum ATCC 11550]
KFH45079.1	0	2.80735	0	putative peroxisomal-coenzyme A synthetase-like protein [Acremonium chrysogenum ATCC 11550]
KFH42366.1	0	2.77798	0	hypothetical protein ACRE_069170 [Acremonium chrysogenum ATCC 11550]
KFH40520.1	0	2.77798	0	Glutamyl-tRNA(Gln) amidotransferase subunit A-like protein [Acremonium chrysogenum ATCC 11550]
KFH43944.1	0	2.86876	0	NAD-specific glutamate dehydrogenase-like protein [Acremonium chrysogenum ATCC 11550]
KFH46210.1	0	2.58841	0	Prohibitin-like protein [Acremonium chrysogenum ATCC 11550]
KFH47190.1	0	2.58755	0	glucan endo-1,3-beta-glucosidase-like protein [Acremonium chrysogenum ATCC 11550]
KFH45859.1	0	2.58956	0	cAMP-dependent protein kinase regulatory subunit-like protein [Acremonium chrysogenum ATCC 11550]
KFH47320.1	0	2.58496	0	Importin alpha re-exporter-like protein [Acremonium chrysogenum ATCC 11550]
KFH44523.1	0	2.58496	0	Carbamoyl-phosphate synthase arginine-specific large chain-like protein [Acremonium chrysogenum ATCC 11550]
KFH48436.1	0	2.58496	0	putative amidohydrolase-like protein [Acremonium chrysogenum ATCC 11550]
KFH48034.1	0	2.57469	0	Autophagy-related protein-like protein [Acremonium chrysogenum ATCC 11550]
KFH43274.1	0	2.66532	0	putative RNA-binding protein-like protein [Acremonium chrysogenum ATCC 11550]
KFH41097.1	0	2.66532	0	Uroporphyrinogen decarboxylase-like protein [Acremonium chrysogenum ATCC 11550]
KFH46966.1	0	2.68194	0	Thioredoxin-like protein [Acremonium chrysogenum ATCC 11550]
KFH43145.1	0	2.65105	0	putative ribose 5-phosphate isomerase-like protein [Acremonium chrysogenum ATCC 11550]
KFH44712.1	0	2.64737	0	putative lyase-like protein [Acremonium chrysogenum ATCC 11550]
KFH47318.1	0	2.96334	0	Stabilin-like protein [Acremonium chrysogenum ATCC 11550]
KFH48005.1	0	2.94875	0	Curved DNA-binding protein-like protein [Acremonium chrysogenum ATCC 11550]
KFH49050.1	0	2.97847	0	Small COPII coat GTPase-like protein [Acremonium chrysogenum ATCC 11550]
KFH48049.1	0	3.01555	0	RNA-binding protein-like protein [Acremonium chrysogenum ATCC 11550]
KFH45387.1	0	1.86233	0	Succinate/fumarate mitochondrial transporter-like protein [Acremonium chrysogenum ATCC 11550]
KFH40609.1	0	1.86233	0	rRNA 2'-O-methyltransferase fibrillarin-like protein [Acremonium chrysogenum ATCC 11550]
KFH46088.1	0	1.86233	0	NADH-ubiquinone oxidoreductase 30.4 kDa subunit-like protein [Acremonium chrysogenum ATCC 11550]
KFH42049.1	0	1.86234	0	Mitochondrial import inner membrane translocase subunit-like protein [Acremonium chrysogenum ATCC 11550]
KFH46565.1	0	1.86229	0	aspartate-semialdehyde dehydrogenase-like protein [Acremonium chrysogenum ATCC 11550]
KFH42869.1	0	1.86241	0	altered inheritance of mitochondria protein-like protein [Acremonium chrysogenum ATCC 11550]
KFH48968.1	0	1.8624	0	54S ribosomal protein-like protein [Acremonium chrysogenum ATCC 11550]
KFH48774.1	0	1.86237	0	GrpE protein-like protein [Acremonium chrysogenum ATCC 11550]
KFH41807.1	0	1.8625	0	Heat shock protein-like protein [Acremonium chrysogenum ATCC 11550]
KFH41654.1	0	1.8625	0	Eukaryotic translation initiation factor 3 subunit C-like protein [Acremonium chrysogenum ATCC 11550]
KFH42523.1	0	1.8625	0	RNA-binding protein-like protein [Acremonium chrysogenum ATCC 11550]
KFH48493.1	0	1.8625	0	Aminopeptidase-like protein [Acremonium chrysogenum ATCC 11550]
KFH43108.1	0	1.86182	0	Mitochondrial import inner membrane translocase subunit-like protein [Acremonium chrysogenum ATCC 11550]
KFH46732.1	0	1.86355	0	60S ribosomal protein-like protein [Acremonium chrysogenum ATCC 11550]
KFH44104.1	0	1.86043	0	Fructose-1,6-bisphosphatase-like protein [Acremonium chrysogenum ATCC 11550]
KFH41008.1	0	1.86876	0	putative ATP-dependent helicase-like protein [Acremonium chrysogenum ATCC 11550]
KFH48607.1	0	1.84571	0	N-like protein [Acremonium chrysogenum ATCC 11550]
KFH43908.1	0	2.06256	0	Cytochrome b-c1 complex subunit-like protein [Acremonium chrysogenum ATCC 11550]
KFH43568.1	0	2.05475	0	60S ribosomal protein-like protein [Acremonium chrysogenum ATCC 11550]
KFH43917.1	0	2.07408	0	ATP-dependent RNA helicase-like protein [Acremonium chrysogenum ATCC 11550]
KFH42920.1	0	2.04474	0	Histone H2B-like protein [Acremonium chrysogenum ATCC 11550]
KFH49066.1	0	2.0386	0	40S ribosomal protein-like protein [Acremonium chrysogenum ATCC 11550]
KFH43491.1	0	1.97639	0	Inosine-5'-monophosphate dehydrogenase-like protein [Acremonium chrysogenum ATCC 11550]
KFH41863.1	0	1.9716	0	Peroxiredoxin-like protein [Acremonium chrysogenum ATCC 11550]
KFH43271.1	0	1.98844	0	60S ribosomal protein-like protein [Acremonium chrysogenum ATCC 11550]
KFH46285.1	0	2.15175	0	40S ribosomal protein S1-like protein [Acremonium chrysogenum ATCC 11550]
KFH45842.1	0	2.11389	0	Cys-Gly metallodipeptidase-like protein [Acremonium chrysogenum ATCC 11550]
KFH41423.1	0	2.19283	0	hypothetical protein ACRE_078580 [Acremonium chrysogenum ATCC 11550]
KFH42585.1	0	2.02724	-1	60S ribosomal protein L34-B-like protein [Acremonium chrysogenum ATCC 11550]
KFH43286.1	0	1.98844	-1	Calmodulin-like protein [Acremonium chrysogenum ATCC 11550]
KFH47053.1	0	2.0899	-1	40S ribosomal protein S9-like protein [Acremonium chrysogenum ATCC 11550]
KFH48655.1	0	1.95109	-1.08202	ATP synthase subunit-like protein [Acremonium chrysogenum ATCC 11550]
KFH46219.1	0	1.85992	-1.17201	putative nucleosome assembly protein-like protein [Acremonium chrysogenum ATCC 11550]
KFH45762.1	0	2.22217	-1.24397	14-3-3 protein-like protein [Acremonium chrysogenum ATCC 11550]
KFH48007.1	0	2.0899	-1.31282	Non-histone chromosomal protein-like protein [Acremonium chrysogenum ATCC 11550]
KFH40393.1	0	1.68791	-1	3-ketoacyl-CoA thiolase, peroxisomal-like protein [Acremonium chrysogenum ATCC 11550]
KFH47765.1	0	1.68386	-1	Orotate phosphoribosyltransferase-like protein [Acremonium chrysogenum ATCC 11550]
KFH45255.1	0	1.66144	-1	hypothetical protein ACRE_039680 [Acremonium chrysogenum ATCC 11550]
KFH41280.1	0	1.77879	-1	Alkaline phosphatase H-like protein [Acremonium chrysogenum ATCC 11550]
KFH45545.1	0	1.47862	-1	2-methylcitrate synthase-like protein [Acremonium chrysogenum ATCC 11550]
KFH48080.1	0	1.50054	-1.08501	S-adenosylmethionine synthase-like protein [Acremonium chrysogenum ATCC 11550]
KFH40388.1	-1	1.8036	-1.02106	60S ribosomal protein L2-like protein [Acremonium chrysogenum ATCC 11550]
KFH43900.1	0	1.66051	0	Protein phosphatase 2C-like protein [Acremonium chrysogenum ATCC 11550]
KFH41932.1	0	1.66051	0	T-complex protein 1 subunit beta-like protein [Acremonium chrysogenum ATCC 11550]
KFH46069.1	0	1.66051	0	Hydroxyacid-oxoacid transhydrogenase-like protein [Acremonium chrysogenum ATCC 11550]
KFH46959.1	0	1.66051	0	glutamine amidotransferase-like protein [Acremonium chrysogenum ATCC 11550]
KFH48866.1	0	1.66051	0	Dihydrofolate reductase-like protein [Acremonium chrysogenum ATCC 11550]
KFH42027.1	0	1.66072	0	hypothetical protein ACRE_072640 [Acremonium chrysogenum ATCC 11550]
KFH41133.1	0	1.66072	0	3,4-dihydroxy-2-butanone 4-phosphate synthase-like protein [Acremonium chrysogenum ATCC 11550]
KFH40539.1	0	1.66065	0	Glycine-rich RNA-binding protein-like protein [Acremonium chrysogenum ATCC 11550]
KFH45163.1	0	1.66094	0	Rho GDP-dissociation inhibitor-like protein [Acremonium chrysogenum ATCC 11550]
KFH47129.1	0	1.66035	0	V-type proton ATPase subunit F-like protein [Acremonium chrysogenum ATCC 11550]
KFH47647.1	0	1.66029	0	Farnesyl pyrophosphate synthase-like protein [Acremonium chrysogenum ATCC 11550]
KFH46532.1	0	1.66016	0	Ankyrin repeat-containing protein-like protein [Acremonium chrysogenum ATCC 11550]
KFH40740.1	0	1.66016	0	Lysozyme-like protein [Acremonium chrysogenum ATCC 11550]
KFH44835.1	0	1.66168	0	Alpha-L-fucosidase-like protein [Acremonium chrysogenum ATCC 11550]
KFH42450.1	0	1.66168	0	Bifunctional purine biosynthetic protein-like protein [Acremonium chrysogenum ATCC 11550]
KFH45719.1	0	1.66137	0	Eukaryotic translation initiation factor 3 subunit K-like protein [Acremonium chrysogenum ATCC 11550]
KFH43923.1	0	1.6591	0	DnaJ protein-like protein [Acremonium chrysogenum ATCC 11550]
KFH41278.1	0	1.6591	0	Septin-like protein [Acremonium chrysogenum ATCC 11550]
KFH43990.1	0	1.6591	0	mannose-1-phosphate guanyltransferase-like protein [Acremonium chrysogenum ATCC 11550]
KFH47225.1	0	1.6591	0	Ran GTPase-activating protein-like protein [Acremonium chrysogenum ATCC 11550]
KFH47768.1	0	1.6591	0	Acetyl-CoA acetyltransferase-like protein [Acremonium chrysogenum ATCC 11550]
KFH48713.1	0	1.65906	0	Isopenicillin N epimerase component-like protein [Acremonium chrysogenum ATCC 11550]
KFH42034.1	0	1.65906	0	1H-3-hydroxy-4-oxoquinaldine 2,4-dioxygenase-like protein [Acremonium chrysogenum ATCC 11550]
KFH42198.1	0	1.65896	0	Ubiquitin-activating enzyme E1-like protein [Acremonium chrysogenum ATCC 11550]
KFH46563.1	0	1.65996	0	hypothetical protein ACRE_026430 [Acremonium chrysogenum ATCC 11550]
KFH43627.1	0	1.65976	0	hypothetical protein ACRE_056060 [Acremonium chrysogenum ATCC 11550]
KFH47056.1	0	1.65953	0	Ubiquitin-conjugating enzyme E2-like protein [Acremonium chrysogenum ATCC 11550]
KFH41283.1	0	1.6561	0	putative nucleosome assembly protein-like protein [Acremonium chrysogenum ATCC 11550]
KFH42907.1	0	1.64006	0	Histone H2A-like protein [Acremonium chrysogenum ATCC 11550]
KFH47944.1	0	1.58791	0	Eukaryotic translation initiation factor 3 subunit M-like protein [Acremonium chrysogenum ATCC 11550]
KFH45740.1	0	1.58496	0	Importin subunit beta-like protein [Acremonium chrysogenum ATCC 11550]
KFH46938.1	0	1.57899	0	Peroxiredoxin-like protein [Acremonium chrysogenum ATCC 11550]
KFH43567.1	0	1.61543	0	Nascent polypeptide-associated complex subunit beta-like protein [Acremonium chrysogenum ATCC 11550]
KFH43135.1	0	1.45506	0	60S ribosomal protein-like protein [Acremonium chrysogenum ATCC 11550]
KFH45222.1	0	1.45457	0	Glutamine synthetase-like protein [Acremonium chrysogenum ATCC 11550]
KFH46886.1	0	1.43625	0	Acyl-CoA dehydrogenase family member-like protein [Acremonium chrysogenum ATCC 11550]
KFH40231.1	0	1.39236	0	60S ribosomal protein-like protein [Acremonium chrysogenum ATCC 11550]
KFH42872.1	0	1.39038	0	hypothetical protein ACRE_063840 [Acremonium chrysogenum ATCC 11550]
KFH41655.1	0	1.37389	0	60S ribosomal protein L7-like protein [Acremonium chrysogenum ATCC 11550]
KFH46363.1	0	1.50054	0	Polyadenylate-binding protein, cytoplasmic and nuclear-like protein [Acremonium chrysogenum ATCC 11550]
KFH44336.1	0	1.47862	0	Aspartate aminotransferase-like protein [Acremonium chrysogenum ATCC 11550]
KFH47917.1	0	1.53448	0	60S ribosomal protein-like protein [Acremonium chrysogenum ATCC 11550]
KFH40631.1	0	1	0	hypothetical protein ACRE_086740 [Acremonium chrysogenum ATCC 11550]
KFH40581.1	0	1	0	hypothetical protein ACRE_087180 [Acremonium chrysogenum ATCC 11550]
KFH40642.1	0	1	0	hypothetical protein ACRE_086610 [Acremonium chrysogenum ATCC 11550]
KFH41036.1	0	1	0	Coiled-coil domain-containing protein-like protein [Acremonium chrysogenum ATCC 11550]
KFH41058.1	0	1	0	D-arabinitol 2-dehydrogenase [ribulose-forming]-like protein [Acremonium chrysogenum ATCC 11550]
KFH41552.1	0	1	0	Nuclear migration protein-like protein [Acremonium chrysogenum ATCC 11550]
KFH41903.1	0	1	0	NADH-ubiquinone oxidoreductase 12 kDa subunit-like protein [Acremonium chrysogenum ATCC 11550]
KFH42175.1	0	1	0	Zinc-type alcohol dehydrogenase-like protein PB24D3.08c-like protein [Acremonium chrysogenum ATCC 11550]
KFH43006.1	0	1	0	feruloyl esterase B-like protein [Acremonium chrysogenum ATCC 11550]
KFH43569.1	0	1	0	N,O-diacetylmuramidase-like protein [Acremonium chrysogenum ATCC 11550]
KFH43754.1	0	1	0	Translation initiation factor IF-like protein [Acremonium chrysogenum ATCC 11550]
KFH43946.1	0	1	0	Transmembrane GTPase-like protein [Acremonium chrysogenum ATCC 11550]
KFH43972.1	0	1	0	L-ornithine 5-monooxygenase-like protein [Acremonium chrysogenum ATCC 11550]
KFH44527.1	0	1	0	Cysteine and histidine-rich domain-containing protein-like protein [Acremonium chrysogenum ATCC 11550]
KFH44561.1	0	1	0	Vacuolar protein-sorting protein-like protein [Acremonium chrysogenum ATCC 11550]
KFH44641.1	0	1	0	Translation machinery-associated protein-like protein [Acremonium chrysogenum ATCC 11550]
KFH45093.1	0	1	0	hypothetical protein ACRE_041590 [Acremonium chrysogenum ATCC 11550]
KFH46073.1	0	1	0	hypothetical protein ACRE_030960 [Acremonium chrysogenum ATCC 11550]
KFH46286.1	0	1	0	rRNA-processing protein-like protein [Acremonium chrysogenum ATCC 11550]
KFH46352.1	0	1	0	Pre-rRNA-processing protein-like protein [Acremonium chrysogenum ATCC 11550]
KFH46419.1	0	1	0	NAD(P)H-dependent D-xylose reductase-like protein [Acremonium chrysogenum ATCC 11550]
KFH46599.1	0	1	0	FAD-linked oxidoreductase-like protein [Acremonium chrysogenum ATCC 11550]
KFH46825.1	0	1	0	hypothetical protein ACRE_023430 [Acremonium chrysogenum ATCC 11550]
KFH47036.1	0	1	0	hypothetical protein ACRE_021350 [Acremonium chrysogenum ATCC 11550]
KFH47136.1	0	1	0	Pisatin demethylase-like protein [Acremonium chrysogenum ATCC 11550]
KFH47636.1	0	1	0	hypothetical protein ACRE_014710 [Acremonium chrysogenum ATCC 11550]
KFH48117.1	0	1	0	Argininosuccinate synthase-like protein [Acremonium chrysogenum ATCC 11550]
KFH48123.1	0	1	0	endonuclease-like protein [Acremonium chrysogenum ATCC 11550]
KFH48272.1	0	1	0	Sec14 cytosolic factor-like protein [Acremonium chrysogenum ATCC 11550]
KFH48455.1	0	1	0	hypothetical protein ACRE_006050 [Acremonium chrysogenum ATCC 11550]
KFH48698.1	0	1	0	putative NADPH dehydrogenase-like protein [Acremonium chrysogenum ATCC 11550]
KFH48859.1	0	1	0	enoyl-CoA hydratase-like protein [Acremonium chrysogenum ATCC 11550]
KFH48901.1	0	1	0	T-complex protein 1 subunit theta-like protein [Acremonium chrysogenum ATCC 11550]
KFH47412.1	0	1.08854	0	Importin subunit alpha-like protein [Acremonium chrysogenum ATCC 11550]
KFH43458.1	0	1.08854	0	Threonine synthase-like protein [Acremonium chrysogenum ATCC 11550]
KFH48807.1	0	1.08699	0	vesicular-fusion protein-like protein [Acremonium chrysogenum ATCC 11550]
KFH47784.1	0	1.09219	0	hypothetical protein ACRE_014550 [Acremonium chrysogenum ATCC 11550]
KFH40596.1	0	1.26859	0	hypothetical protein ACRE_087160 [Acremonium chrysogenum ATCC 11550]
KFH42927.1	0	1.24342	0	nitronate monooxygenase-like protein [Acremonium chrysogenum ATCC 11550]
KFH43392.1	0	1.30844	0	ADP,ATP carrier protein-like protein [Acremonium chrysogenum ATCC 11550]
KFH43460.1	0	1.19211	0	5-methyltetrahydropteroyltriglutamate--homocysteine methyltransferase-like protein [Acremonium chrysogenum ATCC 11550]
KFH41470.1	0	1.17509	0	Leucine--tRNA ligase, cytoplasmic-like protein [Acremonium chrysogenum ATCC 11550]
KFH42421.1	-1	2.20096	0	40S ribosomal protein-like protein [Acremonium chrysogenum ATCC 11550]
KFH47971.1	-1	2.00546	0	60S acidic ribosomal protein P0-like protein [Acremonium chrysogenum ATCC 11550]
KFH40475.1	-1.06072	1.65125	0	ATP synthase subunit H-like protein [Acremonium chrysogenum ATCC 11550]
KFH41123.1	-1.20754	1.6644	0	Phosphoenolpyruvate carboxykinase [ATP]-like protein [Acremonium chrysogenum ATCC 11550]
KFH42557.1	-1.32271	1.77728	0	Pyruvate dehydrogenase E1 component subunit beta-like protein [Acremonium chrysogenum ATCC 11550]
KFH42652.1	-1	1.45538	0	Superoxide dismutase [Mn]-like protein [Acremonium chrysogenum ATCC 11550]
KFH42044.1	-1	1.21065	0	Transaldolase-like protein [Acremonium chrysogenum ATCC 11550]
KFH48634.1	-1.40734	1.35342	0	Pyridoxine biosynthesis protein-like protein [Acremonium chrysogenum ATCC 11550]
KFH45254.1	0	0	-2.13239	hypothetical protein ACRE_039310 [Acremonium chrysogenum ATCC 11550]
KFH48933.1	0	0	-2.24856	40S ribosomal protein-like protein [Acremonium chrysogenum ATCC 11550]
KFH48628.1	0	0	-2.30686	hypothetical protein ACRE_004270 [Acremonium chrysogenum ATCC 11550]
KFH47539.1	0	0	-2.01389	hypothetical protein ACRE_016730 [Acremonium chrysogenum ATCC 11550]
KFH40607.1	0	0	-1.93932	60S ribosomal protein-like protein [Acremonium chrysogenum ATCC 11550]
KFH47081.1	0	0	-1.97143	ATP synthase subunit d-like protein [Acremonium chrysogenum ATCC 11550]
KFH45445.1	0	0	-1.97143	hypothetical protein ACRE_037560 [Acremonium chrysogenum ATCC 11550]
KFH44895.1	1	0	-1.11951	Stress protein-like protein [Acremonium chrysogenum ATCC 11550]
KFH43443.1	0	0	-1.39696	Alcohol dehydrogenase-like protein [Acremonium chrysogenum ATCC 11550]
KFH47854.1	0	0	-1.61172	40S ribosomal protein-like protein [Acremonium chrysogenum ATCC 11550]
KFH45873.1	0	0	-1.15684	hypothetical protein ACRE_032980 [Acremonium chrysogenum ATCC 11550]
KFH41557.1	0	0	-1.07023	Fatty acid-binding protein-like protein [Acremonium chrysogenum ATCC 11550]
KFH45708.1	0	0	-1.03059	hypothetical protein ACRE_034450 [Acremonium chrysogenum ATCC 11550]
KFH48940.1	0	0	-1	Glucan 1,3-beta-glucosidase-like protein [Acremonium chrysogenum ATCC 11550]
KFH48502.1	0	0	-1	Conidiation-specific protein-like protein [Acremonium chrysogenum ATCC 11550]
KFH48333.1	0	0	-1	hypothetical protein ACRE_008350 [Acremonium chrysogenum ATCC 11550]
KFH48266.1	0	0	-1	hypothetical protein ACRE_007920 [Acremonium chrysogenum ATCC 11550]
KFH48248.1	0	0	-1	hypothetical protein ACRE_008320 [Acremonium chrysogenum ATCC 11550]
KFH48140.1	0	0	-1	hypothetical protein ACRE_010980 [Acremonium chrysogenum ATCC 11550]
KFH48096.1	0	0	-1	Peroxisomal 2,4-dienoyl-CoA reductase-like protein [Acremonium chrysogenum ATCC 11550]
KFH47873.1	0	0	-1	Oxysterol-binding protein-like protein OBPalpha-like protein [Acremonium chrysogenum ATCC 11550]
KFH47763.1	0	0	-1	secreted beta-glucosidase-like protein [Acremonium chrysogenum ATCC 11550]
KFH47728.1	0	0	-1	Mitochondrial import receptor subunit-like protein [Acremonium chrysogenum ATCC 11550]
KFH47706.1	0	0	-1	Gluconolactonase-like protein [Acremonium chrysogenum ATCC 11550]
KFH47606.1	0	0	-1	Ino eighty subunit-like protein [Acremonium chrysogenum ATCC 11550]
KFH47282.1	0	0	-1	Cytochrome c1, heme protein-like protein [Acremonium chrysogenum ATCC 11550]
KFH47219.1	0	0	-1	Vacuolar fusion protein-like protein [Acremonium chrysogenum ATCC 11550]
KFH47182.1	0	0	-1	Phosphatidylglycerol/phosphatidylinositol transfer protein-like protein [Acremonium chrysogenum ATCC 11550]
KFH47124.1	0	0	-1	3-hydroxyacyl-CoA dehydrogenase type-like protein [Acremonium chrysogenum ATCC 11550]
KFH47092.1	0	0	-1	hypothetical protein ACRE_021440 [Acremonium chrysogenum ATCC 11550]
KFH47021.1	0	0	-1	putative redox protein-like protein [Acremonium chrysogenum ATCC 11550]
KFH46816.1	0	0	-1	Cruciform DNA-recognizing protein-like protein [Acremonium chrysogenum ATCC 11550]
KFH46623.1	0	0	-1	Protein kinase-like protein [Acremonium chrysogenum ATCC 11550]
KFH46466.1	0	0	-1	Homoisocitrate dehydrogenase-like protein [Acremonium chrysogenum ATCC 11550]
KFH46172.1	0	0	-1	hypothetical protein ACRE_029610 [Acremonium chrysogenum ATCC 11550]
KFH46025.1	0	0	-1	Cell surface glycoprotein-like protein [Acremonium chrysogenum ATCC 11550]
KFH45910.1	0	0	-1	Protein SnodProt1-like protein [Acremonium chrysogenum ATCC 11550]
KFH45871.1	0	0	-1	5-hydroxyisourate hydrolase-like protein [Acremonium chrysogenum ATCC 11550]
KFH45821.1	0	0	-1	hypothetical protein ACRE_032880 [Acremonium chrysogenum ATCC 11550]
KFH45785.1	0	0	-1	Cytochrome c peroxidase-like protein [Acremonium chrysogenum ATCC 11550]
KFH45691.1	0	0	-1	hypothetical protein ACRE_034600 [Acremonium chrysogenum ATCC 11550]
KFH45625.1	0	0	-1	leucine aminopeptidase-like protein [Acremonium chrysogenum ATCC 11550]
KFH45537.1	0	0	-1	putative oxidoreductase-like protein [Acremonium chrysogenum ATCC 11550]
KFH45506.1	0	0	-1	Sphingolipid long chain base-responsive protein-like protein [Acremonium chrysogenum ATCC 11550]
KFH45392.1	0	0	-1	Zinc-type alcohol dehydrogenase-like protein -like protein [Acremonium chrysogenum ATCC 11550]
KFH45338.1	0	0	-1	hypothetical protein ACRE_038430 [Acremonium chrysogenum ATCC 11550]
KFH45302.1	0	0	-1	Exopolyphosphatase-like protein [Acremonium chrysogenum ATCC 11550]
KFH45069.1	0	0	-1	Laccase-like protein [Acremonium chrysogenum ATCC 11550]
KFH45024.1	0	0	-1	hypothetical protein ACRE_041280 [Acremonium chrysogenum ATCC 11550]
KFH44776.1	0	0	-1	hypothetical protein ACRE_044090 [Acremonium chrysogenum ATCC 11550]
KFH44638.1	0	0	-1	hypothetical protein ACRE_045780 [Acremonium chrysogenum ATCC 11550]
KFH44593.1	0	0	-1	3-oxoacyl-[acyl-carrier-protein] reductase-like protein [Acremonium chrysogenum ATCC 11550]
KFH44498.1	0	0	-1	hypothetical protein ACRE_047050 [Acremonium chrysogenum ATCC 11550]
KFH44496.1	0	0	-1	hypothetical protein ACRE_047030 [Acremonium chrysogenum ATCC 11550]
KFH44462.1	0	0	-1	hypothetical protein ACRE_047930 [Acremonium chrysogenum ATCC 11550]
KFH43897.1	0	0	-1	hypothetical protein ACRE_053440 [Acremonium chrysogenum ATCC 11550]
KFH43332.1	0	0	-1	26S proteasome regulatory subunit-like protein [Acremonium chrysogenum ATCC 11550]
KFH43323.1	0	0	-1	Modification methylase HphIA-like protein [Acremonium chrysogenum ATCC 11550]
KFH43313.1	0	0	-1	Zinc finger transcription factor-like protein [Acremonium chrysogenum ATCC 11550]
KFH43025.1	0	0	-1	putative oxidoreductase-like protein [Acremonium chrysogenum ATCC 11550]
KFH43014.1	0	0	-1	Mannitol-1-phosphate 5-dehydrogenase-like protein [Acremonium chrysogenum ATCC 11550]
KFH42945.1	0	0	-1	13 kDa ribonucleoprotein-associated protein-like protein [Acremonium chrysogenum ATCC 11550]
KFH42858.1	0	0	-1	hypothetical protein ACRE_064060 [Acremonium chrysogenum ATCC 11550]
KFH42768.1	0	0	-1	hypothetical protein ACRE_064720 [Acremonium chrysogenum ATCC 11550]
KFH42698.1	0	0	-1	hypothetical protein ACRE_065370 [Acremonium chrysogenum ATCC 11550]
KFH42687.1	0	0	-1	hypothetical protein ACRE_065940 [Acremonium chrysogenum ATCC 11550]
KFH42657.1	0	0	-1	putative transcriptional regulatory protein-like protein [Acremonium chrysogenum ATCC 11550]
KFH42321.1	0	0	-1	hypothetical protein ACRE_069300 [Acremonium chrysogenum ATCC 11550]
KFH42061.1	0	0	-1	ATP synthase subunit f-like protein [Acremonium chrysogenum ATCC 11550]
KFH42046.1	0	0	-1	Multifunctional tryptophan biosynthesis protein-like protein [Acremonium chrysogenum ATCC 11550]
KFH42012.1	0	0	-1	Actin-related protein-like protein [Acremonium chrysogenum ATCC 11550]
KFH41995.1	0	0	-1	Oxygen-dependent choline dehydrogenase-like protein [Acremonium chrysogenum ATCC 11550]
KFH41925.1	0	0	-1	54S ribosomal protein-like protein [Acremonium chrysogenum ATCC 11550]
KFH41911.1	0	0	-1	Bifunctional purine biosynthesis protein-like protein [Acremonium chrysogenum ATCC 11550]
KFH41827.1	0	0	-1	hypothetical protein ACRE_074680 [Acremonium chrysogenum ATCC 11550]
KFH41673.1	0	0	-1	60S ribosomal protein-like protein [Acremonium chrysogenum ATCC 11550]
KFH41544.1	0	0	-1	Nitronate monooxygenase-like protein [Acremonium chrysogenum ATCC 11550]
KFH41331.1	0	0	-1	hypothetical protein ACRE_079620 [Acremonium chrysogenum ATCC 11550]
KFH41183.1	0	0	-1	aminomethyltransferase-like protein [Acremonium chrysogenum ATCC 11550]
KFH41140.1	0	0	-1	hypothetical protein ACRE_081570 [Acremonium chrysogenum ATCC 11550]
KFH41025.1	0	0	-1	Beta-galactosidase-like protein [Acremonium chrysogenum ATCC 11550]
KFH40776.1	0	0	-1	hypothetical protein ACRE_085290 [Acremonium chrysogenum ATCC 11550]
KFH40758.1	0	0	-1	proteasome subunit alpha type-like protein [Acremonium chrysogenum ATCC 11550]
KFH40632.1	0	0	-1	putative methyltransferase-like protein [Acremonium chrysogenum ATCC 11550]
KFH40484.1	0	0	-1	Leucine aminopeptidase-like protein [Acremonium chrysogenum ATCC 11550]
KFH40338.1	0	0	-1	hypothetical protein ACRE_090000 [Acremonium chrysogenum ATCC 11550]
KFH40259.1	0	0	-1	Mitochondrial import receptor subunit-like protein [Acremonium chrysogenum ATCC 11550]
KFH45623.1	-2.32245	2.06256	1.32245	Acyl carrier protein-like protein [Acremonium chrysogenum ATCC 11550]
KFH41474.1	-2.32306	1.99925	1.32306	60S ribosomal protein L27-A-like protein [Acremonium chrysogenum ATCC 11550]
KFH48621.1	-2.31991	1.57959	1.31991	ATP-citrate synthase subunit-like protein [Acremonium chrysogenum ATCC 11550]
KFH40563.1	-2.32193	2.77672	1.32193	putative NADPH-dependent methylglyoxal reductase-like protein [Acremonium chrysogenum ATCC 11550]
KFH44973.1	-2.32193	3.91488	-1	ADP-ribosylation factor-like protein [Acremonium chrysogenum ATCC 11550]
KFH45177.1	-2.40564	2.5047	0	Short/branched chain specific acyl-CoA dehydrogenase-like protein [Acremonium chrysogenum ATCC 11550]
KFH42000.1	-2.31991	2.02434	-1	Monothiol glutaredoxin-like protein [Acremonium chrysogenum ATCC 11550]
KFH42608.1	2.39276	2.07726	1.32128	Thioredoxin-like protein-like protein [Acremonium chrysogenum ATCC 11550]
KFH47839.1	2.39351	2.06256	1.32216	Profilin-like protein [Acremonium chrysogenum ATCC 11550]
KFH44353.1	2.39276	2.03245	1.32219	hypothetical protein ACRE_049030 [Acremonium chrysogenum ATCC 11550]
KFH40382.1	2.39241	1.8624	1.40663	Adenosine kinase-like protein [Acremonium chrysogenum ATCC 11550]
KFH44272.1	2.13493	2.19985	1.32193	hypothetical protein ACRE_049350 [Acremonium chrysogenum ATCC 11550]
KFH46996.1	2.19123	1.66072	1.32162	putative AIM2 family protein-like protein [Acremonium chrysogenum ATCC 11550]
KFH46698.1	2.08532	1.54053	1.32134	40S ribosomal protein S6-B-like protein [Acremonium chrysogenum ATCC 11550]
KFH44913.1	2.11905	1.59012	1.13327	Acetyl-CoA hydrolase-like protein [Acremonium chrysogenum ATCC 11550]
KFH42402.1	2.57075	1.4476	1.31928	Adenosylhomocysteinase-like protein [Acremonium chrysogenum ATCC 11550]
KFH45335.1	1.58735	2.05727	1.60156	quinone oxidoreductase-like protein [Acremonium chrysogenum ATCC 11550]
KFH42423.1	1.25563	2.13133	1.32206	Translationally-controlled tumor protein-like protein [Acremonium chrysogenum ATCC 11550]
KFH45348.1	1.5198	1.55017	1.32144	40S ribosomal protein S7-like protein [Acremonium chrysogenum ATCC 11550]
KFH46699.1	1.55309	1.49686	1.05898	Heat shock 70 kDa protein-like protein [Acremonium chrysogenum ATCC 11550]
KFH48760.1	1.04497	1	1.90777	hypothetical protein ACRE_005360 [Acremonium chrysogenum ATCC 11550]
KFH43010.1	1.01173	1.20455	1.32193	Inorganic pyrophosphatase-like protein [Acremonium chrysogenum ATCC 11550]
KFH45057.1	2.3941	1.86518	2.50785	Isocitrate dehydrogenase [NADP]-like protein [Acremonium chrysogenum ATCC 11550]
KFH48168.1	2.2013	1.67079	2.53788	6-phosphogluconolactonase-like protein [Acremonium chrysogenum ATCC 11550]
KFH46144.1	2.14346	1.94023	2.29569	Woronin body major protein-like protein [Acremonium chrysogenum ATCC 11550]
KFH45917.1	2.20243	1.67121	2.21664	Protein of unknown functionlike protein [Acremonium chrysogenum ATCC 11550]
KFH42041.1	1.43904	1.32678	2.76852	Superoxide dismutase [Cu-Zn]-like protein [Acremonium chrysogenum ATCC 11550]
KFH44437.1	2.18944	0	2.30319	D-serine dehydratase-like protein [Acremonium chrysogenum ATCC 11550]
KFH44531.1	2.19061	0	2.26484	F-actin-capping protein subunit beta-like protein [Acremonium chrysogenum ATCC 11550]
KFH40253.1	2.09939	0	2.74008	Actin-like protein [Acremonium chrysogenum ATCC 11550]
KFH42305.1	2.12329	0	1.32321	GTP-binding nuclear protein GSP1/Ran-like protein [Acremonium chrysogenum ATCC 11550]
KFH43639.1	2.10126	0	1.32193	6-phosphogluconate dehydrogenase, decarboxylating-like protein [Acremonium chrysogenum ATCC 11550]
KFH41747.1	2.06896	0	1.32178	Superoxide dismutase [Mn]-like protein [Acremonium chrysogenum ATCC 11550]
KFH45884.1	1.98579	0	1.32193	Ketol-acid reductoisomerase-like protein [Acremonium chrysogenum ATCC 11550]
KFH44125.1	2.19061	0	1.20482	Hydroxymethylglutaryl-CoA synthase-like protein [Acremonium chrysogenum ATCC 11550]
KFH45853.1	1.78922	0	1.80343	serine racemase-like protein [Acremonium chrysogenum ATCC 11550]
KFH47940.1	1.23849	0	1.32174	ATPase inhibitor-like protein [Acremonium chrysogenum ATCC 11550]
KFH42794.1	1	0	1.09222	Diphosphomevalonate decarboxylase-like protein [Acremonium chrysogenum ATCC 11550]
KFH45499.1	1.74369	0	0	NADH-cytochrome b5 reductase-like protein [Acremonium chrysogenum ATCC 11550]
KFH41642.1	1.74026	0	0	40S ribosomal protein-like protein [Acremonium chrysogenum ATCC 11550]
KFH47024.1	1.72791	0	0	60S ribosomal protein L14-A-like protein [Acremonium chrysogenum ATCC 11550]
KFH46914.1	1.68142	0	0	Nucleoside diphosphate kinase-like protein [Acremonium chrysogenum ATCC 11550]
KFH44714.1	1.64475	0	0	Mitochondrial outer membrane protein porin-like protein [Acremonium chrysogenum ATCC 11550]
KFH43861.1	1.52893	0	0	Kinetochore protein-like protein [Acremonium chrysogenum ATCC 11550]
KFH44047.1	1.39142	0	0	Nonribosomal peptide synthetase-like protein [Acremonium chrysogenum ATCC 11550]
KFH40536.1	1	0	0	hypothetical protein ACRE_087680 [Acremonium chrysogenum ATCC 11550]
KFH40427.1	1	0	0	Niemann-Pick type C-related protein-like protein [Acremonium chrysogenum ATCC 11550]
KFH42031.1	1	0	0	Pre-mRNA-splicing factor-like protein [Acremonium chrysogenum ATCC 11550]
KFH42916.1	1	0	0	putative RING finger proteinc-like protein [Acremonium chrysogenum ATCC 11550]
KFH43050.1	1	0	0	hypothetical protein ACRE_061980 [Acremonium chrysogenum ATCC 11550]
KFH44435.1	1	0	0	Transcription initiation factor TFIID subunit-like protein [Acremonium chrysogenum ATCC 11550]
KFH46855.1	1	0	0	hypothetical protein ACRE_023330 [Acremonium chrysogenum ATCC 11550]
KFH47994.1	1	0	0	hypothetical protein ACRE_012700 [Acremonium chrysogenum ATCC 11550]
KFH48891.1	1	0	0	putative protein-A-like protein [Acremonium chrysogenum ATCC 11550]
KFH47011.1	3.30608	0	1.32138	Cytochrome c oxidase subunit 6A-like protein [Acremonium chrysogenum ATCC 11550]
KFH46391.1	3.3057	0	1.31991	alanine aminotransferase-like protein [Acremonium chrysogenum ATCC 11550]
KFH45776.1	3.30772	0	1.32248	60S ribosomal protein-like protein [Acremonium chrysogenum ATCC 11550]
KFH45364.1	3.33628	0	1.3505	Nonribosomal peptide synthetase-like protein [Acremonium chrysogenum ATCC 11550]
KFH45680.1	3.5069	0	1.03305	Subtilisin-like proteinase-like protein [Acremonium chrysogenum ATCC 11550]
KFH41638.1	2.74664	0	1.32183	hypothetical protein ACRE_076430 [Acremonium chrysogenum ATCC 11550]
KFH48798.1	3.07325	1.28366	0	Elongation factor-like protein [Acremonium chrysogenum ATCC 11550]
KFH44673.1	2.50036	1.06611	0	Plasma membrane ATPase-like protein [Acremonium chrysogenum ATCC 11550]
KFH44281.1	3.23371	1.25776	1.09998	Catalase-peroxidase-like protein [Acremonium chrysogenum ATCC 11550]
KFH43418.1	4.44114	0	0	40S ribosomal protein-like protein [Acremonium chrysogenum ATCC 11550]
KFH48880.1	4.37899	0	0	Suppressor protein-like protein [Acremonium chrysogenum ATCC 11550]
KFH41657.1	3.9784	0	0	hypothetical protein ACRE_076110 [Acremonium chrysogenum ATCC 11550]
KFH46002.1	2.19878	0	0	Structural maintenance of chromosomes protein-like protein [Acremonium chrysogenum ATCC 11550]
KFH47677.1	2.19103	0	0	40S ribosomal protein-like protein [Acremonium chrysogenum ATCC 11550]
KFH47479.1	2.14625	0	0	3-ketoacyl-CoA thiolase, peroxisomal-like protein [Acremonium chrysogenum ATCC 11550]
KFH44223.1	2.08381	0	0	Cytochrome c oxidase polypeptide-like protein [Acremonium chrysogenum ATCC 11550]
KFH44995.1	2.0789	0	0	Elongation factor 1-beta-like protein [Acremonium chrysogenum ATCC 11550]
KFH43052.1	2.0927	0	0	L-xylulose reductase-like protein [Acremonium chrysogenum ATCC 11550]
KFH46431.1	2.39351	0	0	Minor allergen Alt a-like protein [Acremonium chrysogenum ATCC 11550]
KFH46974.1	2.39253	0	0	Nascent polypeptide-associated complex subunit alpha-like protein [Acremonium chrysogenum ATCC 11550]
KFH41781.1	3.11905	0	0	NADH pyrophosphatase-like protein [Acremonium chrysogenum ATCC 11550]
KFH46435.1	2.17064	0	-1	60S ribosomal protein L20-B-like protein [Acremonium chrysogenum ATCC 11550]
KFH43346.1	2.39286	0	-1.4711	40S ribosomal protein-like protein [Acremonium chrysogenum ATCC 11550]
KFH47597.1	0	2.77674	1.32193	U6 snRNA-associated Sm-like protein-like protein [Acremonium chrysogenum ATCC 11550]
KFH40512.1	0	2.77672	1.32193	Eukaryotic translation initiation factor 3 subunit F-like protein [Acremonium chrysogenum ATCC 11550]
KFH40325.1	0	2.77589	1.32075	Tyrosine-protein phosphatase-like protein [Acremonium chrysogenum ATCC 11550]
KFH41555.1	0	2.77829	1.32302	Rhamnolipids biosynthesis 3-oxoacyl-[acyl-carrier-protein] reductase-like protein [Acremonium chrysogenum ATCC 11550]
KFH42782.1	0	2.77879	1.32193	glutamate--tRNA ligase, cytoplasmic-like protein [Acremonium chrysogenum ATCC 11550]
KFH40798.1	0	2.77485	1.31928	Dihydrolipoyllysine-residue acetyltransferase component of pyruvate dehydrogenase complex-like protein [Acremonium chrysogenum ATCC 11550]
KFH49029.1	0	2.77335	1.31879	3-isopropylmalate dehydrogenase-like protein [Acremonium chrysogenum ATCC 11550]
KFH41024.1	0	2.78351	1.32665	Pyruvate kinase-like protein [Acremonium chrysogenum ATCC 11550]
KFH40721.1	0	2.78475	1.20408	Glycerol 2-dehydrogenase-like protein [Acremonium chrysogenum ATCC 11550]
KFH41003.1	0	2.96103	1.32181	60S acidic ribosomal protein P2-like protein [Acremonium chrysogenum ATCC 11550]
KFH44562.1	0	2.94434	1.32154	Pleckstriny domain-containing family A member-like protein [Acremonium chrysogenum ATCC 11550]
KFH45257.1	0	2.92654	1.32254	Spermidine synthase-like protein [Acremonium chrysogenum ATCC 11550]
KFH40674.1	0	2.92654	1.40734	Thioredoxin reductase-like protein [Acremonium chrysogenum ATCC 11550]
KFH47262.1	0	2.85992	1.40564	CUE domain-containing protein-like protein [Acremonium chrysogenum ATCC 11550]
KFH48083.1	0	2.4548	1	Glycine--tRNA ligase-like protein [Acremonium chrysogenum ATCC 11550]
KFH47439.1	0	2.77672	2.32193	Phospho-2-dehydro-3-deoxyheptonate aldolase, tyrosine-inhibited-like protein [Acremonium chrysogenum ATCC 11550]
KFH45272.1	0	2.77335	2.31879	GU4 nucleic-binding protein-like protein [Acremonium chrysogenum ATCC 11550]
KFH47691.1	0	2.72265	2.26767	Reticulon-like protein-like protein [Acremonium chrysogenum ATCC 11550]
KFH46356.1	0	2.73161	1.88081	3-ketoacyl-CoA thiolase 1, peroxisomal-like protein [Acremonium chrysogenum ATCC 11550]
KFH45241.1	0	2.77639	1.82121	Meiotic expression up-regulated protein-like protein [Acremonium chrysogenum ATCC 11550]
KFH48769.1	0	2.53928	1.94722	Single-stranded TG1-3 DNA-binding protein-like protein [Acremonium chrysogenum ATCC 11550]
KFH45618.1	0	1.58395	2.41116	Homocitrate synthase-like protein [Acremonium chrysogenum ATCC 11550]
KFH43530.1	0	1.55273	2.37015	Cytochrome b-c1 complex subunit Rieske-like protein [Acremonium chrysogenum ATCC 11550]
KFH42051.1	0	1.52438	2.43731	2-methylcitrate dehydratase-like protein [Acremonium chrysogenum ATCC 11550]
KFH44383.1	0	1.66125	2.27684	hypothetical protein ACRE_048520 [Acremonium chrysogenum ATCC 11550]
KFH48920.1	0	1.66051	2.20366	Aspartyl aminopeptidase-like protein [Acremonium chrysogenum ATCC 11550]
KFH41836.1	0	2.08498	2.54451	hypothetical protein ACRE_074490 [Acremonium chrysogenum ATCC 11550]
KFH47312.1	0	1.99329	2.04612	2-iminobutanoate/2-iminopropanoate deaminase-like protein [Acremonium chrysogenum ATCC 11550]
KFH48813.1	0	1.86043	1.92848	Isocitrate dehydrogenase [NAD] subunit-like protein [Acremonium chrysogenum ATCC 11550]
KFH44489.1	0	1.6644	1.20754	PWWP domain-containing protein-like protein [Acremonium chrysogenum ATCC 11550]
KFH41693.1	0	1.6644	1.20754	Beta-apo-4'-carotenal oxygenase-like protein [Acremonium chrysogenum ATCC 11550]
KFH46455.1	0	1.6644	1.20754	Acetamidase-like protein [Acremonium chrysogenum ATCC 11550]
KFH45828.1	0	1.66144	1.20573	hypothetical protein ACRE_033180 [Acremonium chrysogenum ATCC 11550]
KFH48894.1	0	1.66985	1.21299	Chromatin structure-remodeling complex subunit-like protein [Acremonium chrysogenum ATCC 11550]
KFH41406.1	0	1.66125	1.32129	electron transfer flavoprotein subunit alpha-like protein [Acremonium chrysogenum ATCC 11550]
KFH43709.1	0	1.65996	1.32208	hypothetical protein ACRE_055020 [Acremonium chrysogenum ATCC 11550]
KFH48030.1	0	1.62248	1.32216	40S ribosomal protein-like protein [Acremonium chrysogenum ATCC 11550]
KFH48595.1	0	1.54736	1.32193	Cytochrome c oxidase subunit 6B-like protein [Acremonium chrysogenum ATCC 11550]
KFH43168.1	0	1.45538	1	putative triosephosphate isomerase-like protein [Acremonium chrysogenum ATCC 11550]
KFH45424.1	0	1.45514	1	hypothetical protein ACRE_037500 [Acremonium chrysogenum ATCC 11550]
KFH41787.1	0	1.4548	1	hypothetical protein ACRE_074760 [Acremonium chrysogenum ATCC 11550]
KFH43330.1	0	1.45686	1	Ribosome-associated complex subunit-like protein [Acremonium chrysogenum ATCC 11550]
KFH42621.1	0	1.45686	1	hypothetical protein ACRE_066460 [Acremonium chrysogenum ATCC 11550]
KFH44441.1	0	1.5254	1.02762	putative fumarate reductase-like protein [Acremonium chrysogenum ATCC 11550]
KFH43115.1	0	1.27571	1.1363	Malate dehydrogenase, cytoplasmic-like protein [Acremonium chrysogenum ATCC 11550]
KFH48185.1	0	1.86343	1.32175	Vacuolar protease A-like protein [Acremonium chrysogenum ATCC 11550]
KFH46842.1	0	1.86233	1.32193	Guanine nucleotide-binding protein subunit beta-like protein [Acremonium chrysogenum ATCC 11550]
KFH42979.1	0	1.8625	1.32075	Methylmalonate-semialdehyde dehydrogenase [acylating]-like protein [Acremonium chrysogenum ATCC 11550]
KFH48702.1	0	1.85992	1.40564	putative branched-chain-amino-acid aminotransferase-like protein [Acremonium chrysogenum ATCC 11550]
KFH42006.1	0	1.85992	1.40564	Mannose-6-phosphate isomerase-like protein [Acremonium chrysogenum ATCC 11550]
KFH47196.1	0	2.06901	1.3224	60S ribosomal protein L23-B-like protein [Acremonium chrysogenum ATCC 11550]
KFH46427.1	0	1.2249	1.83404	Glucose-6-phosphate 1-epimerase-like protein [Acremonium chrysogenum ATCC 11550]
KFH40282.1	0	1.3876	1.51483	Phosphoglycerate kinase-like protein [Acremonium chrysogenum ATCC 11550]
KFH45911.1	-1	2.06638	1.6228	Tubulin beta chain-like protein [Acremonium chrysogenum ATCC 11550]
KFH47683.1	-1.20163	1.69773	2.07106	Cytochrome c oxidase subunit-like protein [Acremonium chrysogenum ATCC 11550]
KFH44572.1	-1.20545	1.66072	1.20545	Ribose-5-phosphate isomerase-like protein [Acremonium chrysogenum ATCC 11550]
KFH47580.1	0	1.92654	3.53805	3-hydroxybutyryl-CoA dehydrogenase-like protein [Acremonium chrysogenum ATCC 11550]
KFH40501.1	0	1.66125	3.3446	Allantoicase-like protein [Acremonium chrysogenum ATCC 11550]
KFH44601.1	0	2.91205	3.45519	Acetolactate synthase catalytic subunit-like protein [Acremonium chrysogenum ATCC 11550]
KFH48515.1	0	0	3.30319	Chorismate synthase-like protein [Acremonium chrysogenum ATCC 11550]
KFH43248.1	0	0	3.30319	Protein transport protein-like protein [Acremonium chrysogenum ATCC 11550]
KFH45610.1	0	0	3.3318	hypothetical protein ACRE_035370 [Acremonium chrysogenum ATCC 11550]
KFH46685.1	0	0	3.1281	Vacuolar aminopeptidase-like protein [Acremonium chrysogenum ATCC 11550]
KFH46346.1	0	0	3.11374	F-actin-capping protein subunit alpha-like protein [Acremonium chrysogenum ATCC 11550]
KFH47954.1	0	0	3.03673	Ribulose-phosphate 3-epimerase-like protein [Acremonium chrysogenum ATCC 11550]
KFH44963.1	0	0	3.60652	4-aminobutyrate aminotransferase-like protein [Acremonium chrysogenum ATCC 11550]
KFH42561.1	0	0	3.55781	Zuotin-like protein [Acremonium chrysogenum ATCC 11550]
KFH47478.1	0	0	3.48036	Catechol 1,2-dioxygenase-like protein [Acremonium chrysogenum ATCC 11550]
KFH46618.1	0	0	4.08314	formate dehydrogenase-like protein [Acremonium chrysogenum ATCC 11550]
KFH45121.1	0	3.91441	2.45943	Benzoylformate decarboxylase-like protein [Acremonium chrysogenum ATCC 11550]
KFH47935.1	0	3.8915	2.43731	Phosphomannomutase-like protein [Acremonium chrysogenum ATCC 11550]
KFH44123.1	0	4.03105	2.5317	Homoserine dehydrogenase-like protein [Acremonium chrysogenum ATCC 11550]
KFH45880.1	0	3.77927	2.3237	gamma-glutamyl phosphate reductase-like protein [Acremonium chrysogenum ATCC 11550]
KFH45143.1	0	3.69676	2.13446	putative phosphatase-like protein [Acremonium chrysogenum ATCC 11550]
KFH47370.1	1	3.74966	2.11469	NADP-specific glutamate dehydrogenase-like protein [Acremonium chrysogenum ATCC 11550]
KFH42494.1	0	3.57537	1.32193	Glutaredoxin-like protein [Acremonium chrysogenum ATCC 11550]
KFH42850.1	0	3.47594	1.3211	Obg-like ATPase-like protein [Acremonium chrysogenum ATCC 11550]
KFH44702.1	0	3.24317	1.32193	Long chain acyl-CoA synthetase 7, peroxisomal-like protein [Acremonium chrysogenum ATCC 11550]
KFH44925.1	0	3.34348	1.13327	Acetyl-CoA--deacetylcephalosporin C acetyltransferase-like protein [Acremonium chrysogenum ATCC 11550]
KFH46027.1	0	4.39601	1.32271	Saccharopine dehydrogenase [NAD(+), L-lysine-forming]-like protein [Acremonium chrysogenum ATCC 11550]
KFH40658.1	0	4.49118	3.83519	leucine aminopeptidase-like protein [Acremonium chrysogenum ATCC 11550]
KFH48800.1	0	4.4116	3.43499	putative oxidoreductase-like protein [Acremonium chrysogenum ATCC 11550]
KFH46915.1	-2.31991	5.05536	1.31991	6-phosphogluconate phosphatase-like protein [Acremonium chrysogenum ATCC 11550]
KFH40503.1	0	0	1	putative HC-toxin efflux carrier-like protein [Acremonium chrysogenum ATCC 11550]
KFH40315.1	0	0	1	hypothetical protein ACRE_090260 [Acremonium chrysogenum ATCC 11550]
KFH40871.1	0	0	1	Glutathione S-transferase-like protein [Acremonium chrysogenum ATCC 11550]
KFH40991.1	0	0	1	Rhodomycin D methylesterase-like protein [Acremonium chrysogenum ATCC 11550]
KFH41153.1	0	0	1	Aminopeptidase Y-like protein [Acremonium chrysogenum ATCC 11550]
KFH41185.1	0	0	1	Vacuolar protein sorting-associated protein-like protein [Acremonium chrysogenum ATCC 11550]
KFH41279.1	0	0	1	mannosyltransferase-like protein [Acremonium chrysogenum ATCC 11550]
KFH41314.1	0	0	1	Rhomboid protein-like protein [Acremonium chrysogenum ATCC 11550]
KFH41360.1	0	0	1	Cystathionine gamma-lyase-like protein [Acremonium chrysogenum ATCC 11550]
KFH41491.1	0	0	1	V-type proton ATPase subunit G-like protein [Acremonium chrysogenum ATCC 11550]
KFH41535.1	0	0	1	hypothetical protein ACRE_077260 [Acremonium chrysogenum ATCC 11550]
KFH41685.1	0	0	1	hypothetical protein ACRE_075790 [Acremonium chrysogenum ATCC 11550]
KFH41820.1	0	0	1	hypothetical protein ACRE_074550 [Acremonium chrysogenum ATCC 11550]
KFH41874.1	0	0	1	Glutathione S-transferase omega-like-like protein [Acremonium chrysogenum ATCC 11550]
KFH41881.1	0	0	1	hypothetical protein ACRE_073930 [Acremonium chrysogenum ATCC 11550]
KFH42149.1	0	0	1	Ferric/cupric reductase transmembrane component-like protein [Acremonium chrysogenum ATCC 11550]
KFH42265.1	0	0	1	hypothetical protein ACRE_070170 [Acremonium chrysogenum ATCC 11550]
KFH42309.1	0	0	1	Proliferating cell nuclear antigen-like protein [Acremonium chrysogenum ATCC 11550]
KFH42347.1	0	0	1	hypothetical protein ACRE_069180 [Acremonium chrysogenum ATCC 11550]
KFH42395.1	0	0	1	putative 2-hydroxyacid dehydrogenase-like protein [Acremonium chrysogenum ATCC 11550]
KFH42543.1	0	0	1	Acetamidase-like protein [Acremonium chrysogenum ATCC 11550]
KFH42553.1	0	0	1	SWIRM domain-containing protein-like protein [Acremonium chrysogenum ATCC 11550]
KFH42812.1	0	0	1	hypothetical protein ACRE_064290 [Acremonium chrysogenum ATCC 11550]
KFH43268.1	0	0	1	Myb-like DNA-binding protein myb-like protein [Acremonium chrysogenum ATCC 11550]
KFH43461.1	0	0	1	hypothetical protein ACRE_058010 [Acremonium chrysogenum ATCC 11550]
KFH43596.1	0	0	1	Translation machinery-associated protein-like protein [Acremonium chrysogenum ATCC 11550]
KFH43714.1	0	0	1	Cell division control protein-like protein [Acremonium chrysogenum ATCC 11550]
KFH43808.1	0	0	1	Ribosomal N-lysine methyltransferase-like protein [Acremonium chrysogenum ATCC 11550]
KFH43833.1	0	0	1	40S ribosomal protein S11-B-like protein [Acremonium chrysogenum ATCC 11550]
KFH43905.1	0	0	1	hypothetical protein ACRE_053240 [Acremonium chrysogenum ATCC 11550]
KFH44020.1	0	0	1	Non-canonical purine NTP phosphatase-like protein [Acremonium chrysogenum ATCC 11550]
KFH44354.1	0	0	1	Neurofibromin-like protein [Acremonium chrysogenum ATCC 11550]
KFH44365.1	0	0	1	Apoptosis-inducing factor-like protein [Acremonium chrysogenum ATCC 11550]
KFH44810.1	0	0	1	Alkylglycerol monooxygenase-like protein [Acremonium chrysogenum ATCC 11550]
KFH44893.1	0	0	1	D-amino-acid oxidase-like protein [Acremonium chrysogenum ATCC 11550]
KFH45129.1	0	0	1	Nonribosomal peptide synthetase-like protein [Acremonium chrysogenum ATCC 11550]
KFH45230.1	0	0	1	hypothetical protein ACRE_039650 [Acremonium chrysogenum ATCC 11550]
KFH45480.1	0	0	1	hypothetical protein ACRE_036660 [Acremonium chrysogenum ATCC 11550]
KFH45497.1	0	0	1	DNA-directed RNA polymerase II subunit-like protein [Acremonium chrysogenum ATCC 11550]
KFH45683.1	0	0	1	Leptomycin B resistance protein-like protein [Acremonium chrysogenum ATCC 11550]
KFH45743.1	0	0	1	hypothetical protein ACRE_034440 [Acremonium chrysogenum ATCC 11550]
KFH45786.1	0	0	1	Calcium-transporting ATPase sarcoplasmic/endoplasmic reticulum-like protein [Acremonium chrysogenum ATCC 11550]
KFH45902.1	0	0	1	Septin-like protein [Acremonium chrysogenum ATCC 11550]
KFH45922.1	0	0	1	4-hydroxy-2-oxoglutarate aldolase-like protein [Acremonium chrysogenum ATCC 11550]
KFH46007.1	0	0	1	Altered inheritance of mitochondria protein-like protein [Acremonium chrysogenum ATCC 11550]
KFH46074.1	0	0	1	Acetyl esterase-like protein [Acremonium chrysogenum ATCC 11550]
KFH46389.1	0	0	1	hypothetical protein ACRE_028370 [Acremonium chrysogenum ATCC 11550]
KFH46713.1	0	0	1	Glycerophosphodiester phosphodiesterase-like protein [Acremonium chrysogenum ATCC 11550]
KFH46933.1	0	0	1	DNA repair protein-like protein [Acremonium chrysogenum ATCC 11550]
KFH46967.1	0	0	1	putative MscS family protein -like protein [Acremonium chrysogenum ATCC 11550]
KFH47464.1	0	0	1	hypothetical protein ACRE_016800 [Acremonium chrysogenum ATCC 11550]
KFH47528.1	0	0	1	Regulatory protein-like protein [Acremonium chrysogenum ATCC 11550]
KFH47621.1	0	0	1	putative transcriptional regulatory protein-like protein [Acremonium chrysogenum ATCC 11550]
KFH47800.1	0	0	1	putative coiled-coil domain-containing protein [Acremonium chrysogenum ATCC 11550]
KFH47849.1	0	0	1	putative SWI/SNF-related matrix-associated actin-dependent regulator of chromatin subfamily A member-like-like protein [Acremonium chrysogenum ATCC 11550]
KFH47876.1	0	0	1	hypothetical protein ACRE_011880 [Acremonium chrysogenum ATCC 11550]
KFH48043.1	0	0	1	Nucleolar protein-like protein [Acremonium chrysogenum ATCC 11550]
KFH48091.1	0	0	1	MAP kinase kinase kinase-like protein [Acremonium chrysogenum ATCC 11550]
KFH48125.1	0	0	1	F-box/LRR-repeat protein-like protein [Acremonium chrysogenum ATCC 11550]
KFH48237.1	0	0	1	DNA-like protein [Acremonium chrysogenum ATCC 11550]
KFH48574.1	0	0	1	hypothetical protein ACRE_006390 [Acremonium chrysogenum ATCC 11550]
KFH48610.1	0	0	1	hypothetical protein ACRE_003750 [Acremonium chrysogenum ATCC 11550]
KFH48758.1	0	0	1	hypothetical protein ACRE_004700 [Acremonium chrysogenum ATCC 11550]
KFH48763.1	0	0	1	putative carboxypeptidase-like protein [Acremonium chrysogenum ATCC 11550]
KFH42312.1	0	0	1.0327	RNA-binding protein-like protein [Acremonium chrysogenum ATCC 11550]
KFH47557.1	0	0	1.3211	putative 21.2 kDa protein-like protein [Acremonium chrysogenum ATCC 11550]
KFH46236.1	0	0	1.3211	Peptidyl-prolyl cis-trans isomerase B-like protein [Acremonium chrysogenum ATCC 11550]
KFH49008.1	0	0	1.32118	60S ribosomal protein-like protein [Acremonium chrysogenum ATCC 11550]
KFH42353.1	0	0	1.32075	40S ribosomal protein S0-like protein [Acremonium chrysogenum ATCC 11550]
KFH48242.1	0	0	1.32147	Sepiapterin reductase-like protein [Acremonium chrysogenum ATCC 11550]
KFH41818.1	0	0	1.32139	hypothetical protein ACRE_074670 [Acremonium chrysogenum ATCC 11550]
KFH45685.1	0	0	1.32162	NADH-ubiquinone oxidoreductase 9.5 kDa subunit-like protein [Acremonium chrysogenum ATCC 11550]
KFH44584.1	0	0	1.32193	hypothetical protein ACRE_046720 [Acremonium chrysogenum ATCC 11550]
KFH40342.1	0	0	1.32193	Thioredoxin-like protein [Acremonium chrysogenum ATCC 11550]
KFH44970.1	0	0	1.32193	hypothetical protein ACRE_042080 [Acremonium chrysogenum ATCC 11550]
KFH46180.1	0	0	1.32193	putative peroxiredoxin bcp-like protein [Acremonium chrysogenum ATCC 11550]
KFH46481.1	0	0	1.32193	40S ribosomal protein S2-like protein [Acremonium chrysogenum ATCC 11550]
KFH48533.1	0	0	1.32231	U6 snRNA-associated Sm-like protein-like protein [Acremonium chrysogenum ATCC 11550]
KFH45753.1	0	0	1.32302	26S proteasome regulatory subunit-like protein [Acremonium chrysogenum ATCC 11550]
KFH45068.1	0	0	1.32302	Vesicle-associated membrane protein-associated protein-like protein [Acremonium chrysogenum ATCC 11550]
KFH41968.1	0	0	1.32271	hypothetical protein ACRE_072800 [Acremonium chrysogenum ATCC 11550]
KFH47807.1	0	0	1.3237	Protein arg-like protein [Acremonium chrysogenum ATCC 11550]
KFH43199.1	0	0	1.31991	Aspartate aminotransferase-like protein [Acremonium chrysogenum ATCC 11550]
KFH40401.1	0	0	1.31991	Ubiquitin-conjugating enzyme E2-like protein [Acremonium chrysogenum ATCC 11550]
KFH43760.1	0	0	1.31991	Succinyl-CoA:3-ketoacid coenzyme A transferase-like protein [Acremonium chrysogenum ATCC 11550]
KFH43934.1	0	0	1.31991	Ran-specific GTPase-activating protein-like protein [Acremonium chrysogenum ATCC 11550]
KFH48616.1	0	0	1.31991	40S ribosomal protein S10-A-like protein [Acremonium chrysogenum ATCC 11550]
KFH48838.1	0	0	1.31879	UV excision repair protein-like protein [Acremonium chrysogenum ATCC 11550]
KFH47658.1	0	0	1.31879	Protein disulfide-isomerase-like protein [Acremonium chrysogenum ATCC 11550]
KFH42682.1	0	0	1.31928	Adenylyl-sulfate kinase-like protein [Acremonium chrysogenum ATCC 11550]
KFH43669.1	0	0	1.20645	Porphobilinogen deaminase-like protein [Acremonium chrysogenum ATCC 11550]
KFH41559.1	0	0	1.20645	voltage-gated potassium channel subunit beta-like protein [Acremonium chrysogenum ATCC 11550]
KFH44216.1	0	0	1.20573	Alkaline proteinase-like protein [Acremonium chrysogenum ATCC 11550]
KFH40467.1	0	0	1.20545	Isopentenyl-diphosphate Delta-isomerase-like protein [Acremonium chrysogenum ATCC 11550]
KFH42890.1	0	0	1.20754	Adenylosuccinate lyase-like protein [Acremonium chrysogenum ATCC 11550]
KFH48429.1	0	0	1.20428	hypothetical protein ACRE_006280 [Acremonium chrysogenum ATCC 11550]
KFH40633.1	0	0	1.22534	Pyrimidine-specific ribonucleoside hydrolase-like protein [Acremonium chrysogenum ATCC 11550]
KFH43165.1	0	0	1.40564	Dihydroxyacetone kinase-like protein [Acremonium chrysogenum ATCC 11550]
KFH42074.1	0	0	1.40564	Sulfite reductase [NADPH] subunit beta-like protein [Acremonium chrysogenum ATCC 11550]
KFH46576.1	0	0	1.40564	Malate synthase-like protein [Acremonium chrysogenum ATCC 11550]
KFH47921.1	0	0	1.40832	Eukaryotic translation initiation factor 2 subunit gamma-like protein [Acremonium chrysogenum ATCC 11550]
KFH40627.1	0	0	1.39631	putative trans-sulfuration enzyme-like protein [Acremonium chrysogenum ATCC 11550]
KFH42279.1	0	0	1.48398	ATP synthase subunit alpha-like protein [Acremonium chrysogenum ATCC 11550]
KFH42829.1	0	0	1.79312	Enolase-like protein [Acremonium chrysogenum ATCC 11550]
KFH48509.1	0	0	1.66206	Repressible alkaline phosphatase-like protein [Acremonium chrysogenum ATCC 11550]
KFH47995.1	0	0	2.20955	E3 ubiquitin ligase complex SCF subunit scon-like protein [Acremonium chrysogenum ATCC 11550]
KFH45042.1	0	0	2.20408	hypothetical protein ACRE_041260 [Acremonium chrysogenum ATCC 11550]
KFH47806.1	0	0	2.22534	Adenine phosphoribosyltransferase-like protein [Acremonium chrysogenum ATCC 11550]
KFH43763.1	0	0	2.24874	28 kDa heat- and acid-stable phosphoprotein-like protein [Acremonium chrysogenum ATCC 11550]
KFH40887.1	0	0	2.24138	Eukaryotic translation initiation factor-like protein [Acremonium chrysogenum ATCC 11550]
KFH45997.1	0	0	2.13186	WW domain-containing oxidoreductase-like protein [Acremonium chrysogenum ATCC 11550]
KFH43275.1	0	0	2.13186	putative monoglyceride lipase-like protein [Acremonium chrysogenum ATCC 11550]
KFH48835.1	0	0	2.13017	Serine/threonine-protein phosphatase-like protein [Acremonium chrysogenum ATCC 11550]
KFH41835.1	0	0	2.1281	Fatty acid amide hydrolase-like protein [Acremonium chrysogenum ATCC 11550]
KFH45275.1	0	0	2.13499	D-malate dehydrogenase [decarboxylating]-like protein [Acremonium chrysogenum ATCC 11550]
KFH48730.1	0	0	2.28699	D-lactate dehydrogenase-like protein [Acremonium chrysogenum ATCC 11550]
KFH45838.1	0	0	2.28699	ATPase-like protein [Acremonium chrysogenum ATCC 11550]
KFH42005.1	0	0	2.29228	Branched-chain-amino-acid aminotransferase-like protein [Acremonium chrysogenum ATCC 11550]
KFH45854.1	0	0	2.26767	Phosphoribosylaminoimidazole-succinocarboxamide synthase-like protein [Acremonium chrysogenum ATCC 11550]
KFH45253.1	0	0	2.26767	hydrolase-like protein [Acremonium chrysogenum ATCC 11550]
KFH46029.1	0	0	2.34395	Arginase-like protein [Acremonium chrysogenum ATCC 11550]
KFH47373.1	0	0	2.32665	hydroxyacylglutathione hydrolase-like protein [Acremonium chrysogenum ATCC 11550]
KFH48593.1	0	0	2.49362	60S ribosomal protein L3-like protein [Acremonium chrysogenum ATCC 11550]
KFH46644.1	0	0	2.45943	V-type proton ATPase catalytic subunit A-like protein [Acremonium chrysogenum ATCC 11550]
KFH40469.1	0	0	2.62816	putative acyl-CoA-binding protein-like protein [Acremonium chrysogenum ATCC 11550]
KFH46762.1	0	-1.92101	2.44213	V-type proton ATPase subunit B-like protein [Acremonium chrysogenum ATCC 11550]
KFH43769.1	0	-1.91806	2.3237	Dihydrolipoyllysine-residue succinyltransferase component of 2-oxoglutarate dehydrogenase complex-like protein [Acremonium chrysogenum ATCC 11550]
KFH40930.1	0	-1	1.4245	Nonribosomal peptide synthetase-like protein [Acremonium chrysogenum ATCC 11550]
KFH48879.1	0	-1	1.40752	Single-stranded DNA-binding protein-like protein [Acremonium chrysogenum ATCC 11550]
KFH40970.1	0	-1.91159	1.31991	Cytoskeletal signaling protein-like protein [Acremonium chrysogenum ATCC 11550]
KFH43495.1	-2.20955	-1.80292	2.20955	ATP synthase subunit g-like protein [Acremonium chrysogenum ATCC 11550]
KFH45993.1	-1.4082	-2.24127	1.32193	hypothetical protein ACRE_031400 [Acremonium chrysogenum ATCC 11550]
KFH42846.1	-1.27121	0	1.83289	Fructose-bisphosphate aldolase-like protein [Acremonium chrysogenum ATCC 11550]
KFH46168.1	-2.32321	0	1.32321	Cytochrome b-c1 complex subunit-like protein [Acremonium chrysogenum ATCC 11550]
KFH46997.1	-2.31991	0	1.31991	60S ribosomal protein L21-A-like protein [Acremonium chrysogenum ATCC 11550]
KFH40387.1	-2.32044	0	1.32044	Adenosine kinase-like protein [Acremonium chrysogenum ATCC 11550]
KFH47466.1	-2.16908	0	0	40S ribosomal protein-like protein [Acremonium chrysogenum ATCC 11550]
KFH49025.1	-2.11548	0	0	2,3-bisphosphoglycerate-independent phosphoglycerate mutase-like protein [Acremonium chrysogenum ATCC 11550]
KFH45772.1	-2.1281	0	0	Serine/threonine-protein kinase-like protein [Acremonium chrysogenum ATCC 11550]
KFH44976.1	-1.40708	0	0	60S ribosomal protein L6-B-like protein [Acremonium chrysogenum ATCC 11550]
KFH42867.1	-1.40734	0	0	Succinate dehydrogenase [ubiquinone] iron-sulfur subunit-like protein [Acremonium chrysogenum ATCC 11550]
KFH43157.1	-1.52125	0	0	Malate dehydrogenase-like protein [Acremonium chrysogenum ATCC 11550]
KFH44704.1	-1.5651	0	0	Citrate synthase-like protein [Acremonium chrysogenum ATCC 11550]
KFH47134.1	-1	0	0	Mitochondrial carnitine carrier-like protein [Acremonium chrysogenum ATCC 11550]
KFH46360.1	-1	0	0	39S ribosomal protein-like protein [Acremonium chrysogenum ATCC 11550]
KFH46347.1	-1	0	0	Sterol regulatory element-binding protein-like protein [Acremonium chrysogenum ATCC 11550]
KFH45690.1	-1	0	0	hypothetical protein ACRE_034590 [Acremonium chrysogenum ATCC 11550]
KFH44703.1	-1	0	0	hypothetical protein ACRE_045480 [Acremonium chrysogenum ATCC 11550]
KFH44046.1	-1	0	0	ATP-dependent RNA helicase-like protein [Acremonium chrysogenum ATCC 11550]
KFH42957.1	-1	0	0	DNA repair protein-like protein [Acremonium chrysogenum ATCC 11550]
KFH41350.1	-1	0	0	Elongation factor 1-gamma-like protein [Acremonium chrysogenum ATCC 11550]
KFH49026.1	0	-3.06978	-1	ATP synthase subunit delta-like protein [Acremonium chrysogenum ATCC 11550]
KFH48327.1	0	-3.58299	-1	Acyl-CoA dehydrogenase-like protein [Acremonium chrysogenum ATCC 11550]
KFH44424.1	1.53122	-2.05568	0	Acetyl-CoA acetyltransferase-like protein [Acremonium chrysogenum ATCC 11550]
KFH46734.1	0	-2.72204	0	Cytochrome b-c1 complex subunit-like protein [Acremonium chrysogenum ATCC 11550]
KFH41442.1	0	-1.72273	0	Protein transport protein SEC61 subunit alpha-like protein [Acremonium chrysogenum ATCC 11550]
KFH44050.1	0	-1.72534	0	hypothetical protein ACRE_051750 [Acremonium chrysogenum ATCC 11550]
KFH43063.1	0	-1.93661	0	Alcohol dehydrogenase-like protein [Acremonium chrysogenum ATCC 11550]
KFH46012.1	0	-2.05363	0	Ubiquitin-40S ribosomal protein-like protein [Acremonium chrysogenum ATCC 11550]
KFH43400.1	0	-2.10097	0	glucan endo-1,3-beta-glucosidase-like protein [Acremonium chrysogenum ATCC 11550]
KFH40294.1	0	-2.12567	0	Major allergen Asp f-like protein [Acremonium chrysogenum ATCC 11550]
KFH47169.1	-1.3237	-1.13516	-1	Peroxisomal hydratase-dehydrogenase-epimerase-like protein [Acremonium chrysogenum ATCC 11550]
KFH43978.1	-1.20754	-1.91594	-1	Choline oxidase-like protein [Acremonium chrysogenum ATCC 11550]
KFH41609.1	-1.40564	-2.16784	0	NADH-ubiquinone oxidoreductase 78 kDa subunit-like protein [Acremonium chrysogenum ATCC 11550]
KFH45188.1	-1.4072	-1	0	Thioredoxin-like protein [Acremonium chrysogenum ATCC 11550]
KFH41571.1	-1.20482	-1.34802	0	hypothetical protein ACRE_077040 [Acremonium chrysogenum ATCC 11550]
KFH48937.1	0	-1	0	ATP synthase subunit e-like protein [Acremonium chrysogenum ATCC 11550]
KFH48839.1	0	-1	0	Bifunctional solanapyrone synthase-like protein [Acremonium chrysogenum ATCC 11550]
KFH48819.1	0	-1	0	ATP synthase subunit epsilon-like protein [Acremonium chrysogenum ATCC 11550]
KFH48201.1	0	-1	0	hypothetical protein ACRE_007790 [Acremonium chrysogenum ATCC 11550]
KFH47989.1	0	-1	0	Mannan polymerase complexes subunit-like protein [Acremonium chrysogenum ATCC 11550]
KFH47976.1	0	-1	0	hypothetical protein ACRE_012470 [Acremonium chrysogenum ATCC 11550]
KFH47061.1	0	-1	0	Sulfate adenylyltransferase-like protein [Acremonium chrysogenum ATCC 11550]
KFH46683.1	0	-1	0	Carboxypeptidase Y A-like protein [Acremonium chrysogenum ATCC 11550]
KFH46672.1	0	-1	0	NADP-dependent mannitol dehydrogenase-like protein [Acremonium chrysogenum ATCC 11550]
KFH46652.1	0	-1	0	hypothetical protein ACRE_025530 [Acremonium chrysogenum ATCC 11550]
KFH45965.1	0	-1	0	40S ribosomal protein-like protein [Acremonium chrysogenum ATCC 11550]
KFH44921.1	0	-1	0	hypothetical protein ACRE_042530 [Acremonium chrysogenum ATCC 11550]
KFH43256.1	0	-1	0	hypothetical protein ACRE_059740 [Acremonium chrysogenum ATCC 11550]
KFH42373.1	0	-1	0	Nucleolar protein-like protein [Acremonium chrysogenum ATCC 11550]
KFH42073.1	0	-1	0	NADH-ubiquinone oxidoreductase 21 kDa subunit-like protein [Acremonium chrysogenum ATCC 11550]
KFH42072.1	0	-1	0	Ras-related protein-like protein [Acremonium chrysogenum ATCC 11550]
KFH41576.1	0	-1	0	Beta-hexosaminidase-like protein [Acremonium chrysogenum ATCC 11550]
KFH41468.1	0	-1	0	hypothetical protein ACRE_078090 [Acremonium chrysogenum ATCC 11550]
KFH41175.1	0	-1.00424	-1.24677	60S ribosomal protein L9-B-like protein [Acremonium chrysogenum ATCC 11550]
KFH46202.1	0	-1.03304	-1	hypothetical protein ACRE_029950 [Acremonium chrysogenum ATCC 11550]
KFH48076.1	0	-1	-1.08525	Pyruvate carboxylase-like protein [Acremonium chrysogenum ATCC 11550]
KFH42921.1	0	-1	-1.08841	Dihydrolipoyl dehydrogenase-like protein [Acremonium chrysogenum ATCC 11550]
KFH45336.1	0	-1.91716	-1	succinyl-CoA ligase [ADP-forming] subunit alpha-like protein [Acremonium chrysogenum ATCC 11550]
KFH44346.1	0	-1.91806	-1	Oxygen-dependent coproporphyrinogen-III oxidase-like protein [Acremonium chrysogenum ATCC 11550]
KFH47319.1	0	-1.91424	-1	Glucose-repressible gene protein-like protein [Acremonium chrysogenum ATCC 11550]
KFH44228.1	0	-1.91475	-1	2-oxoglutarate dehydrogenase-like protein [Acremonium chrysogenum ATCC 11550]
KFH42661.1	0	-1.91504	-1	26S proteasome regulatory subunit-like protein [Acremonium chrysogenum ATCC 11550]
KFH48000.1	-3.27388	-4.21482	0	succinate dehydrogenase [ubiquinone] flavoprotein subunit-like protein [Acremonium chrysogenum ATCC 11550]
KFH46918.1	-2.83479	-1.81399	0	Phosphoserine aminotransferase-like protein [Acremonium chrysogenum ATCC 11550]
KFH44980.1	-2.24597	-3.01359	0	60S ribosomal protein-like protein [Acremonium chrysogenum ATCC 11550]
KFH44798.1	-3.32193	0	-1	hypothetical protein ACRE_044260 [Acremonium chrysogenum ATCC 11550]
KFH45978.1	-2.32193	0	-1	40S ribosomal protein-like protein [Acremonium chrysogenum ATCC 11550]
KFH40697.1	-2.32193	0	-1	Cytochrome c-like protein [Acremonium chrysogenum ATCC 11550]
KFH45767.1	-2.22623	-1.81853	-2.13318	60S ribosomal protein L33-A-like protein [Acremonium chrysogenum ATCC 11550]
KFH43214.1	-1.4079	0	-2.29017	Histone H4-like protein [Acremonium chrysogenum ATCC 11550]
KFH43951.1	-1.1779	0	-1	40S ribosomal protein-like protein [Acremonium chrysogenum ATCC 11550]
KFH48130.1	-1	0	-1.65498	40S ribosomal protein-like protein [Acremonium chrysogenum ATCC 11550]
KFH45714.1	3.11905	2.59012	2.13327	AP-2 complex subunit beta-like protein [Acremonium chrysogenum ATCC 11550]
KFH46784.1	3.3057	2.34164	1.97199	Aldehyde dehydrogenase-like protein [Acremonium chrysogenum ATCC 11550]
KFH48102.1	3.30771	2.77741	2.41592	putative hydrolase-like protein [Acremonium chrysogenum ATCC 11550]
KFH41971.1	2.39142	2.91974	1.71836	Disulfide-bond oxidoreductase-like protein [Acremonium chrysogenum ATCC 11550]
KFH42267.1	3.63015	2.47829	1.64517	78 kDa glucose-regulated protein-like protein [Acremonium chrysogenum ATCC 11550]
KFH46306.1	3.30833	2.77761	1.32254	Calmodulin-like protein [Acremonium chrysogenum ATCC 11550]
KFH47227.1	4.35865	2.71253	1.32138	proteasome subunit alpha-like protein [Acremonium chrysogenum ATCC 11550]
KFH45245.1	3.30771	1.86419	3	Transketolase-like protein [Acremonium chrysogenum ATCC 11550]
KFH41461.1	3.30457	1.73282	3.00782	Isocitrate dehydrogenase [NAD] subunit-like protein [Acremonium chrysogenum ATCC 11550]
KFH47427.1	3.94892	1.45784	2.40757	Saccharopine dehydrogenase [NADP(+), L-glutamate-forming]-like protein [Acremonium chrysogenum ATCC 11550]
KFH48036.1	3.31029	2.77948	3.59352	Enoyl-CoA hydratase 2, peroxisomal-like protein [Acremonium chrysogenum ATCC 11550]
KFH41816.1	2.71648	3.3238	3.55226	Vanillin dehydrogenase-like protein [Acremonium chrysogenum ATCC 11550]
KFH41475.1	2.39142	2.59843	3.1426	hypothetical protein ACRE_078230 [Acremonium chrysogenum ATCC 11550]
KFH49103.1	2.66386	1.65571	4.31033	Catalase-like protein [Acremonium chrysogenum ATCC 11550]
KFH48112.1	3.3057	4.55266	2.41944	Tubulin alpha chain-like protein [Acremonium chrysogenum ATCC 11550]
KFH49003.1	3.13465	3.60366	2.82694	Cysteine synthase-like protein [Acremonium chrysogenum ATCC 11550]
KFH41606.1	3.50899	4.21687	1.32193	hypothetical protein ACRE_076790 [Acremonium chrysogenum ATCC 11550]
KFH46270.1	3.3057	3.87493	1.31991	D-3-phosphoglycerate dehydrogenase-like protein [Acremonium chrysogenum ATCC 11550]
KFH43480.1	3.3057	5.61203	3.03612	UDP-N-acetylglucosamine pyrophosphorylase-like protein [Acremonium chrysogenum ATCC 11550]
KFH47331.1	4.52188	3.94121	3.54769	Mitochondrial peroxiredoxin-like protein [Acremonium chrysogenum ATCC 11550]
KFH45977.1	5.29851	3.76801	2.36984	putative NADP-dependent oxidoreductase-like protein [Acremonium chrysogenum ATCC 11550]
KFH45989.1	5.19543	5.22353	4.66589	hypothetical protein ACRE_031420 [Acremonium chrysogenum ATCC 11550]
KFH48817.1	5.23025	4.60167	4.48599	Isopenicillin N synthase-like protein [Acremonium chrysogenum ATCC 11550]
KFH44919.1	6.4184	5.31394	5.43296	Cephalosporin biosynthesis expandase/hydroxylase-like protein [Acremonium chrysogenum ATCC 11550]
KFH42100.1	4.3587	3.82813	5.74325	hypothetical protein ACRE_071590 [Acremonium chrysogenum ATCC 11550]
KFH43147.1	2.50171	3.58088	6.64372	Thiamine thiazole synthase-like protein [Acremonium chrysogenum ATCC 11550]
KFH46345.1	-1	-3.73716	-8.26206	Glucose-repressible gene protein-like protein [Acremonium chrysogenum ATCC 11550]
KFH42741.1	0	-1	-5.59646	hypothetical protein ACRE_065210 [Acremonium chrysogenum ATCC 11550]
KFH46792.1	0	-1	-2.84849	histone H3-like protein [Acremonium chrysogenum ATCC 11550]
KFH46712.1	0	-1	-4.01452	hypothetical protein ACRE_024190 [Acremonium chrysogenum ATCC 11550]
