# Supplementary material for: Comparative Proteomic Analysis of Acremonium chrysogenum Strains: Key Changes Converting the Wild-Type Strain into Antibiotic Cephalosporin C Biofactory
Source: J Fungi (Basel). 2025 Nov 20;11(11):822. doi: 10.3390/jof11110822 (PMC12653179; doi:10.3390/jof11110822)
Supplement: Supplementary file 1 [file jof-11-00822-s001.zip › Table S4.xlsx]

## Sheet: go72down
	ID	Description	GeneRatio	BgRatio	pvalue	p.adjust	geneID	Count	FoldEnrichment
GO:0003735	GO:0003735	structural constituent of ribosome	12/54	137/6614	6.27432e-10	2.94893e-08	KFH40388.1/KFH41474.1/KFH42421.1/KFH43951.1/KFH44976.1/KFH44980.1/KFH45767.1/KFH45978.1/KFH46997.1/KFH47466.1/KFH47971.1/KFH48130.1	12	10.7283
GO:0006091	GO:0006091	generation of precursor metabolites and energy	6/54	48/6614	2.10178e-06	4.93917e-05	KFH41609.1/KFH42044.1/KFH42846.1/KFH42867.1/KFH44572.1/KFH49025.1	6	15.3102
GO:0005840	GO:0005840	ribosome	6/54	54/6614	4.26081e-06	6.67527e-05	KFH41474.1/KFH42421.1/KFH45767.1/KFH46360.1/KFH46997.1/KFH47466.1	6	13.6091
GO:0055086	GO:0055086	nucleobase-containing small molecule metabolic process	7/54	170/6614	0.000418969	0.00427258	KFH40387.1/KFH42557.1/KFH42846.1/KFH43495.1/KFH46918.1/KFH48621.1/KFH49025.1	7	5.04336
GO:0002181	GO:0002181	cytoplasmic translation	3/54	19/6614	0.00045453	0.00427258	KFH40388.1/KFH44976.1/KFH47971.1	3	19.3392
GO:0032787	GO:0032787	monocarboxylic acid metabolic process	6/54	166/6614	0.00217568	0.0158508	KFH42557.1/KFH42846.1/KFH45177.1/KFH45623.1/KFH47169.1/KFH49025.1	6	4.42704
GO:0045333	GO:0045333	cellular respiration	3/54	33/6614	0.00236076	0.0158508	KFH46168.1/KFH47683.1/KFH48000.1	3	11.1347

## Sheet: go72up
	ID	Description	GeneRatio	BgRatio	pvalue	p.adjust	geneID	Count	FoldEnrichment
GO:0016491	GO:0016491	oxidoreductase activity	31/113	731/6614	9.574e-07	3.95558e-05	KFH41461.1/KFH41475.1/KFH41638.1/KFH41747.1/KFH41816.1/KFH42041.1/KFH42608.1/KFH43052.1/KFH43639.1/KFH44047.1/KFH44281.1/KFH44353.1/KFH44919.1/KFH45057.1/KFH45335.1/KFH45364.1/KFH45499.1/KFH45884.1/KFH45977.1/KFH46270.1/KFH46431.1/KFH46784.1/KFH47119.1/KFH47331.1/KFH47370.1/KFH47427.1/KFH48036.1/KFH48142.1/KFH48760.1/KFH48817.1/KFH49103.1	31	2.48216
GO:0055086	GO:0055086	nucleobase-containing small molecule metabolic process	14/113	170/6614	9.64775e-07	3.95558e-05	KFH40382.1/KFH41781.1/KFH42794.1/KFH43036.1/KFH43480.1/KFH43639.1/KFH44125.1/KFH44321.1/KFH45057.1/KFH45144.1/KFH45245.1/KFH46914.1/KFH48168.1/KFH48241.1	14	4.8202
GO:0003735	GO:0003735	structural constituent of ribosome	11/113	137/6614	1.93236e-05	0.00052818	KFH41642.1/KFH42010.1/KFH43346.1/KFH45081.1/KFH45348.1/KFH45776.1/KFH46435.1/KFH46698.1/KFH47024.1/KFH47581.1/KFH47677.1	11	4.69957
GO:0005840	GO:0005840	ribosome	7/113	54/6614	3.21888e-05	0.000659871	KFH41642.1/KFH42010.1/KFH43418.1/KFH45776.1/KFH46435.1/KFH46698.1/KFH47581.1	7	7.58735
GO:0006520	GO:0006520	amino acid metabolic process	12/113	204/6614	0.000171501	0.00281262	KFH41816.1/KFH41845.1/KFH43643.1/KFH44437.1/KFH44701.1/KFH45884.1/KFH45917.1/KFH46270.1/KFH46391.1/KFH47370.1/KFH47427.1/KFH49003.1	12	3.443
GO:0032787	GO:0032787	monocarboxylic acid metabolic process	10/113	166/6614	0.000506705	0.00692496	KFH41816.1/KFH43036.1/KFH43639.1/KFH44047.1/KFH44424.1/KFH44913.1/KFH45364.1/KFH47479.1/KFH48036.1/KFH48142.1	10	3.52596
GO:0005777	GO:0005777	peroxisome	4/113	31/6614	0.00178061	0.0208586	KFH41781.1/KFH47479.1/KFH48036.1/KFH48142.1	4	7.55238
GO:0006979	GO:0006979	response to oxidative stress	4/113	39/6614	0.00419176	0.0429655	KFH44281.1/KFH47119.1/KFH47331.1/KFH49103.1	4	6.00318

## Sheet: go96down
	ID	Description	GeneRatio	BgRatio	pvalue	p.adjust	geneID	Count	FoldEnrichment

## Sheet: go96up
	ID	Description	GeneRatio	BgRatio	pvalue	p.adjust	geneID	Count	FoldEnrichment
GO:0003735	GO:0003735	structural constituent of ribosome	31/327	137/6614	3.7513e-13	4.42654e-11	KFH40231.1/KFH40388.1/KFH41003.1/KFH41474.1/KFH41655.1/KFH42010.1/KFH42421.1/KFH42500.1/KFH42585.1/KFH43123.1/KFH43135.1/KFH43271.1/KFH43568.1/KFH45081.1/KFH45348.1/KFH45608.1/KFH46285.1/KFH46698.1/KFH46732.1/KFH46834.1/KFH46842.1/KFH47053.1/KFH47196.1/KFH47200.1/KFH47440.1/KFH47581.1/KFH47917.1/KFH47971.1/KFH48030.1/KFH48968.1/KFH49066.1	31	4.57675
GO:0006520	GO:0006520	amino acid metabolic process	35/327	204/6614	5.28429e-11	3.11773e-09	KFH41009.1/KFH41816.1/KFH41845.1/KFH42857.1/KFH42979.1/KFH43111.1/KFH43458.1/KFH43460.1/KFH43643.1/KFH43944.1/KFH44123.1/KFH44336.1/KFH44523.1/KFH44601.1/KFH44701.1/KFH44925.1/KFH45121.1/KFH45222.1/KFH45618.1/KFH45880.1/KFH45917.1/KFH46027.1/KFH46270.1/KFH46565.1/KFH47370.1/KFH47427.1/KFH47439.1/KFH48080.1/KFH48117.1/KFH48607.1/KFH48634.1/KFH48702.1/KFH48776.1/KFH49003.1/KFH49029.1	35	3.4702
GO:0005739	GO:0005739	mitochondrion	39/327	315/6614	6.84612e-08	2.69281e-06	KFH40798.1/KFH41009.1/KFH41410.1/KFH41461.1/KFH41552.1/KFH41845.1/KFH41863.1/KFH42051.1/KFH42764.1/KFH42782.1/KFH42979.1/KFH43036.1/KFH43643.1/KFH43754.1/KFH43944.1/KFH44336.1/KFH44353.1/KFH44489.1/KFH44601.1/KFH44913.1/KFH45057.1/KFH45121.1/KFH45177.1/KFH45618.1/KFH46069.1/KFH46127.1/KFH47312.1/KFH47331.1/KFH47768.1/KFH47894.1/KFH48083.1/KFH48102.1/KFH48123.1/KFH48595.1/KFH48813.1/KFH48840.1/KFH…	39	2.50421
GO:0032787	GO:0032787	monocarboxylic acid metabolic process	25/327	166/6614	4.74006e-07	1.39832e-05	KFH40282.1/KFH40393.1/KFH40798.1/KFH41406.1/KFH41816.1/KFH42051.1/KFH42557.1/KFH43036.1/KFH43168.1/KFH44702.1/KFH44913.1/KFH45079.1/KFH45177.1/KFH45257.1/KFH45545.1/KFH45623.1/KFH46356.1/KFH46886.1/KFH47580.1/KFH47768.1/KFH48036.1/KFH48142.1/KFH48776.1/KFH48859.1/KFH49029.1	25	3.04613
GO:0016491	GO:0016491	oxidoreductase activity	64/327	731/6614	2.40572e-06	5.67749e-05	KFH40563.1/KFH40674.1/KFH40721.1/KFH41058.1/KFH41461.1/KFH41475.1/KFH41555.1/KFH41693.1/KFH41816.1/KFH41863.1/KFH42000.1/KFH42034.1/KFH42041.1/KFH42175.1/KFH42494.1/KFH42557.1/KFH42608.1/KFH42652.1/KFH42857.1/KFH42927.1/KFH42979.1/KFH43048.1/KFH43111.1/KFH43115.1/KFH43491.1/KFH43944.1/KFH43972.1/KFH44123.1/KFH44281.1/KFH44353.1/KFH44383.1/KFH44441.1/KFH44919.1/KFH45057.1/KFH45177.1/KFH45335.1/KFH…	64	1.77084
GO:0005777	GO:0005777	peroxisome	9/327	31/6614	1.21255e-05	0.000238468	KFH40393.1/KFH41410.1/KFH41863.1/KFH43437.1/KFH44702.1/KFH46356.1/KFH48036.1/KFH48142.1/KFH48713.1	9	5.87215
GO:0005575	GO:0005575	cellular_component	84/327	1112/6614	1.98065e-05	0.000300659	KFH40282.1/KFH40388.1/KFH40512.1/KFH40740.1/KFH41003.1/KFH41097.1/KFH41123.1/KFH41133.1/KFH41406.1/KFH41654.1/KFH41655.1/KFH41807.1/KFH41932.1/KFH42000.1/KFH42006.1/KFH42292.1/KFH42402.1/KFH42450.1/KFH42500.1/KFH42557.1/KFH42652.1/KFH42857.1/KFH43115.1/KFH43168.1/KFH43271.1/KFH43286.1/KFH43568.1/KFH43707.1/KFH43908.1/KFH44104.1/KFH44281.1/KFH44321.1/KFH44499.1/KFH44523.1/KFH45081.1/KFH45257.1/KFH…	84	1.52789
GO:0002181	GO:0002181	cytoplasmic translation	7/327	19/6614	2.03837e-05	0.000300659	KFH40231.1/KFH40388.1/KFH43330.1/KFH43568.1/KFH45081.1/KFH46732.1/KFH47971.1	7	7.45179
GO:0055086	GO:0055086	nucleobase-containing small molecule metabolic process	22/327	170/6614	2.85926e-05	0.00037488	KFH40282.1/KFH40382.1/KFH40798.1/KFH42006.1/KFH42450.1/KFH42557.1/KFH42979.1/KFH43036.1/KFH43168.1/KFH43480.1/KFH43491.1/KFH44321.1/KFH44383.1/KFH44523.1/KFH45057.1/KFH45144.1/KFH45245.1/KFH47765.1/KFH47935.1/KFH48168.1/KFH48241.1/KFH48621.1	22	2.61752
GO:0005840	GO:0005840	ribosome	11/327	54/6614	5.14979e-05	0.000607675	KFH40231.1/KFH41474.1/KFH42010.1/KFH42421.1/KFH42585.1/KFH43123.1/KFH43135.1/KFH43730.1/KFH46698.1/KFH47200.1/KFH47581.1	11	4.12017
GO:0051082	GO:0051082	unfolded protein binding	9/327	45/6614	0.000288604	0.00309593	KFH41807.1/KFH41932.1/KFH41996.1/KFH42267.1/KFH43330.1/KFH43923.1/KFH46219.1/KFH48774.1/KFH48901.1	9	4.04526
GO:0006091	GO:0006091	generation of precursor metabolites and energy	9/327	48/6614	0.000479159	0.00471173	KFH40282.1/KFH42044.1/KFH43036.1/KFH43168.1/KFH44383.1/KFH44552.1/KFH44572.1/KFH45245.1/KFH48168.1	9	3.79243
GO:0006979	GO:0006979	response to oxidative stress	8/327	39/6614	0.00052441	0.00476002	KFH41863.1/KFH42000.1/KFH42494.1/KFH44281.1/KFH46938.1/KFH47119.1/KFH47331.1/KFH49103.1	8	4.14898
GO:0003729	GO:0003729	mRNA binding	12/327	90/6614	0.00147072	0.0123961	KFH40836.1/KFH41470.1/KFH42782.1/KFH43452.1/KFH43568.1/KFH45335.1/KFH46027.1/KFH47227.1/KFH47596.1/KFH48049.1/KFH48632.1/KFH48968.1	12	2.69684
GO:0003723	GO:0003723	RNA binding	26/327	293/6614	0.00253715	0.0199589	KFH40231.1/KFH40388.1/KFH40539.1/KFH40609.1/KFH41654.1/KFH41655.1/KFH42292.1/KFH42500.1/KFH42523.1/KFH43274.1/KFH43548.1/KFH43730.1/KFH44582.1/KFH45272.1/KFH45424.1/KFH45608.1/KFH45719.1/KFH46144.1/KFH46363.1/KFH46732.1/KFH46834.1/KFH47440.1/KFH47597.1/KFH47917.1/KFH48030.1/KFH48769.1	26	1.79483
GO:0006414	GO:0006414	translational elongation	4/327	13/6614	0.00293896	0.0212561	KFH41003.1/KFH43330.1/KFH45081.1/KFH46842.1	4	6.22348
GO:0016853	GO:0016853	isomerase activity	12/327	98/6614	0.00306231	0.0212561	KFH42006.1/KFH42027.1/KFH42187.1/KFH43036.1/KFH43145.1/KFH43168.1/KFH44499.1/KFH44572.1/KFH45295.1/KFH46427.1/KFH47935.1/KFH48013.1	12	2.47669
GO:0016874	GO:0016874	ligase activity	16/327	154/6614	0.00374783	0.0245691	KFH40475.1/KFH41470.1/KFH42198.1/KFH42292.1/KFH42450.1/KFH42782.1/KFH44523.1/KFH44702.1/KFH45079.1/KFH45222.1/KFH48083.1/KFH48117.1/KFH48607.1/KFH48621.1/KFH48655.1/KFH48713.1	16	2.10143
GO:0140657	GO:0140657	ATP-dependent activity	16/327	157/6614	0.00453405	0.0274556	KFH41932.1/KFH41996.1/KFH42198.1/KFH42267.1/KFH43330.1/KFH44537.1/KFH44673.1/KFH44702.1/KFH45079.1/KFH45490.1/KFH46369.1/KFH46544.1/KFH46699.1/KFH47129.1/KFH48713.1/KFH48901.1	16	2.06128
GO:0006457	GO:0006457	protein folding	8/327	54/6614	0.00465348	0.0274556	KFH41807.1/KFH43330.1/KFH43429.1/KFH43923.1/KFH44499.1/KFH46210.1/KFH48774.1/KFH48920.1	8	2.99649
GO:0005975	GO:0005975	carbohydrate metabolic process	24/327	289/6614	0.00836135	0.0469828	KFH40282.1/KFH41123.1/KFH41508.1/KFH42006.1/KFH42044.1/KFH42267.1/KFH43006.1/KFH43036.1/KFH43145.1/KFH43168.1/KFH43569.1/KFH44572.1/KFH44835.1/KFH45295.1/KFH45545.1/KFH46127.1/KFH46419.1/KFH46427.1/KFH46825.1/KFH47190.1/KFH47935.1/KFH48013.1/KFH48168.1/KFH49029.1	24	1.67969
GO:0006417	GO:0006417	regulation of translation	6/327	37/6614	0.00884591	0.0474462	KFH44582.1/KFH45719.1/KFH46144.1/KFH46363.1/KFH46842.1/KFH47596.1	6	3.27994

## Sheet: go120down
	ID	Description	GeneRatio	BgRatio	pvalue	p.adjust	geneID	Count	FoldEnrichment
GO:0003735	GO:0003735	structural constituent of ribosome	19/128	137/6614	9.49437e-12	7.97527e-10	KFH40388.1/KFH40607.1/KFH41175.1/KFH41673.1/KFH41925.1/KFH42500.1/KFH42585.1/KFH43346.1/KFH43951.1/KFH45767.1/KFH45978.1/KFH46435.1/KFH46834.1/KFH47053.1/KFH47200.1/KFH47440.1/KFH47854.1/KFH48130.1/KFH48933.1	19	7.16617
GO:0005777	GO:0005777	peroxisome	5/128	31/6614	0.000284787	0.0113641	KFH40393.1/KFH41410.1/KFH43437.1/KFH47169.1/KFH48096.1	5	8.33417
GO:0005575	GO:0005575	cellular_component	37/128	1112/6614	0.00040586	0.0113641	KFH40259.1/KFH40388.1/KFH40607.1/KFH40697.1/KFH41140.1/KFH41175.1/KFH41557.1/KFH41673.1/KFH41911.1/KFH41925.1/KFH42000.1/KFH42046.1/KFH42500.1/KFH42921.1/KFH42945.1/KFH43014.1/KFH43286.1/KFH43346.1/KFH43707.1/KFH43951.1/KFH44228.1/KFH45295.1/KFH45545.1/KFH45785.1/KFH45978.1/KFH46792.1/KFH46834.1/KFH46876.1/KFH47053.1/KFH47182.1/KFH47440.1/KFH47606.1/KFH47728.1/KFH47854.1/KFH48013.1/KFH48776.1/KFH…	37	1.7193

## Sheet: go120up
	ID	Description	GeneRatio	BgRatio	pvalue	p.adjust	geneID	Count	FoldEnrichment
GO:0006520	GO:0006520	amino acid metabolic process	34/261	204/6614	3.80508e-13	4.48999e-11	KFH40627.1/KFH41360.1/KFH41816.1/KFH42005.1/KFH42682.1/KFH42979.1/KFH43199.1/KFH43769.1/KFH44123.1/KFH44437.1/KFH44601.1/KFH44701.1/KFH44893.1/KFH44925.1/KFH44963.1/KFH45121.1/KFH45129.1/KFH45253.1/KFH45618.1/KFH45880.1/KFH45884.1/KFH45917.1/KFH46027.1/KFH46270.1/KFH46391.1/KFH47370.1/KFH47427.1/KFH47439.1/KFH47807.1/KFH48515.1/KFH48610.1/KFH48702.1/KFH49003.1/KFH49029.1	34	4.2235
GO:0055086	GO:0055086	nucleobase-containing small molecule metabolic process	29/261	170/6614	1.29613e-11	7.64714e-10	KFH40282.1/KFH40382.1/KFH40387.1/KFH40633.1/KFH40798.1/KFH42006.1/KFH42794.1/KFH42829.1/KFH42846.1/KFH42890.1/KFH42979.1/KFH43036.1/KFH43168.1/KFH43480.1/KFH43495.1/KFH43639.1/KFH43769.1/KFH44020.1/KFH44125.1/KFH44383.1/KFH45057.1/KFH45245.1/KFH45854.1/KFH46644.1/KFH47806.1/KFH47935.1/KFH47954.1/KFH48168.1/KFH48621.1	29	4.32288
GO:0016491	GO:0016491	oxidoreductase activity	60/261	731/6614	1.40801e-08	5.53819e-07	KFH40563.1/KFH40674.1/KFH40721.1/KFH40930.1/KFH41461.1/KFH41475.1/KFH41555.1/KFH41638.1/KFH41693.1/KFH41747.1/KFH41816.1/KFH42041.1/KFH42074.1/KFH42149.1/KFH42395.1/KFH42494.1/KFH42608.1/KFH42979.1/KFH43115.1/KFH43639.1/KFH43905.1/KFH44123.1/KFH44281.1/KFH44353.1/KFH44365.1/KFH44383.1/KFH44441.1/KFH44810.1/KFH44893.1/KFH44919.1/KFH45057.1/KFH45275.1/KFH45335.1/KFH45364.1/KFH45610.1/KFH45828.1/KFH…	60	2.07997
GO:0006091	GO:0006091	generation of precursor metabolites and energy	13/261	48/6614	2.34236e-08	5.99101e-07	KFH40282.1/KFH42829.1/KFH42846.1/KFH43036.1/KFH43165.1/KFH43168.1/KFH43639.1/KFH43760.1/KFH44383.1/KFH44572.1/KFH45245.1/KFH47954.1/KFH48168.1	13	6.86319
GO:0032787	GO:0032787	monocarboxylic acid metabolic process	24/261	166/6614	2.53856e-08	5.99101e-07	KFH40282.1/KFH40469.1/KFH40798.1/KFH40930.1/KFH41406.1/KFH41816.1/KFH42051.1/KFH42829.1/KFH42846.1/KFH43036.1/KFH43168.1/KFH43639.1/KFH44702.1/KFH44913.1/KFH44963.1/KFH45257.1/KFH45364.1/KFH45623.1/KFH46356.1/KFH46576.1/KFH46618.1/KFH47580.1/KFH48036.1/KFH49029.1	24	3.66376
GO:0005739	GO:0005739	mitochondrion	29/261	315/6614	1.50246e-05	0.000295485	KFH40798.1/KFH41461.1/KFH41818.1/KFH42005.1/KFH42051.1/KFH42782.1/KFH42846.1/KFH42979.1/KFH43036.1/KFH43760.1/KFH43769.1/KFH44353.1/KFH44489.1/KFH44601.1/KFH44913.1/KFH44963.1/KFH45057.1/KFH45121.1/KFH45253.1/KFH45497.1/KFH45618.1/KFH47312.1/KFH47331.1/KFH47876.1/KFH47940.1/KFH48083.1/KFH48102.1/KFH48595.1/KFH48813.1	29	2.33298
GO:0016853	GO:0016853	isomerase activity	13/261	98/6614	0.000111428	0.00187836	KFH40467.1/KFH42006.1/KFH43036.1/KFH43168.1/KFH44499.1/KFH44572.1/KFH45853.1/KFH45884.1/KFH46236.1/KFH46427.1/KFH47658.1/KFH47935.1/KFH47954.1	13	3.36156
GO:0005575	GO:0005575	cellular_component	67/261	1112/6614	0.000141154	0.00208202	KFH40282.1/KFH40512.1/KFH40633.1/KFH41003.1/KFH41406.1/KFH41491.1/KFH41747.1/KFH41881.1/KFH41968.1/KFH42006.1/KFH42074.1/KFH42279.1/KFH42309.1/KFH42353.1/KFH42395.1/KFH42402.1/KFH42553.1/KFH42561.1/KFH42794.1/KFH42829.1/KFH42890.1/KFH43115.1/KFH43165.1/KFH43168.1/KFH43199.1/KFH43461.1/KFH43714.1/KFH43833.1/KFH44281.1/KFH44499.1/KFH45257.1/KFH45272.1/KFH45335.1/KFH45348.1/KFH45623.1/KFH45753.1/KFH…	67	1.52684
GO:0003735	GO:0003735	structural constituent of ribosome	15/261	137/6614	0.000301347	0.00395099	KFH41003.1/KFH41474.1/KFH42353.1/KFH43833.1/KFH45348.1/KFH45776.1/KFH46481.1/KFH46698.1/KFH46842.1/KFH46997.1/KFH47196.1/KFH48030.1/KFH48593.1/KFH48616.1/KFH49008.1	15	2.77456
GO:0006979	GO:0006979	response to oxidative stress	7/261	39/6614	0.000714912	0.00843596	KFH42494.1/KFH44281.1/KFH45838.1/KFH46180.1/KFH47331.1/KFH47800.1/KFH49103.1	7	4.54838
GO:0043167	GO:0043167	ion binding	94/261	1870/6614	0.00335902	0.0360331	KFH40282.1/KFH40382.1/KFH40387.1/KFH40469.1/KFH40627.1/KFH40658.1/KFH41024.1/KFH41153.1/KFH41360.1/KFH41406.1/KFH41461.1/KFH41747.1/KFH42006.1/KFH42041.1/KFH42074.1/KFH42267.1/KFH42279.1/KFH42305.1/KFH42423.1/KFH42682.1/KFH42782.1/KFH42794.1/KFH42829.1/KFH42846.1/KFH42850.1/KFH43010.1/KFH43147.1/KFH43165.1/KFH43199.1/KFH43248.1/KFH43330.1/KFH43530.1/KFH44020.1/KFH44281.1/KFH44365.1/KFH44441.1/KFH…	94	1.27383
