# Supplementary material for: Comparative Proteomic Analysis of Acremonium chrysogenum Strains: Key Changes Converting the Wild-Type Strain into Antibiotic Cephalosporin C Biofactory
Source: J Fungi (Basel). 2025 Nov 20;11(11):822. doi: 10.3390/jof11110822 (PMC12653179; doi:10.3390/jof11110822)
Supplement: Supplementary file 1 [file jof-11-00822-s001.zip › Table S5.xlsx]

## Sheet: orderWT
Row.names	logW96	logW120	WT.72	WT.96	WT.120	HY.72	HY.96	HY.120	product
KFH45545.1	1.91504	1	0.0153	0.0577	0.0306	0.0153	0.1608	0.0153	2-methylcitrate synthase-like protein [Acremonium chrysogenum ATCC 11550]
KFH42661.1	1.91504	1	0.0153	0.0577	0.0306	0.0153	0.0153	0.0153	26S proteasome regulatory subunit-like protein [Acremonium chrysogenum ATCC 11550]
KFH42051.1	1.91511	1	0.01225	0.0462	0.0245	0.01225	0.1329	0.1327	2-methylcitrate dehydratase-like protein [Acremonium chrysogenum ATCC 11550]
KFH43025.1	1.91546	1	0.02855	0.1077	0.0571	0.02855	0.0909	0.02855	putative oxidoreductase-like protein [Acremonium chrysogenum ATCC 11550]
KFH42061.1	1.91468	1	0.0357	0.1346	0.0714	0.0357	0.2448	0.0357	ATP synthase subunit f-like protein [Acremonium chrysogenum ATCC 11550]
KFH40253.1	1.91468	1	0.06835	0.2577	0.1367	0.2929	0.4685	0.9133	Actin-like protein [Acremonium chrysogenum ATCC 11550]
KFH44228.1	1.91475	1	0.00305	0.0115	0.0061	0.00305	0.00305	0.00305	2-oxoglutarate dehydrogenase-like protein [Acremonium chrysogenum ATCC 11550]
KFH45776.1	1.91489	1	0.07855	0.2962	0.1571	0.7778	0.5385	0.3929	60S ribosomal protein-like protein [Acremonium chrysogenum ATCC 11550]
KFH49008.1	1.91381	1	0.0388	0.1462	0.0776	0.0388	0.2657	0.1939	60S ribosomal protein-like protein [Acremonium chrysogenum ATCC 11550]
KFH47053.1	1.91381	1	0.0388	0.1462	0.0776	0.0388	0.6224	0.0388	40S ribosomal protein S9-like protein [Acremonium chrysogenum ATCC 11550]
KFH45685.1	1.91374	1	0.04695	0.1769	0.0939	0.04695	0.3217	0.2347	NADH-ubiquinone oxidoreductase 9.5 kDa subunit-like protein [Acremonium chrysogenum ATCC 11550]
KFH43286.1	1.91394	1	0.02245	0.0846	0.0449	0.02245	0.3357	0.02245	Calmodulin-like protein [Acremonium chrysogenum ATCC 11550]
KFH47557.1	1.91435	1	0.01735	0.0654	0.0347	0.01735	0.1189	0.0867	putative 21.2 kDa protein-like protein [Acremonium chrysogenum ATCC 11550]
KFH47319.1	1.91424	1	0.15205	0.5731	0.3041	0.15205	0.15205	0.15205	Glucose-repressible gene protein-like protein [Acremonium chrysogenum ATCC 11550]
KFH41818.1	1.91345	1	0.0541	0.2038	0.1082	0.0541	0.3706	0.2704	hypothetical protein ACRE_074670 [Acremonium chrysogenum ATCC 11550]
KFH42585.1	1.91337	1	0.0296	0.1115	0.0592	0.0296	0.4545	0.0296	60S ribosomal protein L34-B-like protein [Acremonium chrysogenum ATCC 11550]
KFH47011.1	1.91322	1	0.02655	0.1	0.0531	0.2626	0.1818	0.1327	Cytochrome c oxidase subunit 6A-like protein [Acremonium chrysogenum ATCC 11550]
KFH46644.1	1.91254	1	0.0051	0.0192	0.0102	0.0051	0.035	0.0561	V-type proton ATPase catalytic subunit A-like protein [Acremonium chrysogenum ATCC 11550]
KFH45245.1	1.91254	1	0.0051	0.0192	0.0102	0.0505	0.0699	0.0816	Transketolase-like protein [Acremonium chrysogenum ATCC 11550]
KFH46391.1	1.91159	1	0.00715	0.0269	0.0143	0.0707	0.049	0.0357	alanine aminotransferase-like protein [Acremonium chrysogenum ATCC 11550]
KFH40970.1	1.91159	1	0.00715	0.0269	0.0143	0.00715	0.00715	0.0357	Cytoskeletal signaling protein-like protein [Acremonium chrysogenum ATCC 11550]
KFH46784.1	1.91159	1	0.0143	0.0538	0.0286	0.1414	0.2727	0.1122	Aldehyde dehydrogenase-like protein [Acremonium chrysogenum ATCC 11550]
KFH47580.1	1.91716	1	0.0112	0.0423	0.0224	0.0112	0.1608	0.2602	3-hydroxybutyryl-CoA dehydrogenase-like protein [Acremonium chrysogenum ATCC 11550]
KFH45336.1	1.91716	1	0.0112	0.0423	0.0224	0.0112	0.0112	0.0112	succinyl-CoA ligase [ADP-forming] subunit alpha-like protein [Acremonium chrysogenum ATCC 11550]
KFH40632.1	1.91629	1	0.0102	0.0385	0.0204	0.0102	0.0699	0.0102	putative methyltransferase-like protein [Acremonium chrysogenum ATCC 11550]
KFH44346.1	1.91806	1	0.00815	0.0308	0.0163	0.00815	0.00815	0.00815	Oxygen-dependent coproporphyrinogen-III oxidase-like protein [Acremonium chrysogenum ATCC 11550]
KFH43769.1	1.91806	1	0.00815	0.0308	0.0163	0.00815	0.00815	0.0816	Dihydrolipoyllysine-residue succinyltransferase component of 2-oxoglutarate dehydrogenase complex-like protein [Acremonium chrysogenum ATCC 11550]
KFH48013.1	1.92101	1	0.0061	0.0231	0.0122	0.0061	0.1329	0.0061	Phosphoglucomutase-like protein [Acremonium chrysogenum ATCC 11550]
KFH46762.1	1.92101	1	0.0061	0.0231	0.0122	0.0061	0.0061	0.0663	V-type proton ATPase subunit B-like protein [Acremonium chrysogenum ATCC 11550]
KFH41836.1	2.00784	1.09355	0.0918	0.3692	0.1959	0.1818	1.5664	1.1429	hypothetical protein ACRE_074490 [Acremonium chrysogenum ATCC 11550]
KFH41638.1	2.16871	1.25462	0.1189	0.5346	0.2837	0.798	0.972	0.7092	hypothetical protein ACRE_076430 [Acremonium chrysogenum ATCC 11550]
KFH47677.1	2.1361	1.22195	0.11725	0.5154	0.2735	0.5354	0.3706	0.2704	40S ribosomal protein-like protein [Acremonium chrysogenum ATCC 11550]
KFH44336.1	2.10097	1.18593	0.01345	0.0577	0.0306	0.01345	0.1608	0.0357	Aspartate aminotransferase-like protein [Acremonium chrysogenum ATCC 11550]
KFH44714.1	2.01739	1.33762	0.0969	0.3923	0.2449	0.303	0.2098	0.352	Mitochondrial outer membrane protein porin-like protein [Acremonium chrysogenum ATCC 11550]
KFH40231.1	2.53372	1	0.11225	0.65	0.2245	0.11225	1.7063	0.3265	60S ribosomal protein-like protein [Acremonium chrysogenum ATCC 11550]
KFH46466.1	2.52078	1	0.02145	0.1231	0.0429	0.02145	0.1469	0.02145	Homoisocitrate dehydrogenase-like protein [Acremonium chrysogenum ATCC 11550]
KFH42041.1	2.47919	1	0.0745	0.4154	0.149	0.202	1.042	1.0153	Superoxide dismutase [Cu-Zn]-like protein [Acremonium chrysogenum ATCC 11550]
KFH46435.1	2.62582	1	0.03365	0.2077	0.0673	0.1515	0.3776	0.03365	60S ribosomal protein L20-B-like protein [Acremonium chrysogenum ATCC 11550]
KFH47940.1	2.5946	1	0.1541	0.9308	0.3082	0.3636	1.0559	0.7704	ATPase inhibitor-like protein [Acremonium chrysogenum ATCC 11550]
KFH43010.1	2.30931	1	0.0551	0.2731	0.1102	0.1111	0.6294	0.2755	Inorganic pyrophosphatase-like protein [Acremonium chrysogenum ATCC 11550]
KFH42872.1	2.18566	2.27576	0.1378	0.6269	0.6673	0.2727	1.6434	1.199	hypothetical protein ACRE_063840 [Acremonium chrysogenum ATCC 11550]
KFH44895.1	2.21585	2.20412	0.0505	0.2346	0.2327	0.101	0.1469	0.1071	Stress protein-like protein [Acremonium chrysogenum ATCC 11550]
KFH42586.1	2.32914	2.00783	0.1837	0.9231	0.7388	0.1717	1.0559	0.5867	Cytochrome c oxidase subunit-like protein [Acremonium chrysogenum ATCC 11550]
KFH44281.1	1.8413	2.07073	0.0204	0.0731	0.0857	0.1919	0.1748	0.1837	Catalase-peroxidase-like protein [Acremonium chrysogenum ATCC 11550]
KFH45929.1	1.84166	2.03323	0.01395	0.05	0.0571	0.01395	0.0909	0.0663	NADH-ubiquinone oxidoreductase 24 kDa subunit-like protein [Acremonium chrysogenum ATCC 11550]
KFH42501.1	1.94218	2.03059	0.007	0.0269	0.0286	0.007	0.049	0.0357	Citrate synthase-like protein [Acremonium chrysogenum ATCC 11550]
KFH45822.1	2.25634	1.79518	0.0153	0.0731	0.0531	0.0153	0.042	0.0306	Isocitrate lyase-like protein [Acremonium chrysogenum ATCC 11550]
KFH44272.1	2.08072	1.65498	0.1173	0.4962	0.3694	0.5152	2.2797	0.9235	hypothetical protein ACRE_049350 [Acremonium chrysogenum ATCC 11550]
KFH45144.1	1.82796	1.85219	0.143	0.5077	0.5163	0.5253	3.0629	0.143	ATP synthase subunit K-like protein [Acremonium chrysogenum ATCC 11550]
KFH44223.1	1.82818	1.64476	0.04765	0.1692	0.149	0.202	0.3077	0.102	Cytochrome c oxidase polypeptide-like protein [Acremonium chrysogenum ATCC 11550]
KFH48130.1	1.49576	1.65498	0.1173	0.3308	0.3694	0.05865	0.6014	0.1173	40S ribosomal protein-like protein [Acremonium chrysogenum ATCC 11550]
KFH48593.1	3.72407	1	0.00815	0.1077	0.0163	0.00815	0.1259	0.0918	60S ribosomal protein L3-like protein [Acremonium chrysogenum ATCC 11550]
KFH47282.1	3.72204	1	0.0102	0.1346	0.0204	0.0102	0.1538	0.0102	Cytochrome c1, heme protein-like protein [Acremonium chrysogenum ATCC 11550]
KFH43199.1	3.69032	1	0.00715	0.0923	0.0143	0.00715	0.1049	0.0357	Aspartate aminotransferase-like protein [Acremonium chrysogenum ATCC 11550]
KFH47807.1	3.67086	1	0.00815	0.1038	0.0163	0.00815	0.0559	0.0408	Protein arg-like protein [Acremonium chrysogenum ATCC 11550]
KFH46202.1	3.81018	1	0.0255	0.3577	0.051	0.0255	0.1748	0.0255	hypothetical protein ACRE_029950 [Acremonium chrysogenum ATCC 11550]
KFH41461.1	3.59927	1	0.0092	0.1115	0.0184	0.0909	0.3706	0.148	Isocitrate dehydrogenase [NAD] subunit-like protein [Acremonium chrysogenum ATCC 11550]
KFH40259.1	3.59319	1	0.0102	0.1231	0.0204	0.0102	0.0699	0.0102	Mitochondrial import receptor subunit-like protein [Acremonium chrysogenum ATCC 11550]
KFH48327.1	3.58299	1	0.0061	0.0731	0.0122	0.0061	0.0061	0.0061	Acyl-CoA dehydrogenase-like protein [Acremonium chrysogenum ATCC 11550]
KFH48494.1	3.47915	1	0.02345	0.2615	0.0469	0.02345	0.1608	0.0561	Mitochondrial phosphate carrier protein-like protein [Acremonium chrysogenum ATCC 11550]
KFH47427.1	3.40424	1	0.01635	0.1731	0.0327	0.2525	0.4755	0.1735	Saccharopine dehydrogenase [NADP(+), L-glutamate-forming]-like protein [Acremonium chrysogenum ATCC 11550]
KFH43548.1	2.92101	1	0.00305	0.0231	0.0061	0.00305	0.1189	0.00305	Elongation factor-like protein [Acremonium chrysogenum ATCC 11550]
KFH48595.1	2.75857	1	0.0898	0.6077	0.1796	0.0898	1.7762	0.449	Cytochrome c oxidase subunit 6B-like protein [Acremonium chrysogenum ATCC 11550]
KFH44424.1	3.05568	1.41217	0.03145	0.2615	0.0837	0.0909	0.0629	0.0969	Acetyl-CoA acetyltransferase-like protein [Acremonium chrysogenum ATCC 11550]
KFH41442.1	1.72273	0	0.00815	0.0269	0.00815	0.00815	0.00815	0.00815	Protein transport protein SEC61 subunit alpha-like protein [Acremonium chrysogenum ATCC 11550]
KFH46734.1	1.72204	0	0.0408	0.1346	0.0714	0.0808	0.0204	0.0408	Cytochrome b-c1 complex subunit-like protein [Acremonium chrysogenum ATCC 11550]
KFH44050.1	1.72534	0	0.0349	0.1154	0.0349	0.0349	0.0349	0.0349	hypothetical protein ACRE_051750 [Acremonium chrysogenum ATCC 11550]
KFH45732.1	1.74449	0	0.0459	0.1538	0.0816	0.0909	0.2378	0.148	Aconitate hydratase-like protein [Acremonium chrysogenum ATCC 11550]
KFH44673.1	1.8297	0	0.0357	0.1269	0.0408	0.202	0.2657	0.0561	Plasma membrane ATPase-like protein [Acremonium chrysogenum ATCC 11550]
KFH48040.1	1.94218	0	0.007	0.0269	0.007	0.007	0.049	0.007	NADH-ubiquinone oxidoreductase 49 kDa subunit-like protein [Acremonium chrysogenum ATCC 11550]
KFH48744.1	1.93661	0	0.01105	0.0423	0.01105	0.01105	0.0769	0.01105	ATP-citrate synthase subunit-like protein [Acremonium chrysogenum ATCC 11550]
KFH44110.1	1.89547	0	0.0093	0.0346	0.0093	0.0093	0.0629	0.0093	glycosidase-like protein [Acremonium chrysogenum ATCC 11550]
KFH40893.1	2.19384	0	0.1429	0.6538	0.2265	0.1313	1.1888	0.3265	40S ribosomal protein S3-like protein [Acremonium chrysogenum ATCC 11550]
KFH40294.1	2.12567	0	0.02115	0.0923	0.02115	0.02115	0.02115	0.02115	Major allergen Asp f-like protein [Acremonium chrysogenum ATCC 11550]
KFH42402.1	2.05209	0	0.0408	0.1692	0.0327	0.2424	0.4615	0.0816	Adenosylhomocysteinase-like protein [Acremonium chrysogenum ATCC 11550]
KFH47683.1	2.52874	0	0.1173	0.6769	0.102	0.051	2.1958	0.4286	Cytochrome c oxidase subunit-like protein [Acremonium chrysogenum ATCC 11550]
KFH44125.1	2.49818	0	0.02655	0.15	0.02655	0.1212	0.0839	0.0612	Hydroxymethylglutaryl-CoA synthase-like protein [Acremonium chrysogenum ATCC 11550]
KFH48429.1	2.6179	0	0.0332	0.2038	0.0332	0.0332	0.2238	0.0765	hypothetical protein ACRE_006280 [Acremonium chrysogenum ATCC 11550]
KFH40469.1	2.40491	0	0.1939	1.0269	0.3367	0.3838	1.8671	2.0816	putative acyl-CoA-binding protein-like protein [Acremonium chrysogenum ATCC 11550]
KFH46363.1	2.89547	0	0.00465	0.0346	0.00465	0.00465	0.0979	0.00465	Polyadenylate-binding protein, cytoplasmic and nuclear-like protein [Acremonium chrysogenum ATCC 11550]
KFH45884.1	2.76267	0	0.0459	0.3115	0.0592	0.1818	0.2028	0.148	Ketol-acid reductoisomerase-like protein [Acremonium chrysogenum ATCC 11550]
KFH45965.1	1	1.30115	0.05385	0.1077	0.1327	0.05385	0.05385	0.1429	40S ribosomal protein-like protein [Acremonium chrysogenum ATCC 11550]
KFH42608.1	1	1.30115	0.05385	0.1077	0.1327	0.2828	0.4545	0.3316	Thioredoxin-like protein-like protein [Acremonium chrysogenum ATCC 11550]
KFH48007.1	1	1.31282	0.0731	0.1462	0.1816	0.0731	0.6224	0.0731	Non-histone chromosomal protein-like protein [Acremonium chrysogenum ATCC 11550]
KFH47839.1	1	1.28533	0.0519	0.1038	0.1265	0.2727	0.4336	0.3163	Profilin-like protein [Acremonium chrysogenum ATCC 11550]
KFH46388.1	1	1.28533	0.0519	0.1038	0.1265	0.0519	0.1888	0.1378	cytochrome b5-like protein [Acremonium chrysogenum ATCC 11550]
KFH42423.1	1	1.3543	0.0846	0.1692	0.2163	0.202	0.7413	0.5408	Translationally-controlled tumor protein-like protein [Acremonium chrysogenum ATCC 11550]
KFH47312.1	1	1.21677	0.0404	0.0808	0.0939	0.0404	0.3217	0.3878	2-iminobutanoate/2-iminopropanoate deaminase-like protein [Acremonium chrysogenum ATCC 11550]
KFH41851.1	1	1.21212	0.02115	0.0423	0.049	0.02115	0.0769	0.0561	Mitochondrial acidic protein-like protein [Acremonium chrysogenum ATCC 11550]
KFH43491.1	1	1.1981	0.01155	0.0231	0.0265	0.01155	0.0909	0.0306	Inosine-5`-monophosphate dehydrogenase-like protein [Acremonium chrysogenum ATCC 11550]
KFH42850.1	1	1.17201	0.0154	0.0308	0.0347	0.0154	0.3427	0.0867	Obg-like ATPase-like protein [Acremonium chrysogenum ATCC 11550]
KFH46974.1	1	1.24677	0.0327	0.0654	0.0776	0.1717	0.1189	0.0867	Nascent polypeptide-associated complex subunit alpha-like protein [Acremonium chrysogenum ATCC 11550]
KFH43931.1	1	1.24367	0.05	0.1	0.1184	0.05	0.1818	0.1327	60S ribosomal protein-like protein [Acremonium chrysogenum ATCC 11550]
KFH43346.1	1	1.4711	0.11925	0.2385	0.3306	0.6263	0.4336	0.11925	40S ribosomal protein-like protein [Acremonium chrysogenum ATCC 11550]
KFH42921.1	1	1.08841	0.01345	0.0269	0.0286	0.01345	0.01345	0.01345	Dihydrolipoyl dehydrogenase-like protein [Acremonium chrysogenum ATCC 11550]
KFH41845.1	1	1.08841	0.01345	0.0269	0.0286	0.0707	0.0979	0.0357	Serine hydroxymethyltransferase-like protein [Acremonium chrysogenum ATCC 11550]
KFH48076.1	1	1.08525	0.00575	0.0115	0.0122	0.00575	0.00575	0.00575	Pyruvate carboxylase-like protein [Acremonium chrysogenum ATCC 11550]
KFH42267.1	1.1071	1	0.02855	0.0615	0.0571	0.3535	0.3427	0.1786	78 kDa glucose-regulated protein-like protein [Acremonium chrysogenum ATCC 11550]
KFH45499.1	1.02051	1	0.06635	0.1346	0.1327	0.2222	0.1538	0.1786	NADH-cytochrome b5 reductase-like protein [Acremonium chrysogenum ATCC 11550]
KFH41183.1	1.27009	1	0.0255	0.0615	0.051	0.0255	0.1119	0.0255	aminomethyltransferase-like protein [Acremonium chrysogenum ATCC 11550]
KFH44441.1	1.25027	1	0.0388	0.0923	0.0776	0.0388	0.2657	0.1582	putative fumarate reductase-like protein [Acremonium chrysogenum ATCC 11550]
KFH42927.1	1.84939	1.31626	0.0459	0.1654	0.1143	0.0909	0.3916	0.1582	nitronate monooxygenase-like protein [Acremonium chrysogenum ATCC 11550]
KFH45911.1	1.8297	1.2983	0.0357	0.1269	0.0878	0.01785	0.5315	0.2704	Tubulin beta chain-like protein [Acremonium chrysogenum ATCC 11550]
KFH43620.1	1.59436	1.26225	0.0153	0.0462	0.0367	0.0153	0.0839	0.0306	Delta-1-pyrroline-5-carboxylate dehydrogenase-like protein [Acremonium chrysogenum ATCC 11550]
KFH46144.1	1.59878	1	0.05715	0.1731	0.1143	0.2525	0.6643	0.5612	Woronin body major protein-like protein [Acremonium chrysogenum ATCC 11550]
KFH40388.1	1.42936	1.02106	0.0714	0.1923	0.1449	0.0357	0.6713	0.0714	60S ribosomal protein L2-like protein [Acremonium chrysogenum ATCC 11550]
KFH40930.1	1	0	0.0019	0.0038	0.0019	0.0019	0.0019	0.0051	Nonribosomal peptide synthetase-like protein [Acremonium chrysogenum ATCC 11550]
KFH40738.1	1	0	0.0077	0.0154	0.0077	0.0077	0.028	0.0077	3-isopropylmalate dehydratase-like protein [Acremonium chrysogenum ATCC 11550]
KFH41200.1	1	0	0.0077	0.0154	0.0077	0.0077	0.028	0.0077	hypothetical protein ACRE_080860 [Acremonium chrysogenum ATCC 11550]
KFH41468.1	1	0	0.0481	0.0962	0.0481	0.0481	0.0481	0.0481	hypothetical protein ACRE_078090 [Acremonium chrysogenum ATCC 11550]
KFH41475.1	1	0	0.01155	0.0231	0.01155	0.0606	0.1399	0.102	hypothetical protein ACRE_078230 [Acremonium chrysogenum ATCC 11550]
KFH41576.1	1	0	0.0096	0.0192	0.0096	0.0096	0.0096	0.0096	Beta-hexosaminidase-like protein [Acremonium chrysogenum ATCC 11550]
KFH42072.1	1	0	0.03075	0.0615	0.03075	0.03075	0.03075	0.03075	Ras-related protein-like protein [Acremonium chrysogenum ATCC 11550]
KFH42074.1	1	0	0.00385	0.0077	0.00385	0.00385	0.014	0.0102	Sulfite reductase [NADPH] subunit beta-like protein [Acremonium chrysogenum ATCC 11550]
KFH42373.1	1	0	0.0096	0.0192	0.0096	0.0096	0.0096	0.0096	Nucleolar protein-like protein [Acremonium chrysogenum ATCC 11550]
KFH42377.1	1	0	0.03075	0.0615	0.03075	0.03075	0.1119	0.03075	succinyl-CoA ligase [GDP-forming] subunit beta-like protein [Acremonium chrysogenum ATCC 11550]
KFH43256.1	1	0	0.075	0.15	0.075	0.075	0.075	0.075	hypothetical protein ACRE_059740 [Acremonium chrysogenum ATCC 11550]
KFH43264.1	1	0	0.06345	0.1269	0.06345	0.06345	0.2308	0.06345	NADH dehydrogenase [ubiquinone] iron-sulfur protein 5-B-like protein [Acremonium chrysogenum ATCC 11550]
KFH43590.1	1	0	0.02115	0.0423	0.02115	0.02115	0.0769	0.02115	Prohibitin-like protein [Acremonium chrysogenum ATCC 11550]
KFH43908.1	1	0	0.0519	0.1038	0.0519	0.0519	0.4336	0.0519	Cytochrome b-c1 complex subunit-like protein [Acremonium chrysogenum ATCC 11550]
KFH44919.1	1	0	0.01925	0.0385	0.01925	1.6465	1.5315	0.8316	Cephalosporin biosynthesis expandase/hydroxylase-like protein [Acremonium chrysogenum ATCC 11550]
KFH44921.1	1	0	0.0769	0.1538	0.0769	0.0769	0.0769	0.0769	hypothetical protein ACRE_042530 [Acremonium chrysogenum ATCC 11550]
KFH46576.1	1	0	0.01155	0.0231	0.01155	0.01155	0.042	0.0306	Malate synthase-like protein [Acremonium chrysogenum ATCC 11550]
KFH46652.1	1	0	0.00385	0.0077	0.00385	0.00385	0.00385	0.00385	hypothetical protein ACRE_025530 [Acremonium chrysogenum ATCC 11550]
KFH46672.1	1	0	0.0231	0.0462	0.0231	0.0231	0.0231	0.0231	NADP-dependent mannitol dehydrogenase-like protein [Acremonium chrysogenum ATCC 11550]
KFH46683.1	1	0	0.01155	0.0231	0.01155	0.01155	0.01155	0.01155	Carboxypeptidase Y A-like protein [Acremonium chrysogenum ATCC 11550]
KFH47061.1	1	0	0.01155	0.0231	0.01155	0.01155	0.01155	0.01155	Sulfate adenylyltransferase-like protein [Acremonium chrysogenum ATCC 11550]
KFH47921.1	1	0	0.01345	0.0269	0.01345	0.01345	0.049	0.0357	Eukaryotic translation initiation factor 2 subunit gamma-like protein [Acremonium chrysogenum ATCC 11550]
KFH47976.1	1	0	0.00385	0.0077	0.00385	0.00385	0.00385	0.00385	hypothetical protein ACRE_012470 [Acremonium chrysogenum ATCC 11550]
KFH47989.1	1	0	0.0173	0.0346	0.0173	0.0173	0.0173	0.0173	Mannan polymerase complexes subunit-like protein [Acremonium chrysogenum ATCC 11550]
KFH48201.1	1	0	0.0673	0.1346	0.0673	0.0673	0.0673	0.0673	hypothetical protein ACRE_007790 [Acremonium chrysogenum ATCC 11550]
KFH48241.1	1	0	0.0481	0.0962	0.0481	0.2525	0.3916	0.0481	ATP synthase subunit-like protein [Acremonium chrysogenum ATCC 11550]
KFH48819.1	1	0	0.0981	0.1962	0.0981	0.0981	0.0981	0.0981	ATP synthase subunit epsilon-like protein [Acremonium chrysogenum ATCC 11550]
KFH48839.1	1	0	0.01345	0.0269	0.01345	0.01345	0.01345	0.01345	Bifunctional solanapyrone synthase-like protein [Acremonium chrysogenum ATCC 11550]
KFH48879.1	1	0	0.0481	0.0962	0.0481	0.0481	0.0481	0.1276	Single-stranded DNA-binding protein-like protein [Acremonium chrysogenum ATCC 11550]
KFH48937.1	1	0	0.075	0.15	0.075	0.075	0.075	0.075	ATP synthase subunit e-like protein [Acremonium chrysogenum ATCC 11550]
KFH46886.1	1.11243	0	0.0765	0.1654	0.1082	0.1515	0.4476	0.1684	Acyl-CoA dehydrogenase family member-like protein [Acremonium chrysogenum ATCC 11550]
KFH40282.1	1.06754	0	0.0459	0.0962	0.0857	0.0909	0.2517	0.2449	Phosphoglycerate kinase-like protein [Acremonium chrysogenum ATCC 11550]
KFH44976.1	1.38452	0	0.0663	0.1731	0.1306	0.025	0.0909	0.0663	60S ribosomal protein L6-B-like protein [Acremonium chrysogenum ATCC 11550]
KFH48817.1	1.37739	0	0.0296	0.0769	0.0296	1.1111	1.8671	0.6633	Isopenicillin N synthase-like protein [Acremonium chrysogenum ATCC 11550]
KFH47502.1	1.35879	0	0.0765	0.1962	0.1041	0.1515	0.2168	0.0765	60S ribosomal protein L10-A-like protein [Acremonium chrysogenum ATCC 11550]
KFH48634.1	1.34286	0	0.0561	0.1423	0.0469	0.02115	0.3636	0.0561	Pyridoxine biosynthesis protein-like protein [Acremonium chrysogenum ATCC 11550]
KFH49076.1	1.3404	0	0.0714	0.1808	0.0959	0.1414	0.2028	0.148	Triosephosphate isomerase-like protein [Acremonium chrysogenum ATCC 11550]
KFH41655.1	1.32945	0	0.0612	0.1538	0.0816	0.1212	0.3986	0.0612	60S ribosomal protein L7-like protein [Acremonium chrysogenum ATCC 11550]
KFH42279.1	1.26542	0	0.352	0.8462	0.2061	0.3434	0.5524	0.5765	ATP synthase subunit alpha-like protein [Acremonium chrysogenum ATCC 11550]
KFH43395.1	1.25717	0	0.1786	0.4269	0.2265	0.3535	0.7762	0.2857	40S ribosomal protein S5-like protein [Acremonium chrysogenum ATCC 11550]
KFH47917.1	1.23082	0	0.05245	0.1231	0.05245	0.05245	0.3566	0.05245	60S ribosomal protein-like protein [Acremonium chrysogenum ATCC 11550]
KFH47024.1	1.40754	0	0.2653	0.7038	0.2653	0.8788	0.6084	0.2653	60S ribosomal protein L14-A-like protein [Acremonium chrysogenum ATCC 11550]
KFH45853.1	1.39571	0	0.0263	0.0692	0.0263	0.0909	0.0629	0.0918	serine racemase-like protein [Acremonium chrysogenum ATCC 11550]
KFH47987.1	1.4361	0	0.0867	0.2346	0.1	0.0808	0.1888	0.0867	ATP-dependent RNA helicase-like protein [Acremonium chrysogenum ATCC 11550]
KFH43951.1	1.48366	0	0.1224	0.3423	0.1082	0.0541	0.6224	0.0541	40S ribosomal protein-like protein [Acremonium chrysogenum ATCC 11550]
KFH47479.1	1.45989	0	0.0867	0.2385	0.1265	0.3838	0.4336	0.1939	3-ketoacyl-CoA thiolase, peroxisomal-like protein [Acremonium chrysogenum ATCC 11550]
KFH41996.1	1.64305	0	0.0357	0.1115	0.0429	0.1414	0.4685	0.01785	Heat shock protein-like protein [Acremonium chrysogenum ATCC 11550]
KFH47169.1	1.59202	0	0.0204	0.0615	0.0163	0.00815	0.028	0.00815	Peroxisomal hydratase-dehydrogenase-epimerase-like protein [Acremonium chrysogenum ATCC 11550]
KFH45765.1	1	3.28726	0.0577	0.1154	0.5633	0.303	1.3217	0.9643	Protein of unknown functionlike protein-like protein [Acremonium chrysogenum ATCC 11550]
KFH45680.1	1	3.28011	0.01155	0.0231	0.1122	0.1313	0.042	0.2296	Subtilisin-like proteinase-like protein [Acremonium chrysogenum ATCC 11550]
KFH48185.1	1	3.23868	0.0173	0.0346	0.1633	0.0173	0.1259	0.4082	Vacuolar protease A-like protein [Acremonium chrysogenum ATCC 11550]
KFH47916.1	1	3.09963	0.025	0.05	0.2143	0.025	0.4266	0.025	14-3-3 protein-like protein [Acremonium chrysogenum ATCC 11550]
KFH43048.1	1	3.04791	0.01925	0.0385	0.1592	0.01925	0.1469	0.01925	Glycerol dehydrogenase-like protein [Acremonium chrysogenum ATCC 11550]
KFH47331.1	1.26175	2.95982	0.1684	0.4038	1.3102	3.8687	6.2028	15.3214	Mitochondrial peroxiredoxin-like protein [Acremonium chrysogenum ATCC 11550]
KFH48769.1	1	2.64491	0.01925	0.0385	0.1204	0.01925	0.2238	0.4643	Single-stranded TG1-3 DNA-binding protein-like protein [Acremonium chrysogenum ATCC 11550]
KFH42500.1	1	2.59471	0.04425	0.0885	0.2673	0.04425	0.6084	0.1173	40S ribosomal protein-like protein [Acremonium chrysogenum ATCC 11550]
KFH46792.1	1	2.84849	0.0731	0.1462	0.5265	0.0731	0.0731	0.0731	histone H3-like protein [Acremonium chrysogenum ATCC 11550]
KFH43568.1	1.79712	2.79355	0.02325	0.0808	0.1612	0.02325	0.3357	0.2449	60S ribosomal protein-like protein [Acremonium chrysogenum ATCC 11550]
KFH49066.1	1.78953	2.79442	0.0256	0.0885	0.1776	0.0256	0.3636	0.1173	40S ribosomal protein-like protein [Acremonium chrysogenum ATCC 11550]
KFH41003.1	1.8315	3.01582	0.09185	0.3269	0.7429	0.09185	2.5455	1.8571	60S acidic ribosomal protein P2-like protein [Acremonium chrysogenum ATCC 11550]
KFH43400.1	2.10097	3.00802	0.01345	0.0577	0.1082	0.01345	0.01345	0.0765	glucan endo-1,3-beta-glucosidase-like protein [Acremonium chrysogenum ATCC 11550]
KFH43052.1	1.89275	3.83002	0.0663	0.2462	0.9429	0.2828	0.1958	0.699	L-xylulose reductase-like protein [Acremonium chrysogenum ATCC 11550]
KFH42187.1	1.88221	3.83957	0.5561	2.05	7.9612	2.0404	5.6993	4.1582	hypothetical protein ACRE_070710 [Acremonium chrysogenum ATCC 11550]
KFH43063.1	1.93661	3.93832	0.0221	0.0846	0.3388	0.0221	0.0221	0.2449	Alcohol dehydrogenase-like protein [Acremonium chrysogenum ATCC 11550]
KFH40596.1	1.84473	4.03082	0.2602	0.9346	4.2531	0.5152	2.2517	4.3878	hypothetical protein ACRE_087160 [Acremonium chrysogenum ATCC 11550]
KFH44582.1	1.2681	3.96483	0.07345	0.1769	1.1469	0.2121	0.7902	1.8061	Eukaryotic translation initiation factor 5A-like protein [Acremonium chrysogenum ATCC 11550]
KFH46712.1	1	4.01452	0.0173	0.0346	0.2796	0.0173	0.0173	0.0173	hypothetical protein ACRE_024190 [Acremonium chrysogenum ATCC 11550]
KFH48655.1	1	3.5783	0.03075	0.0615	0.3673	0.03075	0.2378	0.1735	ATP synthase subunit-like protein [Acremonium chrysogenum ATCC 11550]
KFH47200.1	1	3.43256	0.18845	0.3769	2.0347	0.18845	2.049	0.5	40S ribosomal protein-like protein [Acremonium chrysogenum ATCC 11550]
KFH48628.1	1	2.30686	0.0231	0.0462	0.1143	0.0231	0.0839	0.0231	hypothetical protein ACRE_004270 [Acremonium chrysogenum ATCC 11550]
KFH45977.1	1	2.25364	0.01925	0.0385	0.0918	0.7576	0.5245	0.4745	putative NADP-dependent oxidoreductase-like protein [Acremonium chrysogenum ATCC 11550]
KFH43214.1	1.08756	2.29017	0.4235	0.9	2.0714	0.1596	1.6364	0.4235	Histone H4-like protein [Acremonium chrysogenum ATCC 11550]
KFH46431.1	1	2.44035	0.0346	0.0692	0.1878	0.1818	0.1259	0.3214	Minor allergen Alt a-like protein [Acremonium chrysogenum ATCC 11550]
KFH44321.1	1.25326	2.28253	0.04195	0.1	0.2041	0.1212	0.2867	0.2092	Adenylate kinase-like protein [Acremonium chrysogenum ATCC 11550]
KFH44499.1	1	2.13799	0.0269	0.0538	0.1184	0.0707	0.3357	0.2449	Protein disulfide-isomerase-like protein [Acremonium chrysogenum ATCC 11550]
KFH44353.1	1	2.04614	0.05385	0.1077	0.2224	0.2828	0.4406	0.5561	hypothetical protein ACRE_049030 [Acremonium chrysogenum ATCC 11550]
KFH42044.1	1.11349	2.05609	0.1173	0.2538	0.4878	0.05865	0.5874	0.5306	Transaldolase-like protein [Acremonium chrysogenum ATCC 11550]
KFH41863.1	1	1.92506	0.03655	0.0731	0.1388	0.03655	0.2867	0.0969	Peroxiredoxin-like protein [Acremonium chrysogenum ATCC 11550]
KFH48242.1	0	2.06766	0.0151	0.0151	0.0633	0.0151	0.0151	0.1582	Sepiapterin reductase-like protein [Acremonium chrysogenum ATCC 11550]
KFH47227.1	0	2.05257	0.0128	0.0128	0.0531	0.2626	0.0839	0.1327	proteasome subunit alpha-like protein [Acremonium chrysogenum ATCC 11550]
KFH42421.1	0	2.09748	0.1173	0.1962	0.502	0.05865	0.9021	0.4388	40S ribosomal protein-like protein [Acremonium chrysogenum ATCC 11550]
KFH45873.1	0	2.15684	0.05355	0.05355	0.2388	0.05355	0.05355	0.1071	hypothetical protein ACRE_032980 [Acremonium chrysogenum ATCC 11550]
KFH45254.1	0	2.13239	0.15035	0.15035	0.6592	0.15035	0.15035	0.15035	hypothetical protein ACRE_039310 [Acremonium chrysogenum ATCC 11550]
KFH47539.1	0	2.01389	0.02325	0.02325	0.0939	0.02325	0.02325	0.02325	hypothetical protein ACRE_016730 [Acremonium chrysogenum ATCC 11550]
KFH46027.1	0	1.98048	0.0093	0.0093	0.0367	0.0093	0.1958	0.0918	Saccharopine dehydrogenase [NAD(+), L-lysine-forming]-like protein [Acremonium chrysogenum ATCC 11550]
KFH43452.1	0	1.95733	0.0163	0.0163	0.0633	0.0163	0.1049	0.0163	mRNA export protein-like protein [Acremonium chrysogenum ATCC 11550]
KFH47894.1	0	1.94077	0.0404	0.0404	0.1551	0.0404	0.3217	0.0404	Lactobacillus shifted protein-like protein [Acremonium chrysogenum ATCC 11550]
KFH48005.1	0	2.25481	0.0154	0.0154	0.0735	0.0154	0.1189	0.1327	Curved DNA-binding protein-like protein [Acremonium chrysogenum ATCC 11550]
KFH48611.1	0	2.20653	0.02875	0.02875	0.1327	0.02875	0.0909	0.02875	hypothetical protein ACRE_003170 [Acremonium chrysogenum ATCC 11550]
KFH41971.1	0	2.33189	0.0231	0.0231	0.1163	0.1212	0.1748	0.3827	Disulfide-bond oxidoreductase-like protein [Acremonium chrysogenum ATCC 11550]
KFH47318.1	0	2.70661	0.01345	0.01345	0.0878	0.01345	0.1049	0.0765	Stabilin-like protein [Acremonium chrysogenum ATCC 11550]
KFH46519.1	0	2.68645	0.01395	0.01395	0.0898	0.01395	0.1958	0.1429	Methylisocitrate lyase-like protein [Acremonium chrysogenum ATCC 11550]
KFH44712.1	0	2.81178	0.0279	0.0279	0.1959	0.0279	0.1748	0.1276	putative lyase-like protein [Acremonium chrysogenum ATCC 11550]
KFH41508.1	0	2.61606	0.00765	0.00765	0.0469	0.00765	0.1888	0.0153	alpha/beta-glucosidase-like protein [Acremonium chrysogenum ATCC 11550]
KFH43643.1	0	2.5321	0.03845	0.03845	0.2224	0.202	0.5175	0.03845	Glycine cleavage system H protein-like protein [Acremonium chrysogenum ATCC 11550]
KFH48142.1	0	3.08606	0.02115	0.02115	0.1796	0.1111	0.0769	0.1173	Peroxisomal multifunctional enzyme type-like protein [Acremonium chrysogenum ATCC 11550]
KFH45445.1	0	2.97143	0.051	0.051	0.4	0.051	0.051	0.102	hypothetical protein ACRE_037560 [Acremonium chrysogenum ATCC 11550]
KFH41606.1	0	3.30008	0.0346	0.0346	0.3408	0.3939	0.6434	0.852	hypothetical protein ACRE_076790 [Acremonium chrysogenum ATCC 11550]
KFH46463.1	2.99309	3.47439	0.0314	0.25	0.349	0.0314	0.4545	0.5663	60S ribosomal protein-like protein [Acremonium chrysogenum ATCC 11550]
KFH48933.1	2.56379	3.24856	0.06635	0.3923	0.6306	0.06635	0.4196	0.1327	40S ribosomal protein-like protein [Acremonium chrysogenum ATCC 11550]
KFH48880.1	2.986	3.2153	0.01165	0.0923	0.1082	0.2424	0.1678	0.1939	Suppressor protein-like protein [Acremonium chrysogenum ATCC 11550]
KFH47081.1	2.99894	2.97143	0.051	0.4077	0.4	0.051	0.5035	0.102	ATP synthase subunit d-like protein [Acremonium chrysogenum ATCC 11550]
KFH45490.1	2.73555	2.66371	0.0306	0.2038	0.1939	0.1313	0.6643	0.2245	Heat shock protein-like protein [Acremonium chrysogenum ATCC 11550]
KFH41747.1	2.48374	2.52449	0.0337	0.1885	0.1939	0.1414	0.2168	0.4847	Superoxide dismutase [Mn]-like protein [Acremonium chrysogenum ATCC 11550]
KFH46012.1	3.05363	2.57145	0.0769	0.6385	0.4571	0.0769	0.1538	0.2449	Ubiquitin-40S ribosomal protein-like protein [Acremonium chrysogenum ATCC 11550]
KFH43418.1	3.90494	2.99092	0.04185	0.6269	0.3327	0.9091	1.1399	0.1939	40S ribosomal protein-like protein [Acremonium chrysogenum ATCC 11550]
KFH43708.1	3.88197	2.96766	0.03835	0.5654	0.3	0.03835	1.028	0.4235	10 kDa heat shock protein-like protein [Acremonium chrysogenum ATCC 11550]
KFH48056.1	4.17681	2.72738	0.0151	0.2731	0.1	0.0151	0.3427	0.0714	ATP synthase subunit-like protein [Acremonium chrysogenum ATCC 11550]
KFH41657.1	4.19781	3.28347	0.1224	2.2462	1.1918	1.9293	1.8182	2.3061	hypothetical protein ACRE_076110 [Acremonium chrysogenum ATCC 11550]
KFH44995.1	3.68043	2.47223	0.0765	0.9808	0.4245	0.3232	1.4545	0.3878	Elongation factor 1-beta-like protein [Acremonium chrysogenum ATCC 11550]
KFH48798.1	3.47542	2.07073	0.0204	0.2269	0.0857	0.1717	0.5524	0.1327	Elongation factor-like protein [Acremonium chrysogenum ATCC 11550]
KFH46345.1	4.19208	7.26206	0.2908	5.3154	44.6367	0.1454	0.3986	0.1454	Glucose-repressible gene protein-like protein [Acremonium chrysogenum ATCC 11550]
KFH42741.1	1	5.59646	0.0596	0.1192	2.8837	0.0596	0.0596	0.0596	hypothetical protein ACRE_065210 [Acremonium chrysogenum ATCC 11550]
KFH40338.1	0	1	0.03675	0.03675	0.0735	0.03675	0.03675	0.03675	hypothetical protein ACRE_090000 [Acremonium chrysogenum ATCC 11550]
KFH40325.1	0	1	0.01225	0.01225	0.0245	0.01225	0.0839	0.0612	Tyrosine-protein phosphatase-like protein [Acremonium chrysogenum ATCC 11550]
KFH40342.1	0	1	0.0204	0.0204	0.0408	0.0204	0.0204	0.102	Thioredoxin-like protein [Acremonium chrysogenum ATCC 11550]
KFH40393.1	0	1	0.01735	0.01735	0.0347	0.01735	0.0559	0.01735	3-ketoacyl-CoA thiolase, peroxisomal-like protein [Acremonium chrysogenum ATCC 11550]
KFH40401.1	0	1	0.02145	0.02145	0.0429	0.02145	0.02145	0.1071	Ubiquitin-conjugating enzyme E2-like protein [Acremonium chrysogenum ATCC 11550]
KFH40484.1	0	1	0.00815	0.00815	0.0163	0.00815	0.00815	0.00815	Leucine aminopeptidase-like protein [Acremonium chrysogenum ATCC 11550]
KFH40512.1	0	1	0.0102	0.0102	0.0204	0.0102	0.0699	0.051	Eukaryotic translation initiation factor 3 subunit F-like protein [Acremonium chrysogenum ATCC 11550]
KFH40658.1	0	1	0.00715	0.00715	0.0143	0.00715	0.1608	0.2041	leucine aminopeptidase-like protein [Acremonium chrysogenum ATCC 11550]
KFH40758.1	0	1	0.01225	0.01225	0.0245	0.01225	0.01225	0.01225	proteasome subunit alpha type-like protein [Acremonium chrysogenum ATCC 11550]
KFH40766.1	0	1	0.01325	0.01325	0.0265	0.01325	0.0909	0.01325	putative urease accessory protein-like protein [Acremonium chrysogenum ATCC 11550]
KFH40776.1	0	1	0.0041	0.0041	0.0082	0.0041	0.0041	0.0041	hypothetical protein ACRE_085290 [Acremonium chrysogenum ATCC 11550]
KFH40798.1	0	1	0.01635	0.01635	0.0327	0.01635	0.1119	0.0816	Dihydrolipoyllysine-residue acetyltransferase component of pyruvate dehydrogenase complex-like protein [Acremonium chrysogenum ATCC 11550]
KFH40836.1	0	1	0.00715	0.00715	0.0143	0.0707	0.049	0.00715	hypothetical protein ACRE_084620 [Acremonium chrysogenum ATCC 11550]
KFH40968.1	0	1	0.0255	0.0255	0.051	0.0255	0.1748	0.0255	Nuclear transport factor-like protein [Acremonium chrysogenum ATCC 11550]
KFH41024.1	0	1	0.0061	0.0061	0.0122	0.0061	0.042	0.0306	Pyruvate kinase-like protein [Acremonium chrysogenum ATCC 11550]
KFH41025.1	0	1	0.0051	0.0051	0.0102	0.0051	0.0051	0.0051	Beta-galactosidase-like protein [Acremonium chrysogenum ATCC 11550]
KFH41140.1	0	1	0.00305	0.00305	0.0061	0.00305	0.00305	0.00305	hypothetical protein ACRE_081570 [Acremonium chrysogenum ATCC 11550]
KFH41251.1	0	1	0.00815	0.00815	0.0163	0.00815	0.0909	0.00815	Cell division control protein-like protein [Acremonium chrysogenum ATCC 11550]
KFH41280.1	0	1	0.0102	0.0102	0.0204	0.0102	0.035	0.0102	Alkaline phosphatase H-like protein [Acremonium chrysogenum ATCC 11550]
KFH41331.1	0	1	0.00305	0.00305	0.0061	0.00305	0.00305	0.00305	hypothetical protein ACRE_079620 [Acremonium chrysogenum ATCC 11550]
KFH41410.1	0	1	0.0051	0.0051	0.0102	0.0051	0.035	0.0051	Carnitine O-acetyltransferase-like protein [Acremonium chrysogenum ATCC 11550]
KFH41544.1	0	1	0.0102	0.0102	0.0204	0.0102	0.0102	0.0102	Nitronate monooxygenase-like protein [Acremonium chrysogenum ATCC 11550]
KFH41555.1	0	1	0.01325	0.01325	0.0265	0.01325	0.0909	0.0663	Rhamnolipids biosynthesis 3-oxoacyl-[acyl-carrier-protein] reductase-like protein [Acremonium chrysogenum ATCC 11550]
KFH41673.1	0	1	0.04695	0.04695	0.0939	0.04695	0.04695	0.04695	60S ribosomal protein-like protein [Acremonium chrysogenum ATCC 11550]
KFH41827.1	0	1	0.06325	0.06325	0.1265	0.06325	0.06325	0.06325	hypothetical protein ACRE_074680 [Acremonium chrysogenum ATCC 11550]
KFH41911.1	0	1	0.0061	0.0061	0.0122	0.0061	0.0061	0.0061	Bifunctional purine biosynthesis protein-like protein [Acremonium chrysogenum ATCC 11550]
KFH41925.1	0	1	0.01735	0.01735	0.0347	0.01735	0.01735	0.01735	54S ribosomal protein-like protein [Acremonium chrysogenum ATCC 11550]
KFH41968.1	0	1	0.01835	0.01835	0.0367	0.01835	0.01835	0.0918	hypothetical protein ACRE_072800 [Acremonium chrysogenum ATCC 11550]
KFH41995.1	0	1	0.0051	0.0051	0.0102	0.0051	0.0051	0.0051	Oxygen-dependent choline dehydrogenase-like protein [Acremonium chrysogenum ATCC 11550]
KFH42012.1	0	1	0.00815	0.00815	0.0163	0.00815	0.00815	0.00815	Actin-related protein-like protein [Acremonium chrysogenum ATCC 11550]
KFH42046.1	0	1	0.0041	0.0041	0.0082	0.0041	0.0041	0.0041	Multifunctional tryptophan biosynthesis protein-like protein [Acremonium chrysogenum ATCC 11550]
KFH42185.1	0	1	0.0092	0.0092	0.0184	0.0092	0.3007	0.0092	Glutathione S-transferase omega-like protein [Acremonium chrysogenum ATCC 11550]
KFH42321.1	0	1	0.0092	0.0092	0.0184	0.0092	0.0092	0.0092	hypothetical protein ACRE_069300 [Acremonium chrysogenum ATCC 11550]
KFH42494.1	0	1	0.0704	0.0704	0.1408	0.0704	0.8392	0.352	Glutaredoxin-like protein [Acremonium chrysogenum ATCC 11550]
KFH42561.1	0	1	0.00715	0.00715	0.0143	0.00715	0.00715	0.1684	Zuotin-like protein [Acremonium chrysogenum ATCC 11550]
KFH42657.1	0	1	0.0041	0.0041	0.0082	0.0041	0.0041	0.0041	putative transcriptional regulatory protein-like protein [Acremonium chrysogenum ATCC 11550]
KFH42682.1	0	1	0.01635	0.01635	0.0327	0.01635	0.01635	0.0816	Adenylyl-sulfate kinase-like protein [Acremonium chrysogenum ATCC 11550]
KFH42687.1	0	1	0.0245	0.0245	0.049	0.0245	0.0245	0.0245	hypothetical protein ACRE_065940 [Acremonium chrysogenum ATCC 11550]
KFH42698.1	0	1	0.05205	0.05205	0.1041	0.05205	0.05205	0.05205	hypothetical protein ACRE_065370 [Acremonium chrysogenum ATCC 11550]
KFH42768.1	0	1	0.0204	0.0204	0.0408	0.0204	0.0204	0.0204	hypothetical protein ACRE_064720 [Acremonium chrysogenum ATCC 11550]
KFH42782.1	0	1	0.0051	0.0051	0.0102	0.0051	0.035	0.0255	glutamate--tRNA ligase, cytoplasmic-like protein [Acremonium chrysogenum ATCC 11550]
KFH42858.1	0	1	0.0041	0.0041	0.0082	0.0041	0.0041	0.0041	hypothetical protein ACRE_064060 [Acremonium chrysogenum ATCC 11550]
KFH42945.1	0	1	0.0296	0.0296	0.0592	0.0296	0.0296	0.0296	13 kDa ribonucleoprotein-associated protein-like protein [Acremonium chrysogenum ATCC 11550]
KFH43014.1	0	1	0.00815	0.00815	0.0163	0.00815	0.00815	0.00815	Mannitol-1-phosphate 5-dehydrogenase-like protein [Acremonium chrysogenum ATCC 11550]
KFH43111.1	0	1	0.0194	0.0194	0.0388	0.0194	0.1329	0.0194	1,2-dihydroxy-3-keto-5-methylthiopentene dioxygenase-like protein [Acremonium chrysogenum ATCC 11550]
KFH43308.1	0	1	0.0061	0.0061	0.0122	0.0061	0.042	0.0061	Fumarate hydratase-like protein [Acremonium chrysogenum ATCC 11550]
KFH43313.1	0	1	0.0051	0.0051	0.0102	0.0051	0.0051	0.0051	Zinc finger transcription factor-like protein [Acremonium chrysogenum ATCC 11550]
KFH43323.1	0	1	0.0041	0.0041	0.0082	0.0041	0.0041	0.0041	Modification methylase HphIA-like protein [Acremonium chrysogenum ATCC 11550]
KFH43332.1	0	1	0.0092	0.0092	0.0184	0.0092	0.0092	0.0092	26S proteasome regulatory subunit-like protein [Acremonium chrysogenum ATCC 11550]
KFH43429.1	0	1	0.0541	0.0541	0.1082	0.2424	0.1678	0.1224	hypothetical protein ACRE_058210 [Acremonium chrysogenum ATCC 11550]
KFH43437.1	0	1	0.00715	0.00715	0.0143	0.00715	0.049	0.00715	Non-specific lipid-transfer protein-like protein [Acremonium chrysogenum ATCC 11550]
KFH43480.1	0	1	0.00715	0.00715	0.0143	0.0707	0.3497	0.1173	UDP-N-acetylglucosamine pyrophosphorylase-like protein [Acremonium chrysogenum ATCC 11550]
KFH43707.1	0	1	0.02345	0.02345	0.0469	0.02345	0.6154	0.02345	Myosin regulatory light chain-like protein [Acremonium chrysogenum ATCC 11550]
KFH43760.1	0	1	0.00715	0.00715	0.0143	0.00715	0.00715	0.0357	Succinyl-CoA:3-ketoacid coenzyme A transferase-like protein [Acremonium chrysogenum ATCC 11550]
KFH43897.1	0	1	0.01635	0.01635	0.0327	0.01635	0.01635	0.01635	hypothetical protein ACRE_053440 [Acremonium chrysogenum ATCC 11550]
KFH43909.1	0	1	0.0255	0.0255	0.051	0.0255	0.1748	0.0255	Cellular nucleic acid-binding protein-like protein [Acremonium chrysogenum ATCC 11550]
KFH43912.1	0	1	0.01635	0.01635	0.0327	0.01635	0.3846	0.01635	hypothetical protein ACRE_053280 [Acremonium chrysogenum ATCC 11550]
KFH43934.1	0	1	0.0143	0.0143	0.0286	0.0143	0.0143	0.0714	Ran-specific GTPase-activating protein-like protein [Acremonium chrysogenum ATCC 11550]
KFH44462.1	0	1	0.01635	0.01635	0.0327	0.01635	0.01635	0.01635	hypothetical protein ACRE_047930 [Acremonium chrysogenum ATCC 11550]
KFH44496.1	0	1	0.03365	0.03365	0.0673	0.03365	0.03365	0.03365	hypothetical protein ACRE_047030 [Acremonium chrysogenum ATCC 11550]
KFH44498.1	0	1	0.00715	0.00715	0.0143	0.00715	0.00715	0.00715	hypothetical protein ACRE_047050 [Acremonium chrysogenum ATCC 11550]
KFH44558.1	0	1	0.05205	0.05205	0.1041	0.05205	0.3566	0.05205	hypothetical protein ACRE_046510 [Acremonium chrysogenum ATCC 11550]
KFH44584.1	0	1	0.0102	0.0102	0.0204	0.0102	0.0102	0.051	hypothetical protein ACRE_046720 [Acremonium chrysogenum ATCC 11550]
KFH44593.1	0	1	0.01325	0.01325	0.0265	0.01325	0.01325	0.01325	3-oxoacyl-[acyl-carrier-protein] reductase-like protein [Acremonium chrysogenum ATCC 11550]
KFH44638.1	0	1	0.0459	0.0459	0.0918	0.0459	0.0459	0.0459	hypothetical protein ACRE_045780 [Acremonium chrysogenum ATCC 11550]
KFH44776.1	0	1	0.0153	0.0153	0.0306	0.0153	0.0153	0.0153	hypothetical protein ACRE_044090 [Acremonium chrysogenum ATCC 11550]
KFH44970.1	0	1	0.0204	0.0204	0.0408	0.0204	0.0204	0.102	hypothetical protein ACRE_042080 [Acremonium chrysogenum ATCC 11550]
KFH45024.1	0	1	0.00715	0.00715	0.0143	0.00715	0.00715	0.00715	hypothetical protein ACRE_041280 [Acremonium chrysogenum ATCC 11550]
KFH45068.1	0	1	0.01325	0.01325	0.0265	0.01325	0.01325	0.0663	Vesicle-associated membrane protein-associated protein-like protein [Acremonium chrysogenum ATCC 11550]
KFH45069.1	0	1	0.0051	0.0051	0.0102	0.0051	0.0051	0.0051	Laccase-like protein [Acremonium chrysogenum ATCC 11550]
KFH45121.1	0	1	0.0051	0.0051	0.0102	0.0051	0.0769	0.0561	Benzoylformate decarboxylase-like protein [Acremonium chrysogenum ATCC 11550]
KFH45241.1	0	1	0.0296	0.0296	0.0592	0.0296	0.2028	0.2092	Meiotic expression up-regulated protein-like protein [Acremonium chrysogenum ATCC 11550]
KFH45255.1	0	1	0.0398	0.0398	0.0796	0.0398	0.1259	0.0398	hypothetical protein ACRE_039680 [Acremonium chrysogenum ATCC 11550]
KFH45272.1	0	1	0.0092	0.0092	0.0184	0.0092	0.0629	0.0918	GU4 nucleic-binding protein-like protein [Acremonium chrysogenum ATCC 11550]
KFH45295.1	0	1	0.0092	0.0092	0.0184	0.0092	0.2098	0.0092	Bifunctional protein-like protein [Acremonium chrysogenum ATCC 11550]
KFH45302.1	0	1	0.0092	0.0092	0.0184	0.0092	0.0092	0.0092	Exopolyphosphatase-like protein [Acremonium chrysogenum ATCC 11550]
KFH45338.1	0	1	0.0112	0.0112	0.0224	0.0112	0.0112	0.0112	hypothetical protein ACRE_038430 [Acremonium chrysogenum ATCC 11550]
KFH45364.1	0	1	0.001	0.001	0.002	0.0101	0.001	0.0051	Nonribosomal peptide synthetase-like protein [Acremonium chrysogenum ATCC 11550]
KFH45392.1	0	1	0.02145	0.02145	0.0429	0.02145	0.02145	0.02145	Zinc-type alcohol dehydrogenase-like protein -like protein [Acremonium chrysogenum ATCC 11550]
KFH45506.1	0	1	0.0102	0.0102	0.0204	0.0102	0.0102	0.0102	Sphingolipid long chain base-responsive protein-like protein [Acremonium chrysogenum ATCC 11550]
KFH45537.1	0	1	0.01325	0.01325	0.0265	0.01325	0.01325	0.01325	putative oxidoreductase-like protein [Acremonium chrysogenum ATCC 11550]
KFH45625.1	0	1	0.00715	0.00715	0.0143	0.00715	0.00715	0.00715	leucine aminopeptidase-like protein [Acremonium chrysogenum ATCC 11550]
KFH45691.1	0	1	0.02345	0.02345	0.0469	0.02345	0.02345	0.02345	hypothetical protein ACRE_034600 [Acremonium chrysogenum ATCC 11550]
KFH45753.1	0	1	0.01325	0.01325	0.0265	0.01325	0.01325	0.0663	26S proteasome regulatory subunit-like protein [Acremonium chrysogenum ATCC 11550]
KFH45821.1	0	1	0.0102	0.0102	0.0204	0.0102	0.0102	0.0102	hypothetical protein ACRE_032880 [Acremonium chrysogenum ATCC 11550]
KFH45871.1	0	1	0.02655	0.02655	0.0531	0.02655	0.02655	0.02655	5-hydroxyisourate hydrolase-like protein [Acremonium chrysogenum ATCC 11550]
KFH45880.1	0	1	0.00815	0.00815	0.0163	0.00815	0.1119	0.0816	gamma-glutamyl phosphate reductase-like protein [Acremonium chrysogenum ATCC 11550]
KFH45910.1	0	1	0.02655	0.02655	0.0531	0.02655	0.02655	0.02655	Protein SnodProt1-like protein [Acremonium chrysogenum ATCC 11550]
KFH45989.1	0	1	0.0204	0.0204	0.0408	0.7475	0.7622	1.0357	hypothetical protein ACRE_031420 [Acremonium chrysogenum ATCC 11550]
KFH46025.1	0	1	0.00715	0.00715	0.0143	0.00715	0.00715	0.00715	Cell surface glycoprotein-like protein [Acremonium chrysogenum ATCC 11550]
KFH46140.1	0	1	0.0449	0.0449	0.0898	0.0449	0.0449	0.102	NADH-ubiquinone oxidoreductase 21.3 kDa subunit-like protein [Acremonium chrysogenum ATCC 11550]
KFH46172.1	0	1	0.01225	0.01225	0.0245	0.01225	0.01225	0.01225	hypothetical protein ACRE_029610 [Acremonium chrysogenum ATCC 11550]
KFH46180.1	0	1	0.0153	0.0153	0.0306	0.0153	0.0153	0.0765	putative peroxiredoxin bcp-like protein [Acremonium chrysogenum ATCC 11550]
KFH46236.1	0	1	0.01735	0.01735	0.0347	0.01735	0.01735	0.0867	Peptidyl-prolyl cis-trans isomerase B-like protein [Acremonium chrysogenum ATCC 11550]
KFH46270.1	0	1	0.00715	0.00715	0.0143	0.0707	0.1049	0.0357	D-3-phosphoglycerate dehydrogenase-like protein [Acremonium chrysogenum ATCC 11550]
KFH46306.1	0	1	0.02345	0.02345	0.0469	0.2323	0.1608	0.1173	Calmodulin-like protein [Acremonium chrysogenum ATCC 11550]
KFH46346.1	0	1	0.0112	0.0112	0.0224	0.0112	0.0112	0.1939	F-actin-capping protein subunit alpha-like protein [Acremonium chrysogenum ATCC 11550]
KFH46369.1	0	1	0.00205	0.00205	0.0041	0.00205	0.014	0.00205	ABC transporter G family member-like protein [Acremonium chrysogenum ATCC 11550]
KFH46544.1	0	1	0.0153	0.0153	0.0306	0.0153	0.1049	0.0153	V-type proton ATPase subunit E-like protein [Acremonium chrysogenum ATCC 11550]
KFH46623.1	0	1	0.00815	0.00815	0.0163	0.00815	0.00815	0.00815	Protein kinase-like protein [Acremonium chrysogenum ATCC 11550]
KFH46816.1	0	1	0.0051	0.0051	0.0102	0.0051	0.0051	0.0051	Cruciform DNA-recognizing protein-like protein [Acremonium chrysogenum ATCC 11550]
KFH46876.1	0	1	0.01835	0.01835	0.0367	0.01835	0.1259	0.01835	Lysozyme-like protein [Acremonium chrysogenum ATCC 11550]
KFH47021.1	0	1	0.0255	0.0255	0.051	0.0255	0.0255	0.0255	putative redox protein-like protein [Acremonium chrysogenum ATCC 11550]
KFH47092.1	0	1	0.02855	0.02855	0.0571	0.02855	0.02855	0.02855	hypothetical protein ACRE_021440 [Acremonium chrysogenum ATCC 11550]
KFH47119.1	0	1	0.01635	0.01635	0.0327	0.1616	0.1119	0.01635	peptide methionine sulfoxide reductase-like protein [Acremonium chrysogenum ATCC 11550]
KFH47124.1	0	1	0.0347	0.0347	0.0694	0.0347	0.0347	0.0347	3-hydroxyacyl-CoA dehydrogenase type-like protein [Acremonium chrysogenum ATCC 11550]
KFH47182.1	0	1	0.0204	0.0204	0.0408	0.0204	0.0204	0.0204	Phosphatidylglycerol/phosphatidylinositol transfer protein-like protein [Acremonium chrysogenum ATCC 11550]
KFH47219.1	0	1	0.0061	0.0061	0.0122	0.0061	0.0061	0.0061	Vacuolar fusion protein-like protein [Acremonium chrysogenum ATCC 11550]
KFH47373.1	0	1	0.0061	0.0061	0.0122	0.0061	0.0061	0.0612	hydroxyacylglutathione hydrolase-like protein [Acremonium chrysogenum ATCC 11550]
KFH47390.1	0	1	0.0245	0.0245	0.049	0.0245	0.0245	0.0561	NmrA-like family domain-containing protein-like protein [Acremonium chrysogenum ATCC 11550]
KFH47439.1	0	1	0.0102	0.0102	0.0204	0.0102	0.0699	0.102	Phospho-2-dehydro-3-deoxyheptonate aldolase, tyrosine-inhibited-like protein [Acremonium chrysogenum ATCC 11550]
KFH47440.1	0	1	0.0347	0.0347	0.0694	0.0347	0.2378	0.0347	60S ribosomal protein-like protein [Acremonium chrysogenum ATCC 11550]
KFH47478.1	0	1	0.0112	0.0112	0.0224	0.0112	0.0112	0.25	Catechol 1,2-dioxygenase-like protein [Acremonium chrysogenum ATCC 11550]
KFH47597.1	0	1	0.0449	0.0449	0.0898	0.0449	0.3077	0.2245	U6 snRNA-associated Sm-like protein-like protein [Acremonium chrysogenum ATCC 11550]
KFH47606.1	0	1	0.0051	0.0051	0.0102	0.0051	0.0051	0.0051	Ino eighty subunit-like protein [Acremonium chrysogenum ATCC 11550]
KFH47658.1	0	1	0.0092	0.0092	0.0184	0.0092	0.0092	0.0459	Protein disulfide-isomerase-like protein [Acremonium chrysogenum ATCC 11550]
KFH47706.1	0	1	0.0092	0.0092	0.0184	0.0092	0.0092	0.0092	Gluconolactonase-like protein [Acremonium chrysogenum ATCC 11550]
KFH47728.1	0	1	0.0204	0.0204	0.0408	0.0204	0.0204	0.0204	Mitochondrial import receptor subunit-like protein [Acremonium chrysogenum ATCC 11550]
KFH47763.1	0	1	0.00715	0.00715	0.0143	0.00715	0.00715	0.00715	secreted beta-glucosidase-like protein [Acremonium chrysogenum ATCC 11550]
KFH47765.1	0	1	0.03265	0.03265	0.0653	0.03265	0.1049	0.03265	Orotate phosphoribosyltransferase-like protein [Acremonium chrysogenum ATCC 11550]
KFH47873.1	0	1	0.0061	0.0061	0.0122	0.0061	0.0061	0.0061	Oxysterol-binding protein-like protein OBPalpha-like protein [Acremonium chrysogenum ATCC 11550]
KFH47935.1	0	1	0.01225	0.01225	0.0245	0.01225	0.1818	0.1327	Phosphomannomutase-like protein [Acremonium chrysogenum ATCC 11550]
KFH48036.1	0	1	0.0112	0.0112	0.0224	0.1111	0.0769	0.2704	Enoyl-CoA hydratase 2, peroxisomal-like protein [Acremonium chrysogenum ATCC 11550]
KFH48096.1	0	1	0.0245	0.0245	0.049	0.0245	0.0245	0.0245	Peroxisomal 2,4-dienoyl-CoA reductase-like protein [Acremonium chrysogenum ATCC 11550]
KFH48102.1	0	1	0.0153	0.0153	0.0306	0.1515	0.1049	0.1633	putative hydrolase-like protein [Acremonium chrysogenum ATCC 11550]
KFH48112.1	0	1	0.00715	0.00715	0.0143	0.0707	0.1678	0.0765	Tubulin alpha chain-like protein [Acremonium chrysogenum ATCC 11550]
KFH48140.1	0	1	0.0102	0.0102	0.0204	0.0102	0.0102	0.0102	hypothetical protein ACRE_010980 [Acremonium chrysogenum ATCC 11550]
KFH48168.1	0	1	0.02855	0.02855	0.0571	0.1313	0.0909	0.3316	6-phosphogluconolactonase-like protein [Acremonium chrysogenum ATCC 11550]
KFH48248.1	0	1	0.08675	0.08675	0.1735	0.08675	0.08675	0.08675	hypothetical protein ACRE_008320 [Acremonium chrysogenum ATCC 11550]
KFH48266.1	0	1	0.02855	0.02855	0.0571	0.02855	0.02855	0.02855	hypothetical protein ACRE_007920 [Acremonium chrysogenum ATCC 11550]
KFH48333.1	0	1	0.02655	0.02655	0.0531	0.02655	0.02655	0.02655	hypothetical protein ACRE_008350 [Acremonium chrysogenum ATCC 11550]
KFH48502.1	0	1	0.05715	0.05715	0.1143	0.05715	0.05715	0.05715	Conidiation-specific protein-like protein [Acremonium chrysogenum ATCC 11550]
KFH48533.1	0	1	0.03775	0.03775	0.0755	0.03775	0.03775	0.1888	U6 snRNA-associated Sm-like protein-like protein [Acremonium chrysogenum ATCC 11550]
KFH48800.1	0	1	0.0092	0.0092	0.0184	0.0092	0.1958	0.199	putative oxidoreductase-like protein [Acremonium chrysogenum ATCC 11550]
KFH48838.1	0	1	0.0092	0.0092	0.0184	0.0092	0.0092	0.0459	UV excision repair protein-like protein [Acremonium chrysogenum ATCC 11550]
KFH48840.1	0	1	0.02755	0.02755	0.0551	0.1313	0.0909	0.02755	Proteasome subunit alpha type-like protein [Acremonium chrysogenum ATCC 11550]
KFH48940.1	0	1	0.0092	0.0092	0.0184	0.0092	0.0092	0.0092	Glucan 1,3-beta-glucosidase-like protein [Acremonium chrysogenum ATCC 11550]
KFH48987.1	0	1	0.01225	0.01225	0.0245	0.01225	0.0839	0.01225	S-formylglutathione hydrolase-like protein [Acremonium chrysogenum ATCC 11550]
KFH49029.1	0	1	0.0092	0.0092	0.0184	0.0092	0.0629	0.0459	3-isopropylmalate dehydrogenase-like protein [Acremonium chrysogenum ATCC 11550]
KFH45708.1	0	1.03059	0.007	0.007	0.0143	0.007	0.007	0.007	hypothetical protein ACRE_034450 [Acremonium chrysogenum ATCC 11550]
KFH41406.1	0	1.02267	0.0221	0.0221	0.0449	0.0221	0.0699	0.1122	electron transfer flavoprotein subunit alpha-like protein [Acremonium chrysogenum ATCC 11550]
KFH44709.1	0	1.09149	0.06415	0.06415	0.1367	0.2929	0.2028	0.148	steroid-binding protein-like protein [Acremonium chrysogenum ATCC 11550]
KFH46938.1	0	1.08878	0.0969	0.1615	0.2061	0.1919	0.4825	0.2143	Peroxiredoxin-like protein [Acremonium chrysogenum ATCC 11550]
KFH42979.1	0	1.08489	0.01155	0.01155	0.0245	0.01155	0.042	0.0612	Methylmalonate-semialdehyde dehydrogenase [acylating]-like protein [Acremonium chrysogenum ATCC 11550]
KFH48030.1	0	1.16161	0.1122	0.1885	0.251	0.2222	0.5804	0.6276	40S ribosomal protein-like protein [Acremonium chrysogenum ATCC 11550]
KFH48813.1	0	1.15612	0.01925	0.01925	0.0429	0.01925	0.0699	0.1633	Isocitrate dehydrogenase [NAD] subunit-like protein [Acremonium chrysogenum ATCC 11550]
KFH45257.1	0	1.14893	0.02115	0.02115	0.0469	0.02115	0.1608	0.1173	Spermidine synthase-like protein [Acremonium chrysogenum ATCC 11550]
KFH46219.1	0	1.17201	0.0154	0.0154	0.0347	0.0154	0.0559	0.0154	putative nucleosome assembly protein-like protein [Acremonium chrysogenum ATCC 11550]
KFH44562.1	0	1.16845	0.0327	0.0327	0.0735	0.0327	0.2517	0.1837	Pleckstriny domain-containing family A member-like protein [Acremonium chrysogenum ATCC 11550]
KFH48776.1	0	1.19156	0.025	0.025	0.0571	0.025	0.1958	0.025	Electron transfer flavoprotein subunit beta-like protein [Acremonium chrysogenum ATCC 11550]
KFH45762.1	0	1.24397	0.1327	0.2308	0.3143	0.2626	1.0769	0.1327	14-3-3 protein-like protein [Acremonium chrysogenum ATCC 11550]
KFH44980.1	0	1.23564	0.1378	0.2346	0.3245	0.02905	0.02905	0.3112	60S ribosomal protein-like protein [Acremonium chrysogenum ATCC 11550]
KFH40475.1	0	1.27073	0.148	0.2538	0.3571	0.07095	0.7972	0.5816	ATP synthase subunit H-like protein [Acremonium chrysogenum ATCC 11550]
KFH42099.1	0	1.70773	0.04935	0.04935	0.1612	0.04935	0.04935	0.1735	chaperone protein-like protein [Acremonium chrysogenum ATCC 11550]
KFH46996.1	0	1.70756	0.02875	0.02875	0.0939	0.1313	0.0909	0.2347	putative AIM2 family protein-like protein [Acremonium chrysogenum ATCC 11550]
KFH43567.1	0	1.70116	0.1224	0.2077	0.398	0.2424	0.6364	0.4643	Nascent polypeptide-associated complex subunit beta-like protein [Acremonium chrysogenum ATCC 11550]
KFH43709.1	0	1.80619	0.0531	0.0531	0.1857	0.0531	0.1678	0.4643	hypothetical protein ACRE_055020 [Acremonium chrysogenum ATCC 11550]
KFH44123.1	0	1.76222	0.01925	0.01925	0.0653	0.01925	0.3147	0.3776	Homoserine dehydrogenase-like protein [Acremonium chrysogenum ATCC 11550]
KFH40844.1	0	1.61066	0.02875	0.02875	0.0878	0.02875	0.02875	0.1378	Rhamnolipids biosynthesis 3-oxoacyl-[acyl-carrier-protein] reductase-like protein [Acremonium chrysogenum ATCC 11550]
KFH43271.1	0	1.59436	0.1122	0.0846	0.3388	0.2222	0.3357	0.6071	60S ribosomal protein-like protein [Acremonium chrysogenum ATCC 11550]
KFH43443.1	0	1.39696	0.3061	0.2308	0.8061	0.3333	0.2308	0.3061	Alcohol dehydrogenase-like protein [Acremonium chrysogenum ATCC 11550]
KFH45842.1	0	1.39166	0.021	0.021	0.0551	0.021	0.0909	0.0663	Cys-Gly metallodipeptidase-like protein [Acremonium chrysogenum ATCC 11550]
KFH45222.1	0	1.41504	0.02295	0.02295	0.0612	0.02295	0.0629	0.0459	Glutamine synthetase-like protein [Acremonium chrysogenum ATCC 11550]
KFH45081.1	0	1.45721	0.1888	0.3385	0.5184	1.596	1.7762	0.449	60S acidic ribosomal protein P1-like protein [Acremonium chrysogenum ATCC 11550]
KFH43135.1	-1	2.06787	0.1173	0.05865	0.4918	0.2323	0.1608	0.4337	60S ribosomal protein-like protein [Acremonium chrysogenum ATCC 11550]
KFH42652.1	-1	1.45612	0.0714	0.0357	0.1959	0.0357	0.0979	0.1582	Superoxide dismutase [Mn]-like protein [Acremonium chrysogenum ATCC 11550]
KFH42010.1	-1.59592	1.43027	0.2908	0.0962	0.7837	0.9798	0.6783	0.4949	40S ribosomal protein S24-B-like protein [Acremonium chrysogenum ATCC 11550]
KFH46918.1	-1.02081	0	0.1327	0.0654	0.0735	0.0186	0.0186	0.0408	Phosphoserine aminotransferase-like protein [Acremonium chrysogenum ATCC 11550]
KFH41557.1	-1.20608	0	0.148	0.06415	0.1347	0.2929	0.06415	0.06415	Fatty acid-binding protein-like protein [Acremonium chrysogenum ATCC 11550]
KFH42557.1	-1.32271	0	0.0459	0.01835	0.0367	0.01835	0.0629	0.0459	Pyruvate dehydrogenase E1 component subunit beta-like protein [Acremonium chrysogenum ATCC 11550]
KFH46834.1	-1.5295	0	0.1888	0.0654	0.1245	0.1717	0.8462	0.0327	60S ribosomal protein L19-like protein [Acremonium chrysogenum ATCC 11550]
KFH43123.1	-1.55587	0	0.2602	0.0885	0.4959	0.5152	0.5944	0.2602	60S ribosomal protein-like protein [Acremonium chrysogenum ATCC 11550]
KFH45608.1	-1.58388	0	0.2653	0.0885	0.5082	0.5253	1.2797	0.9337	60S ribosomal protein-like protein [Acremonium chrysogenum ATCC 11550]
KFH42920.1	-1.58976	0	0.301	0.1	0.451	0.2626	0.4126	0.5153	Histone H2B-like protein [Acremonium chrysogenum ATCC 11550]
KFH41571.1	1.80229	-1.20482	0.0408	0.1423	0.0177	0.0177	0.0559	0.0177	hypothetical protein ACRE_077040 [Acremonium chrysogenum ATCC 11550]
KFH45618.1	1.80229	-1.3237	0.0408	0.1423	0.0163	0.0808	0.4266	0.0867	Homocitrate synthase-like protein [Acremonium chrysogenum ATCC 11550]
KFH42353.1	1.29336	-1.32075	0.0612	0.15	0.0245	0.1212	0.2727	0.0612	40S ribosomal protein S0-like protein [Acremonium chrysogenum ATCC 11550]
KFH44798.1	1.74669	-2.32193	0.102	0.3423	0.0204	0.0102	0.4056	0.0102	hypothetical protein ACRE_044260 [Acremonium chrysogenum ATCC 11550]
KFH45772.1	-2.1281	-2.1281	0.0153	0.0035	0.0035	0.0035	0.0035	0.0035	Serine/threonine-protein kinase-like protein [Acremonium chrysogenum ATCC 11550]
KFH44702.1	-1.40939	-2.32193	0.051	0.0192	0.0102	0.0505	0.1818	0.0255	Long chain acyl-CoA synthetase 7, peroxisomal-like protein [Acremonium chrysogenum ATCC 11550]
KFH45177.1	-1.40564	-2.40564	0.0816	0.0308	0.0154	0.0154	0.1748	0.0154	Short/branched chain specific acyl-CoA dehydrogenase-like protein [Acremonium chrysogenum ATCC 11550]
KFH46915.1	-2.31991	-1.31991	0.0714	0.0143	0.0286	0.0143	0.4755	0.0714	6-phosphogluconate phosphatase-like protein [Acremonium chrysogenum ATCC 11550]
KFH44552.1	-2.31991	-1.31991	0.0714	0.0143	0.0286	0.1414	0.0979	0.0143	NADH-ubiquinone oxidoreductase 29.9 kDa subunit-like protein [Acremonium chrysogenum ATCC 11550]
KFH44973.1	-2.32193	-1.32193	0.102	0.0204	0.0408	0.0204	0.3077	0.0204	ADP-ribosylation factor-like protein [Acremonium chrysogenum ATCC 11550]
KFH40563.1	-2.32193	-1.32193	0.051	0.0102	0.0204	0.0102	0.0699	0.051	putative NADPH-dependent methylglyoxal reductase-like protein [Acremonium chrysogenum ATCC 11550]
KFH44704.1	0	-2.77328	0.2092	0.3269	0.0306	0.0707	0.2867	0.0357	Citrate synthase-like protein [Acremonium chrysogenum ATCC 11550]
KFH43530.1	0	-2.37015	0.1582	0.1192	0.0306	0.1515	0.3497	0.1582	Cytochrome b-c1 complex subunit Rieske-like protein [Acremonium chrysogenum ATCC 11550]
KFH49026.1	0	-2.47714	0.25	0.1885	0.0449	0.2222	0.02245	0.02245	ATP synthase subunit delta-like protein [Acremonium chrysogenum ATCC 11550]
KFH43495.1	0	-2.20955	0.0969	0.0731	0.02095	0.02095	0.02095	0.0969	ATP synthase subunit g-like protein [Acremonium chrysogenum ATCC 11550]
KFH41175.1	0	-2.02716	0.3163	0.2385	0.0776	0.3838	0.1189	0.0327	60S ribosomal protein L9-B-like protein [Acremonium chrysogenum ATCC 11550]
KFH43392.1	0	-2.09851	0.9439	0.7115	0.2204	0.697	1.7622	0.352	ADP,ATP carrier protein-like protein [Acremonium chrysogenum ATCC 11550]
KFH43147.1	0	-2.11862	0.1837	0.1385	0.0423	1.0404	1.6573	4.2296	Thiamine thiazole synthase-like protein [Acremonium chrysogenum ATCC 11550]
KFH41350.1	0	-1	0.0408	0.0654	0.0204	0.0204	0.1189	0.0204	Elongation factor 1-gamma-like protein [Acremonium chrysogenum ATCC 11550]
KFH42073.1	0	-1.40689	0.0765	0.0577	0.02885	0.1515	0.02885	0.02885	NADH-ubiquinone oxidoreductase 21 kDa subunit-like protein [Acremonium chrysogenum ATCC 11550]
KFH40387.1	0	-1.32044	0.0969	0.0731	0.0388	0.0194	0.1329	0.0969	Adenosine kinase-like protein [Acremonium chrysogenum ATCC 11550]
KFH48621.1	0	-1.31991	0.0357	0.0538	0.0143	0.00715	0.1608	0.0357	ATP-citrate synthase subunit-like protein [Acremonium chrysogenum ATCC 11550]
KFH48616.1	0	-1.31991	0.1071	0.0808	0.0429	0.2121	0.1469	0.1071	40S ribosomal protein S10-A-like protein [Acremonium chrysogenum ATCC 11550]
KFH47954.1	0	-1.31991	0.0714	0.0538	0.0286	0.1414	0.0979	0.2347	Ribulose-phosphate 3-epimerase-like protein [Acremonium chrysogenum ATCC 11550]
KFH46997.1	0	-1.31991	0.1071	0.1808	0.0429	0.02145	0.1469	0.1071	60S ribosomal protein L21-A-like protein [Acremonium chrysogenum ATCC 11550]
KFH42000.1	0	-1.31991	0.1071	0.0808	0.0429	0.02145	0.3287	0.02145	Monothiol glutaredoxin-like protein [Acremonium chrysogenum ATCC 11550]
KFH48000.1	0	-1.3245	0.0561	0.1077	0.0224	0.0058	0.0058	0.0255	succinate dehydrogenase [ubiquinone] flavoprotein subunit-like protein [Acremonium chrysogenum ATCC 11550]
KFH45623.1	0	-1.32245	0.1378	0.1038	0.0551	0.02755	0.4336	0.1378	Acyl carrier protein-like protein [Acremonium chrysogenum ATCC 11550]
KFH41474.1	0	-1.32306	0.1276	0.0962	0.051	0.0255	0.3846	0.1276	60S ribosomal protein L27-A-like protein [Acremonium chrysogenum ATCC 11550]
KFH46168.1	0	-1.32321	0.1684	0.3	0.0673	0.03365	0.2308	0.1684	Cytochrome b-c1 complex subunit-like protein [Acremonium chrysogenum ATCC 11550]
KFH45978.1	0	-1.32193	0.148	0.1115	0.0592	0.0296	0.2028	0.0296	40S ribosomal protein-like protein [Acremonium chrysogenum ATCC 11550]
KFH40697.1	0	-1.32193	0.1735	0.3038	0.0694	0.0347	0.5524	0.0347	Cytochrome c-like protein [Acremonium chrysogenum ATCC 11550]
KFH42297.1	0	-1.32154	0.1837	0.2269	0.0735	0.1717	0.2517	0.0867	60S ribosomal protein-like protein [Acremonium chrysogenum ATCC 11550]
KFH46815.1	0	-1.32165	0.2602	0.1385	0.1041	0.2323	0.1608	0.1173	60S ribosomal protein L5-like protein [Acremonium chrysogenum ATCC 11550]
KFH43460.1	0	-1.32171	0.3367	0.4346	0.1347	0.3434	0.993	0.2653	5-methyltetrahydropteroyltriglutamate--homocysteine methyltransferase-like protein [Acremonium chrysogenum ATCC 11550]
KFH45348.1	-1.09522	-1.32144	0.2959	0.1385	0.1184	0.8485	0.4056	0.2959	40S ribosomal protein S7-like protein [Acremonium chrysogenum ATCC 11550]
KFH48894.1	-1.21299	-1.21299	0.0102	0.0044	0.0044	0.0202	0.014	0.0102	Chromatin structure-remodeling complex subunit-like protein [Acremonium chrysogenum ATCC 11550]
KFH44572.1	-1.20545	-1.20545	0.0663	0.02875	0.02875	0.02875	0.0909	0.0663	Ribose-5-phosphate isomerase-like protein [Acremonium chrysogenum ATCC 11550]
KFH41123.1	-1.20754	-1.20754	0.0306	0.01325	0.01325	0.01325	0.042	0.01325	Phosphoenolpyruvate carboxykinase [ATP]-like protein [Acremonium chrysogenum ATCC 11550]
KFH47134.1	-1	-1	0.0561	0.02805	0.02805	0.02805	0.02805	0.02805	Mitochondrial carnitine carrier-like protein [Acremonium chrysogenum ATCC 11550]
KFH46360.1	-1	-1	0.1531	0.07655	0.07655	0.07655	0.07655	0.07655	39S ribosomal protein-like protein [Acremonium chrysogenum ATCC 11550]
KFH46347.1	-1	-1	0.0153	0.00765	0.00765	0.00765	0.00765	0.00765	Sterol regulatory element-binding protein-like protein [Acremonium chrysogenum ATCC 11550]
KFH45690.1	-1	-1	0.0561	0.02805	0.02805	0.02805	0.02805	0.02805	hypothetical protein ACRE_034590 [Acremonium chrysogenum ATCC 11550]
KFH44703.1	-1	-1	0.0204	0.0102	0.0102	0.0102	0.0102	0.0102	hypothetical protein ACRE_045480 [Acremonium chrysogenum ATCC 11550]
KFH44046.1	-1	-1	0.0204	0.0102	0.0102	0.0102	0.0102	0.0102	ATP-dependent RNA helicase-like protein [Acremonium chrysogenum ATCC 11550]
KFH42957.1	-1	-1	0.0408	0.0204	0.0204	0.0204	0.0204	0.0204	DNA repair protein-like protein [Acremonium chrysogenum ATCC 11550]

## Sheet: orderHY
Row.names	logH96	logH120	WT.72	WT.96	WT.120	HY.72	HY.96	HY.120	product
KFH40563.1	2.77672	2.32193	0.051	0.0102	0.0204	0.0102	0.0699	0.051	putative NADPH-dependent methylglyoxal reductase-like protein [Acremonium chrysogenum ATCC 11550]
KFH40512.1	2.77672	2.32193	0.0102	0.0102	0.0204	0.0102	0.0699	0.051	Eukaryotic translation initiation factor 3 subunit F-like protein [Acremonium chrysogenum ATCC 11550]
KFH47597.1	2.77674	2.32193	0.0449	0.0449	0.0898	0.0449	0.3077	0.2245	U6 snRNA-associated Sm-like protein-like protein [Acremonium chrysogenum ATCC 11550]
KFH45685.1	2.77652	2.32162	0.04695	0.1769	0.0939	0.04695	0.3217	0.2347	NADH-ubiquinone oxidoreductase 9.5 kDa subunit-like protein [Acremonium chrysogenum ATCC 11550]
KFH47557.1	2.77674	2.3211	0.01735	0.0654	0.0347	0.01735	0.1189	0.0867	putative 21.2 kDa protein-like protein [Acremonium chrysogenum ATCC 11550]
KFH41818.1	2.77616	2.32139	0.0541	0.2038	0.1082	0.0541	0.3706	0.2704	hypothetical protein ACRE_074670 [Acremonium chrysogenum ATCC 11550]
KFH49008.1	2.77567	2.32118	0.0388	0.1462	0.0776	0.0388	0.2657	0.1939	60S ribosomal protein-like protein [Acremonium chrysogenum ATCC 11550]
KFH40387.1	2.77621	2.32044	0.0969	0.0731	0.0388	0.0194	0.1329	0.0969	Adenosine kinase-like protein [Acremonium chrysogenum ATCC 11550]
KFH40325.1	2.77589	2.32075	0.01225	0.01225	0.0245	0.01225	0.0839	0.0612	Tyrosine-protein phosphatase-like protein [Acremonium chrysogenum ATCC 11550]
KFH46997.1	2.77578	2.31991	0.1071	0.1808	0.0429	0.02145	0.1469	0.1071	60S ribosomal protein L21-A-like protein [Acremonium chrysogenum ATCC 11550]
KFH41555.1	2.77829	2.32302	0.01325	0.01325	0.0265	0.01325	0.0909	0.0663	Rhamnolipids biosynthesis 3-oxoacyl-[acyl-carrier-protein] reductase-like protein [Acremonium chrysogenum ATCC 11550]
KFH46168.1	2.77796	2.32321	0.1684	0.3	0.0673	0.03365	0.2308	0.1684	Cytochrome b-c1 complex subunit-like protein [Acremonium chrysogenum ATCC 11550]
KFH47807.1	2.77798	2.3237	0.00815	0.1038	0.0163	0.00815	0.0559	0.0408	Protein arg-like protein [Acremonium chrysogenum ATCC 11550]
KFH42782.1	2.77879	2.32193	0.0051	0.0051	0.0102	0.0051	0.035	0.0255	glutamate--tRNA ligase, cytoplasmic-like protein [Acremonium chrysogenum ATCC 11550]
KFH40798.1	2.77485	2.31928	0.01635	0.01635	0.0327	0.01635	0.1119	0.0816	Dihydrolipoyllysine-residue acetyltransferase component of pyruvate dehydrogenase complex-like protein [Acremonium chrysogenum ATCC 11550]
KFH49029.1	2.77335	2.31879	0.0092	0.0092	0.0184	0.0092	0.0629	0.0459	3-isopropylmalate dehydrogenase-like protein [Acremonium chrysogenum ATCC 11550]
KFH41024.1	2.78351	2.32665	0.0061	0.0061	0.0122	0.0061	0.042	0.0306	Pyruvate kinase-like protein [Acremonium chrysogenum ATCC 11550]
KFH42501.1	2.80735	2.3505	0.007	0.0269	0.0286	0.007	0.049	0.0357	Citrate synthase-like protein [Acremonium chrysogenum ATCC 11550]
KFH47691.1	2.72265	2.26767	0.01165	0.01165	0.01165	0.01165	0.0769	0.0561	Reticulon-like protein-like protein [Acremonium chrysogenum ATCC 11550]
KFH45929.1	2.70402	2.24874	0.01395	0.05	0.0571	0.01395	0.0909	0.0663	NADH-ubiquinone oxidoreductase 24 kDa subunit-like protein [Acremonium chrysogenum ATCC 11550]
KFH44712.1	2.64737	2.19329	0.0279	0.0279	0.1959	0.0279	0.1748	0.1276	putative lyase-like protein [Acremonium chrysogenum ATCC 11550]
KFH47466.1	2.6238	2.16908	0.2143	0.1615	0.2102	0.04765	0.2937	0.2143	40S ribosomal protein-like protein [Acremonium chrysogenum ATCC 11550]
KFH42872.1	2.5913	2.13645	0.1378	0.6269	0.6673	0.2727	1.6434	1.199	hypothetical protein ACRE_063840 [Acremonium chrysogenum ATCC 11550]
KFH40469.1	2.28237	2.43927	0.1939	1.0269	0.3367	0.3838	1.8671	2.0816	putative acyl-CoA-binding protein-like protein [Acremonium chrysogenum ATCC 11550]
KFH42041.1	2.36693	2.32948	0.0745	0.4154	0.149	0.202	1.042	1.0153	Superoxide dismutase [Cu-Zn]-like protein [Acremonium chrysogenum ATCC 11550]
KFH44441.1	2.77567	2.02762	0.0388	0.0923	0.0776	0.0388	0.2657	0.1582	putative fumarate reductase-like protein [Acremonium chrysogenum ATCC 11550]
KFH46356.1	2.73161	1.88081	0.05265	0.05265	0.05265	0.05265	0.3497	0.1939	3-ketoacyl-CoA thiolase 1, peroxisomal-like protein [Acremonium chrysogenum ATCC 11550]
KFH42586.1	2.62051	1.77273	0.1837	0.9231	0.7388	0.1717	1.0559	0.5867	Cytochrome c oxidase subunit-like protein [Acremonium chrysogenum ATCC 11550]
KFH47200.1	3.44267	1.40775	0.18845	0.3769	2.0347	0.18845	2.049	0.5	40S ribosomal protein-like protein [Acremonium chrysogenum ATCC 11550]
KFH43214.1	3.35799	1.4079	0.4235	0.9	2.0714	0.1596	1.6364	0.4235	Histone H4-like protein [Acremonium chrysogenum ATCC 11550]
KFH44336.1	3.57959	1.40832	0.01345	0.0577	0.0306	0.01345	0.1608	0.0357	Aspartate aminotransferase-like protein [Acremonium chrysogenum ATCC 11550]
KFH48130.1	3.35812	1	0.1173	0.3308	0.3694	0.05865	0.6014	0.1173	40S ribosomal protein-like protein [Acremonium chrysogenum ATCC 11550]
KFH47081.1	3.30342	1	0.051	0.4077	0.4	0.051	0.5035	0.102	ATP synthase subunit d-like protein [Acremonium chrysogenum ATCC 11550]
KFH44925.1	3.34348	1.13327	0.0186	0.0186	0.0186	0.0186	0.1888	0.0408	Acetyl-CoA--deacetylcephalosporin C acetyltransferase-like protein [Acremonium chrysogenum ATCC 11550]
KFH43491.1	2.97639	1.40564	0.01155	0.0231	0.0265	0.01155	0.0909	0.0306	Inosine-5`-monophosphate dehydrogenase-like protein [Acremonium chrysogenum ATCC 11550]
KFH41863.1	2.9716	1.40663	0.03655	0.0731	0.1388	0.03655	0.2867	0.0969	Peroxiredoxin-like protein [Acremonium chrysogenum ATCC 11550]
KFH40674.1	2.92654	1.40734	0.02115	0.02115	0.02115	0.02115	0.1608	0.0561	Thioredoxin reductase-like protein [Acremonium chrysogenum ATCC 11550]
KFH47262.1	2.85992	1.40564	0.0077	0.0077	0.0077	0.0077	0.0559	0.0204	CUE domain-containing protein-like protein [Acremonium chrysogenum ATCC 11550]
KFH40893.1	3.17857	1.31422	0.1429	0.6538	0.2265	0.1313	1.1888	0.3265	40S ribosomal protein S3-like protein [Acremonium chrysogenum ATCC 11550]
KFH40721.1	2.78475	1.20408	0.02435	0.02435	0.02435	0.02435	0.1678	0.0561	Glycerol 2-dehydrogenase-like protein [Acremonium chrysogenum ATCC 11550]
KFH48429.1	2.75295	1.20428	0.0332	0.2038	0.0332	0.0332	0.2238	0.0765	hypothetical protein ACRE_006280 [Acremonium chrysogenum ATCC 11550]
KFH48494.1	2.77761	1.25841	0.02345	0.2615	0.0469	0.02345	0.1608	0.0561	Mitochondrial phosphate carrier protein-like protein [Acremonium chrysogenum ATCC 11550]
KFH47370.1	2.74966	1.11469	0.03535	0.03535	0.03535	0.0707	0.4755	0.1531	NADP-specific glutamate dehydrogenase-like protein [Acremonium chrysogenum ATCC 11550]
KFH43010.1	2.50212	1.31019	0.0551	0.2731	0.1102	0.1111	0.6294	0.2755	Inorganic pyrophosphatase-like protein [Acremonium chrysogenum ATCC 11550]
KFH48933.1	2.66085	1	0.06635	0.3923	0.6306	0.06635	0.4196	0.1327	40S ribosomal protein-like protein [Acremonium chrysogenum ATCC 11550]
KFH49025.1	2.57075	1	0.0663	0.0769	0.0408	0.0153	0.0909	0.0306	2,3-bisphosphoglycerate-independent phosphoglycerate mutase-like protein [Acremonium chrysogenum ATCC 11550]
KFH43620.1	2.45514	1	0.0153	0.0462	0.0367	0.0153	0.0839	0.0306	Delta-1-pyrroline-5-carboxylate dehydrogenase-like protein [Acremonium chrysogenum ATCC 11550]
KFH48083.1	2.4548	1	0.01275	0.01275	0.01275	0.01275	0.0699	0.0255	Glycine--tRNA ligase-like protein [Acremonium chrysogenum ATCC 11550]
KFH45765.1	2.12501	1.67016	0.0577	0.1154	0.5633	0.303	1.3217	0.9643	Protein of unknown functionlike protein-like protein [Acremonium chrysogenum ATCC 11550]
KFH45842.1	2.11389	1.65862	0.021	0.021	0.0551	0.021	0.0909	0.0663	Cys-Gly metallodipeptidase-like protein [Acremonium chrysogenum ATCC 11550]
KFH44499.1	2.24739	1.79241	0.0269	0.0538	0.1184	0.0707	0.3357	0.2449	Protein disulfide-isomerase-like protein [Acremonium chrysogenum ATCC 11550]
KFH40632.1	2.77672	0	0.0102	0.0385	0.0204	0.0102	0.0699	0.0102	putative methyltransferase-like protein [Acremonium chrysogenum ATCC 11550]
KFH40259.1	2.77672	0	0.0102	0.1231	0.0204	0.0102	0.0699	0.0102	Mitochondrial import receptor subunit-like protein [Acremonium chrysogenum ATCC 11550]
KFH47440.1	2.77674	0	0.0347	0.0347	0.0694	0.0347	0.2378	0.0347	60S ribosomal protein-like protein [Acremonium chrysogenum ATCC 11550]
KFH43437.1	2.77677	0	0.00715	0.00715	0.0143	0.00715	0.049	0.00715	Non-specific lipid-transfer protein-like protein [Acremonium chrysogenum ATCC 11550]
KFH43909.1	2.77714	0	0.0255	0.0255	0.051	0.0255	0.1748	0.0255	Cellular nucleic acid-binding protein-like protein [Acremonium chrysogenum ATCC 11550]
KFH40968.1	2.77714	0	0.0255	0.0255	0.051	0.0255	0.1748	0.0255	Nuclear transport factor-like protein [Acremonium chrysogenum ATCC 11550]
KFH46202.1	2.77714	0	0.0255	0.3577	0.051	0.0255	0.1748	0.0255	hypothetical protein ACRE_029950 [Acremonium chrysogenum ATCC 11550]
KFH42061.1	2.77761	0	0.0357	0.1346	0.0714	0.0357	0.2448	0.0357	ATP synthase subunit f-like protein [Acremonium chrysogenum ATCC 11550]
KFH46544.1	2.77741	0	0.0153	0.0153	0.0306	0.0153	0.1049	0.0153	V-type proton ATPase subunit E-like protein [Acremonium chrysogenum ATCC 11550]
KFH45978.1	2.77639	0	0.148	0.1115	0.0592	0.0296	0.2028	0.0296	40S ribosomal protein-like protein [Acremonium chrysogenum ATCC 11550]
KFH44558.1	2.77634	0	0.05205	0.05205	0.1041	0.05205	0.3566	0.05205	hypothetical protein ACRE_046510 [Acremonium chrysogenum ATCC 11550]
KFH43111.1	2.77621	0	0.0194	0.0194	0.0388	0.0194	0.1329	0.0194	1,2-dihydroxy-3-keto-5-methylthiopentene dioxygenase-like protein [Acremonium chrysogenum ATCC 11550]
KFH48987.1	2.77589	0	0.01225	0.01225	0.0245	0.01225	0.0839	0.01225	S-formylglutathione hydrolase-like protein [Acremonium chrysogenum ATCC 11550]
KFH46466.1	2.77578	0	0.02145	0.1231	0.0429	0.02145	0.1469	0.02145	Homoisocitrate dehydrogenase-like protein [Acremonium chrysogenum ATCC 11550]
KFH46876.1	2.77843	0	0.01835	0.01835	0.0367	0.01835	0.1259	0.01835	Lysozyme-like protein [Acremonium chrysogenum ATCC 11550]
KFH40766.1	2.77829	0	0.01325	0.01325	0.0265	0.01325	0.0909	0.01325	putative urease accessory protein-like protein [Acremonium chrysogenum ATCC 11550]
KFH42366.1	2.77798	0	0.00815	0.00815	0.00815	0.00815	0.0559	0.00815	hypothetical protein ACRE_069170 [Acremonium chrysogenum ATCC 11550]
KFH40520.1	2.77798	0	0.00815	0.00815	0.00815	0.00815	0.0559	0.00815	Glutamyl-tRNA(Gln) amidotransferase subunit A-like protein [Acremonium chrysogenum ATCC 11550]
KFH41410.1	2.77879	0	0.0051	0.0051	0.0102	0.0051	0.035	0.0051	Carnitine O-acetyltransferase-like protein [Acremonium chrysogenum ATCC 11550]
KFH43308.1	2.78351	0	0.0061	0.0061	0.0122	0.0061	0.042	0.0061	Fumarate hydratase-like protein [Acremonium chrysogenum ATCC 11550]
KFH47596.1	2.76605	0	0.01645	0.01645	0.01645	0.01645	0.1119	0.01645	ATP-dependent RNA helicase-like protein [Acremonium chrysogenum ATCC 11550]
KFH47917.1	2.76529	0	0.05245	0.1231	0.05245	0.05245	0.3566	0.05245	60S ribosomal protein-like protein [Acremonium chrysogenum ATCC 11550]
KFH46369.1	2.77173	0	0.00205	0.00205	0.0041	0.00205	0.014	0.00205	ABC transporter G family member-like protein [Acremonium chrysogenum ATCC 11550]
KFH44987.1	2.75776	0	0.0093	0.0093	0.0093	0.0093	0.0629	0.0093	Proteasomal ubiquitin receptor-like protein [Acremonium chrysogenum ATCC 11550]
KFH44110.1	2.75776	0	0.0093	0.0346	0.0093	0.0093	0.0629	0.0093	glycosidase-like protein [Acremonium chrysogenum ATCC 11550]
KFH45748.1	2.7589	0	0.0186	0.0186	0.0186	0.0186	0.1259	0.0186	ran guanine nucleotide release factor-like protein [Acremonium chrysogenum ATCC 11550]
KFH46127.1	2.80735	0	0.007	0.007	0.007	0.007	0.049	0.007	Glycerol kinase-like protein [Acremonium chrysogenum ATCC 11550]
KFH45079.1	2.80735	0	0.007	0.007	0.007	0.007	0.049	0.007	putative peroxisomal-coenzyme A synthetase-like protein [Acremonium chrysogenum ATCC 11550]
KFH48040.1	2.80735	0	0.007	0.0269	0.007	0.007	0.049	0.007	NADH-ubiquinone oxidoreductase 49 kDa subunit-like protein [Acremonium chrysogenum ATCC 11550]
KFH48744.1	2.79894	0	0.01105	0.0423	0.01105	0.01105	0.0769	0.01105	ATP-citrate synthase subunit-like protein [Acremonium chrysogenum ATCC 11550]
KFH43274.1	2.66532	0	0.02095	0.02095	0.02095	0.02095	0.1329	0.02095	putative RNA-binding protein-like protein [Acremonium chrysogenum ATCC 11550]
KFH41097.1	2.66532	0	0.02095	0.02095	0.02095	0.02095	0.1329	0.02095	Uroporphyrinogen decarboxylase-like protein [Acremonium chrysogenum ATCC 11550]
KFH43145.1	2.65105	0	0.0256	0.0256	0.0256	0.0256	0.1608	0.0256	putative ribose 5-phosphate isomerase-like protein [Acremonium chrysogenum ATCC 11550]
KFH43452.1	2.68607	0	0.0163	0.0163	0.0633	0.0163	0.1049	0.0163	mRNA export protein-like protein [Acremonium chrysogenum ATCC 11550]
KFH46966.1	2.68194	0	0.06975	0.06975	0.06975	0.06975	0.4476	0.06975	Thioredoxin-like protein [Acremonium chrysogenum ATCC 11550]
KFH44687.1	2.72265	0	0.01165	0.01165	0.01165	0.01165	0.0769	0.01165	Mitochondrial DNA replication protein-like protein [Acremonium chrysogenum ATCC 11550]
KFH43730.1	2.72265	0	0.01165	0.01165	0.01165	0.01165	0.0769	0.01165	Eukaryotic translation initiation factor 2 subunit alpha-like protein [Acremonium chrysogenum ATCC 11550]
KFH49049.1	2.71253	0	0.0128	0.0128	0.0128	0.0128	0.0839	0.0128	Fe-S cluster assembly protein-like protein [Acremonium chrysogenum ATCC 11550]
KFH48049.1	3.01555	0	0.0173	0.0173	0.0173	0.0173	0.1399	0.0173	RNA-binding protein-like protein [Acremonium chrysogenum ATCC 11550]
KFH47894.1	2.99329	0	0.0404	0.0404	0.1551	0.0404	0.3217	0.0404	Lactobacillus shifted protein-like protein [Acremonium chrysogenum ATCC 11550]
KFH49050.1	2.97847	0	0.0346	0.0346	0.0346	0.0346	0.2727	0.0346	Small COPII coat GTPase-like protein [Acremonium chrysogenum ATCC 11550]
KFH48776.1	2.96938	0	0.025	0.025	0.0571	0.025	0.1958	0.025	Electron transfer flavoprotein subunit beta-like protein [Acremonium chrysogenum ATCC 11550]
KFH48007.1	3.0899	0	0.0731	0.1462	0.1816	0.0731	0.6224	0.0731	Non-histone chromosomal protein-like protein [Acremonium chrysogenum ATCC 11550]
KFH43908.1	3.06256	0	0.0519	0.1038	0.0519	0.0519	0.4336	0.0519	Cytochrome b-c1 complex subunit-like protein [Acremonium chrysogenum ATCC 11550]
KFH43048.1	2.9319	0	0.01925	0.0385	0.1592	0.01925	0.1469	0.01925	Glycerol dehydrogenase-like protein [Acremonium chrysogenum ATCC 11550]
KFH43944.1	2.86876	0	0.00575	0.00575	0.00575	0.00575	0.042	0.00575	NAD-specific glutamate dehydrogenase-like protein [Acremonium chrysogenum ATCC 11550]
KFH46210.1	2.58841	0	0.01395	0.01395	0.01395	0.01395	0.0839	0.01395	Prohibitin-like protein [Acremonium chrysogenum ATCC 11550]
KFH47190.1	2.58755	0	0.0093	0.0093	0.0093	0.0093	0.0559	0.0093	glucan endo-1,3-beta-glucosidase-like protein [Acremonium chrysogenum ATCC 11550]
KFH45859.1	2.58956	0	0.01045	0.01045	0.01045	0.01045	0.0629	0.01045	cAMP-dependent protein kinase regulatory subunit-like protein [Acremonium chrysogenum ATCC 11550]
KFH47320.1	2.58496	0	0.0035	0.0035	0.0035	0.0035	0.021	0.0035	Importin alpha re-exporter-like protein [Acremonium chrysogenum ATCC 11550]
KFH44523.1	2.58496	0	0.0035	0.0035	0.0035	0.0035	0.021	0.0035	Carbamoyl-phosphate synthase arginine-specific large chain-like protein [Acremonium chrysogenum ATCC 11550]
KFH48436.1	2.58496	0	0.007	0.007	0.007	0.007	0.042	0.007	putative amidohydrolase-like protein [Acremonium chrysogenum ATCC 11550]
KFH48034.1	2.57469	0	0.00235	0.00235	0.00235	0.00235	0.014	0.00235	Autophagy-related protein-like protein [Acremonium chrysogenum ATCC 11550]
KFH41350.1	2.54311	0	0.0408	0.0654	0.0204	0.0204	0.1189	0.0204	Elongation factor 1-gamma-like protein [Acremonium chrysogenum ATCC 11550]
KFH41613.1	2.49956	0	0.0969	0.1885	0.1184	0.0606	0.3427	0.0969	Heat shock protein-like protein [Acremonium chrysogenum ATCC 11550]
KFH45490.1	2.33897	0	0.0306	0.2038	0.1939	0.1313	0.6643	0.2245	Heat shock protein-like protein [Acremonium chrysogenum ATCC 11550]
KFH43480.1	2.30634	0	0.00715	0.00715	0.0143	0.0707	0.3497	0.1173	UDP-N-acetylglucosamine pyrophosphorylase-like protein [Acremonium chrysogenum ATCC 11550]
KFH45618.1	2.40046	0	0.0408	0.1423	0.0163	0.0808	0.4266	0.0867	Homocitrate synthase-like protein [Acremonium chrysogenum ATCC 11550]
KFH41461.1	2.02751	0	0.0092	0.1115	0.0184	0.0909	0.3706	0.148	Isocitrate dehydrogenase [NAD] subunit-like protein [Acremonium chrysogenum ATCC 11550]
KFH44704.1	2.01976	0	0.2092	0.3269	0.0306	0.0707	0.2867	0.0357	Citrate synthase-like protein [Acremonium chrysogenum ATCC 11550]
KFH45762.1	2.03595	0	0.1327	0.2308	0.3143	0.2626	1.0769	0.1327	14-3-3 protein-like protein [Acremonium chrysogenum ATCC 11550]
KFH42927.1	2.10703	0	0.0459	0.1654	0.1143	0.0909	0.3916	0.1582	nitronate monooxygenase-like protein [Acremonium chrysogenum ATCC 11550]
KFH43917.1	2.07408	0	0.02325	0.02325	0.02325	0.02325	0.0979	0.02325	ATP-dependent RNA helicase-like protein [Acremonium chrysogenum ATCC 11550]
KFH41423.1	2.19283	0	0.0979	0.0979	0.0979	0.0979	0.4476	0.0979	hypothetical protein ACRE_078580 [Acremonium chrysogenum ATCC 11550]
KFH44995.1	2.17002	0	0.0765	0.9808	0.4245	0.3232	1.4545	0.3878	Elongation factor 1-beta-like protein [Acremonium chrysogenum ATCC 11550]
KFH44272.1	2.14564	0	0.1173	0.4962	0.3694	0.5152	2.2797	0.9235	hypothetical protein ACRE_049350 [Acremonium chrysogenum ATCC 11550]
KFH41183.1	2.13364	0	0.0255	0.0615	0.051	0.0255	0.1119	0.0255	aminomethyltransferase-like protein [Acremonium chrysogenum ATCC 11550]
KFH43900.1	1.66051	0	0.0155	0.0155	0.0155	0.0155	0.049	0.0155	Protein phosphatase 2C-like protein [Acremonium chrysogenum ATCC 11550]
KFH41932.1	1.66051	0	0.0155	0.0155	0.0155	0.0155	0.049	0.0155	T-complex protein 1 subunit beta-like protein [Acremonium chrysogenum ATCC 11550]
KFH46069.1	1.66051	0	0.0155	0.0155	0.0155	0.0155	0.049	0.0155	Hydroxyacid-oxoacid transhydrogenase-like protein [Acremonium chrysogenum ATCC 11550]
KFH46959.1	1.66051	0	0.0155	0.0155	0.0155	0.0155	0.049	0.0155	glutamine amidotransferase-like protein [Acremonium chrysogenum ATCC 11550]
KFH48866.1	1.66051	0	0.0155	0.0155	0.0155	0.0155	0.049	0.0155	Dihydrofolate reductase-like protein [Acremonium chrysogenum ATCC 11550]
KFH42027.1	1.66072	0	0.02875	0.02875	0.02875	0.02875	0.0909	0.02875	hypothetical protein ACRE_072640 [Acremonium chrysogenum ATCC 11550]
KFH41133.1	1.66072	0	0.02875	0.02875	0.02875	0.02875	0.0909	0.02875	3,4-dihydroxy-2-butanone 4-phosphate synthase-like protein [Acremonium chrysogenum ATCC 11550]
KFH48611.1	1.66072	0	0.02875	0.02875	0.1327	0.02875	0.0909	0.02875	hypothetical protein ACRE_003170 [Acremonium chrysogenum ATCC 11550]
KFH40539.1	1.66065	0	0.04425	0.04425	0.04425	0.04425	0.1399	0.04425	Glycine-rich RNA-binding protein-like protein [Acremonium chrysogenum ATCC 11550]
KFH45163.1	1.66094	0	0.0376	0.0376	0.0376	0.0376	0.1189	0.0376	Rho GDP-dissociation inhibitor-like protein [Acremonium chrysogenum ATCC 11550]
KFH47129.1	1.66035	0	0.0553	0.0553	0.0553	0.0553	0.1748	0.0553	V-type proton ATPase subunit F-like protein [Acremonium chrysogenum ATCC 11550]
KFH47647.1	1.66029	0	0.0199	0.0199	0.0199	0.0199	0.0629	0.0199	Farnesyl pyrophosphate synthase-like protein [Acremonium chrysogenum ATCC 11550]
KFH46532.1	1.66016	0	0.04205	0.04205	0.04205	0.04205	0.1329	0.04205	Ankyrin repeat-containing protein-like protein [Acremonium chrysogenum ATCC 11550]
KFH40740.1	1.66016	0	0.04205	0.04205	0.04205	0.04205	0.1329	0.04205	Lysozyme-like protein [Acremonium chrysogenum ATCC 11550]
KFH44835.1	1.66168	0	0.00885	0.00885	0.00885	0.00885	0.028	0.00885	Alpha-L-fucosidase-like protein [Acremonium chrysogenum ATCC 11550]
KFH42450.1	1.66168	0	0.00885	0.00885	0.00885	0.00885	0.028	0.00885	Bifunctional purine biosynthetic protein-like protein [Acremonium chrysogenum ATCC 11550]
KFH45255.1	1.66144	0	0.0398	0.0398	0.0796	0.0398	0.1259	0.0398	hypothetical protein ACRE_039680 [Acremonium chrysogenum ATCC 11550]
KFH45719.1	1.66137	0	0.03095	0.03095	0.03095	0.03095	0.0979	0.03095	Eukaryotic translation initiation factor 3 subunit K-like protein [Acremonium chrysogenum ATCC 11550]
KFH41571.1	1.6591	0	0.0408	0.1423	0.0177	0.0177	0.0559	0.0177	hypothetical protein ACRE_077040 [Acremonium chrysogenum ATCC 11550]
KFH41278.1	1.6591	0	0.0177	0.0177	0.0177	0.0177	0.0559	0.0177	Septin-like protein [Acremonium chrysogenum ATCC 11550]
KFH43923.1	1.6591	0	0.0177	0.0177	0.0177	0.0177	0.0559	0.0177	DnaJ protein-like protein [Acremonium chrysogenum ATCC 11550]
KFH43990.1	1.6591	0	0.0177	0.0177	0.0177	0.0177	0.0559	0.0177	mannose-1-phosphate guanyltransferase-like protein [Acremonium chrysogenum ATCC 11550]
KFH47225.1	1.6591	0	0.0177	0.0177	0.0177	0.0177	0.0559	0.0177	Ran GTPase-activating protein-like protein [Acremonium chrysogenum ATCC 11550]
KFH47768.1	1.6591	0	0.0177	0.0177	0.0177	0.0177	0.0559	0.0177	Acetyl-CoA acetyltransferase-like protein [Acremonium chrysogenum ATCC 11550]
KFH48713.1	1.65906	0	0.02435	0.02435	0.02435	0.02435	0.0769	0.02435	Isopenicillin N epimerase component-like protein [Acremonium chrysogenum ATCC 11550]
KFH42034.1	1.65906	0	0.02435	0.02435	0.02435	0.02435	0.0769	0.02435	1H-3-hydroxy-4-oxoquinaldine 2,4-dioxygenase-like protein [Acremonium chrysogenum ATCC 11550]
KFH42198.1	1.65896	0	0.00665	0.00665	0.00665	0.00665	0.021	0.00665	Ubiquitin-activating enzyme E1-like protein [Acremonium chrysogenum ATCC 11550]
KFH46563.1	1.65996	0	0.02655	0.02655	0.02655	0.02655	0.0839	0.02655	hypothetical protein ACRE_026430 [Acremonium chrysogenum ATCC 11550]
KFH43627.1	1.65976	0	0.0332	0.0332	0.0332	0.0332	0.1049	0.0332	hypothetical protein ACRE_056060 [Acremonium chrysogenum ATCC 11550]
KFH47056.1	1.65953	0	0.0509	0.0509	0.0509	0.0509	0.1608	0.0509	Ubiquitin-conjugating enzyme E2-like protein [Acremonium chrysogenum ATCC 11550]
KFH41123.1	1.6644	0	0.0306	0.01325	0.01325	0.01325	0.042	0.01325	Phosphoenolpyruvate carboxykinase [ATP]-like protein [Acremonium chrysogenum ATCC 11550]
KFH41283.1	1.6561	0	0.0244	0.0244	0.0244	0.0244	0.0769	0.0244	putative nucleosome assembly protein-like protein [Acremonium chrysogenum ATCC 11550]
KFH43025.1	1.67079	0	0.02855	0.1077	0.0571	0.02855	0.0909	0.02855	putative oxidoreductase-like protein [Acremonium chrysogenum ATCC 11550]
KFH48798.1	1.68582	0	0.0204	0.2269	0.0857	0.1717	0.5524	0.1327	Elongation factor-like protein [Acremonium chrysogenum ATCC 11550]
KFH47765.1	1.68386	0	0.03265	0.03265	0.0653	0.03265	0.1049	0.03265	Orotate phosphoribosyltransferase-like protein [Acremonium chrysogenum ATCC 11550]
KFH40393.1	1.68791	0	0.01735	0.01735	0.0347	0.01735	0.0559	0.01735	3-ketoacyl-CoA thiolase, peroxisomal-like protein [Acremonium chrysogenum ATCC 11550]
KFH41655.1	1.71755	0	0.0612	0.1538	0.0816	0.1212	0.3986	0.0612	60S ribosomal protein L7-like protein [Acremonium chrysogenum ATCC 11550]
KFH47944.1	1.58791	0	0.0163	0.0163	0.0163	0.0163	0.049	0.0163	Eukaryotic translation initiation factor 3 subunit M-like protein [Acremonium chrysogenum ATCC 11550]
KFH45740.1	1.58496	0	0.007	0.007	0.007	0.007	0.021	0.007	Importin subunit beta-like protein [Acremonium chrysogenum ATCC 11550]
KFH46886.1	1.56289	0	0.0765	0.1654	0.1082	0.1515	0.4476	0.1684	Acyl-CoA dehydrogenase family member-like protein [Acremonium chrysogenum ATCC 11550]
KFH43460.1	1.5319	0	0.3367	0.4346	0.1347	0.3434	0.993	0.2653	5-methyltetrahydropteroyltriglutamate--homocysteine methyltransferase-like protein [Acremonium chrysogenum ATCC 11550]
KFH43590.1	1.86233	0	0.02115	0.0423	0.02115	0.02115	0.0769	0.02115	Prohibitin-like protein [Acremonium chrysogenum ATCC 11550]
KFH40609.1	1.86233	0	0.02115	0.02115	0.02115	0.02115	0.0769	0.02115	rRNA 2`-O-methyltransferase fibrillarin-like protein [Acremonium chrysogenum ATCC 11550]
KFH45387.1	1.86233	0	0.02115	0.02115	0.02115	0.02115	0.0769	0.02115	Succinate/fumarate mitochondrial transporter-like protein [Acremonium chrysogenum ATCC 11550]
KFH46088.1	1.86233	0	0.02115	0.02115	0.02115	0.02115	0.0769	0.02115	NADH-ubiquinone oxidoreductase 30.4 kDa subunit-like protein [Acremonium chrysogenum ATCC 11550]
KFH42049.1	1.86234	0	0.07115	0.07115	0.07115	0.07115	0.2587	0.07115	Mitochondrial import inner membrane translocase subunit-like protein [Acremonium chrysogenum ATCC 11550]
KFH46565.1	1.86229	0	0.0173	0.0173	0.0173	0.0173	0.0629	0.0173	aspartate-semialdehyde dehydrogenase-like protein [Acremonium chrysogenum ATCC 11550]
KFH42869.1	1.86241	0	0.0404	0.0404	0.0404	0.0404	0.1469	0.0404	altered inheritance of mitochondria protein-like protein [Acremonium chrysogenum ATCC 11550]
KFH48968.1	1.8624	0	0.03655	0.03655	0.03655	0.03655	0.1329	0.03655	54S ribosomal protein-like protein [Acremonium chrysogenum ATCC 11550]
KFH48774.1	1.86237	0	0.02885	0.02885	0.02885	0.02885	0.1049	0.02885	GrpE protein-like protein [Acremonium chrysogenum ATCC 11550]
KFH41200.1	1.8625	0	0.0077	0.0154	0.0077	0.0077	0.028	0.0077	hypothetical protein ACRE_080860 [Acremonium chrysogenum ATCC 11550]
KFH40738.1	1.8625	0	0.0077	0.0154	0.0077	0.0077	0.028	0.0077	3-isopropylmalate dehydratase-like protein [Acremonium chrysogenum ATCC 11550]
KFH41654.1	1.8625	0	0.0077	0.0077	0.0077	0.0077	0.028	0.0077	Eukaryotic translation initiation factor 3 subunit C-like protein [Acremonium chrysogenum ATCC 11550]
KFH41807.1	1.8625	0	0.0077	0.0077	0.0077	0.0077	0.028	0.0077	Heat shock protein-like protein [Acremonium chrysogenum ATCC 11550]
KFH42523.1	1.8625	0	0.01155	0.01155	0.01155	0.01155	0.042	0.01155	RNA-binding protein-like protein [Acremonium chrysogenum ATCC 11550]
KFH48493.1	1.8625	0	0.0077	0.0077	0.0077	0.0077	0.028	0.0077	Aminopeptidase-like protein [Acremonium chrysogenum ATCC 11550]
KFH43108.1	1.86182	0	0.06925	0.06925	0.06925	0.06925	0.2517	0.06925	Mitochondrial import inner membrane translocase subunit-like protein [Acremonium chrysogenum ATCC 11550]
KFH46732.1	1.86355	0	0.03075	0.03075	0.03075	0.03075	0.1119	0.03075	60S ribosomal protein-like protein [Acremonium chrysogenum ATCC 11550]
KFH42377.1	1.86355	0	0.03075	0.0615	0.03075	0.03075	0.1119	0.03075	succinyl-CoA ligase [GDP-forming] subunit beta-like protein [Acremonium chrysogenum ATCC 11550]
KFH43264.1	1.86295	0	0.06345	0.1269	0.06345	0.06345	0.2308	0.06345	NADH dehydrogenase [ubiquinone] iron-sulfur protein 5-B-like protein [Acremonium chrysogenum ATCC 11550]
KFH48628.1	1.86078	0	0.0231	0.0462	0.1143	0.0231	0.0839	0.0231	hypothetical protein ACRE_004270 [Acremonium chrysogenum ATCC 11550]
KFH44104.1	1.86043	0	0.01925	0.01925	0.01925	0.01925	0.0699	0.01925	Fructose-1,6-bisphosphatase-like protein [Acremonium chrysogenum ATCC 11550]
KFH46219.1	1.85992	0	0.0154	0.0154	0.0347	0.0154	0.0559	0.0154	putative nucleosome assembly protein-like protein [Acremonium chrysogenum ATCC 11550]
KFH41008.1	1.86876	0	0.00575	0.00575	0.00575	0.00575	0.021	0.00575	putative ATP-dependent helicase-like protein [Acremonium chrysogenum ATCC 11550]
KFH44702.1	1.848	0	0.051	0.0192	0.0102	0.0505	0.1818	0.0255	Long chain acyl-CoA synthetase 7, peroxisomal-like protein [Acremonium chrysogenum ATCC 11550]
KFH48607.1	1.84571	0	0.0175	0.0175	0.0175	0.0175	0.0629	0.0175	N-like protein [Acremonium chrysogenum ATCC 11550]
KFH47169.1	1.78055	0	0.0204	0.0615	0.0163	0.00815	0.028	0.00815	Peroxisomal hydratase-dehydrogenase-epimerase-like protein [Acremonium chrysogenum ATCC 11550]
KFH41280.1	1.77879	0	0.0102	0.0102	0.0204	0.0102	0.035	0.0102	Alkaline phosphatase H-like protein [Acremonium chrysogenum ATCC 11550]
KFH40631.1	1	0	0.0245	0.0245	0.0245	0.0245	0.049	0.0245	hypothetical protein ACRE_086740 [Acremonium chrysogenum ATCC 11550]
KFH40581.1	1	0	0.0105	0.0105	0.0105	0.0105	0.021	0.0105	hypothetical protein ACRE_087180 [Acremonium chrysogenum ATCC 11550]
KFH40642.1	1	0	0.03145	0.03145	0.03145	0.03145	0.0629	0.03145	hypothetical protein ACRE_086610 [Acremonium chrysogenum ATCC 11550]
KFH41036.1	1	0	0.04195	0.04195	0.04195	0.04195	0.0839	0.04195	Coiled-coil domain-containing protein-like protein [Acremonium chrysogenum ATCC 11550]
KFH41058.1	1	0	0.03845	0.03845	0.03845	0.03845	0.0769	0.03845	D-arabinitol 2-dehydrogenase [ribulose-forming]-like protein [Acremonium chrysogenum ATCC 11550]
KFH41552.1	1	0	0.007	0.007	0.007	0.007	0.014	0.007	Nuclear migration protein-like protein [Acremonium chrysogenum ATCC 11550]
KFH41903.1	1	0	0.0909	0.0909	0.0909	0.0909	0.1818	0.0909	NADH-ubiquinone oxidoreductase 12 kDa subunit-like protein [Acremonium chrysogenum ATCC 11550]
KFH42175.1	1	0	0.03495	0.03495	0.03495	0.03495	0.0699	0.03495	Zinc-type alcohol dehydrogenase-like protein PB24D3.08c-like protein [Acremonium chrysogenum ATCC 11550]
KFH43006.1	1	0	0.021	0.021	0.021	0.021	0.042	0.021	feruloyl esterase B-like protein [Acremonium chrysogenum ATCC 11550]
KFH43569.1	1	0	0.05245	0.05245	0.05245	0.05245	0.1049	0.05245	N,O-diacetylmuramidase-like protein [Acremonium chrysogenum ATCC 11550]
KFH43754.1	1	0	0.0105	0.0105	0.0105	0.0105	0.021	0.0105	Translation initiation factor IF-like protein [Acremonium chrysogenum ATCC 11550]
KFH43946.1	1	0	0.014	0.014	0.014	0.014	0.028	0.014	Transmembrane GTPase-like protein [Acremonium chrysogenum ATCC 11550]
KFH43972.1	1	0	0.021	0.021	0.021	0.021	0.042	0.021	L-ornithine 5-monooxygenase-like protein [Acremonium chrysogenum ATCC 11550]
KFH44527.1	1	0	0.03495	0.03495	0.03495	0.03495	0.0699	0.03495	Cysteine and histidine-rich domain-containing protein-like protein [Acremonium chrysogenum ATCC 11550]
KFH44561.1	1	0	0.0105	0.0105	0.0105	0.0105	0.021	0.0105	Vacuolar protein-sorting protein-like protein [Acremonium chrysogenum ATCC 11550]
KFH44641.1	1	0	0.1993	0.1993	0.1993	0.1993	0.3986	0.1993	Translation machinery-associated protein-like protein [Acremonium chrysogenum ATCC 11550]
KFH45093.1	1	0	0.021	0.021	0.021	0.021	0.042	0.021	hypothetical protein ACRE_041590 [Acremonium chrysogenum ATCC 11550]
KFH46073.1	1	0	0.05595	0.05595	0.05595	0.05595	0.1119	0.05595	hypothetical protein ACRE_030960 [Acremonium chrysogenum ATCC 11550]
KFH46286.1	1	0	0.02795	0.02795	0.02795	0.02795	0.0559	0.02795	rRNA-processing protein-like protein [Acremonium chrysogenum ATCC 11550]
KFH46352.1	1	0	0.05945	0.05945	0.05945	0.05945	0.1189	0.05945	Pre-rRNA-processing protein-like protein [Acremonium chrysogenum ATCC 11550]
KFH46419.1	1	0	0.03495	0.03495	0.03495	0.03495	0.0699	0.03495	NAD(P)H-dependent D-xylose reductase-like protein [Acremonium chrysogenum ATCC 11550]
KFH46599.1	1	0	0.0245	0.0245	0.0245	0.0245	0.049	0.0245	FAD-linked oxidoreductase-like protein [Acremonium chrysogenum ATCC 11550]
KFH46825.1	1	0	0.0175	0.0175	0.0175	0.0175	0.035	0.0175	hypothetical protein ACRE_023430 [Acremonium chrysogenum ATCC 11550]
KFH47036.1	1	0	0.0839	0.0839	0.0839	0.0839	0.1678	0.0839	hypothetical protein ACRE_021350 [Acremonium chrysogenum ATCC 11550]
KFH47136.1	1	0	0.021	0.021	0.021	0.021	0.042	0.021	Pisatin demethylase-like protein [Acremonium chrysogenum ATCC 11550]
KFH47636.1	1	0	0.007	0.007	0.007	0.007	0.014	0.007	hypothetical protein ACRE_014710 [Acremonium chrysogenum ATCC 11550]
KFH48117.1	1	0	0.02795	0.02795	0.02795	0.02795	0.0559	0.02795	Argininosuccinate synthase-like protein [Acremonium chrysogenum ATCC 11550]
KFH48123.1	1	0	0.04545	0.04545	0.04545	0.04545	0.0909	0.04545	endonuclease-like protein [Acremonium chrysogenum ATCC 11550]
KFH48272.1	1	0	0.03495	0.03495	0.03495	0.03495	0.0699	0.03495	Sec14 cytosolic factor-like protein [Acremonium chrysogenum ATCC 11550]
KFH48455.1	1	0	0.03845	0.03845	0.03845	0.03845	0.0769	0.03845	hypothetical protein ACRE_006050 [Acremonium chrysogenum ATCC 11550]
KFH48698.1	1	0	0.02795	0.02795	0.02795	0.02795	0.0559	0.02795	putative NADPH dehydrogenase-like protein [Acremonium chrysogenum ATCC 11550]
KFH48859.1	1	0	0.04195	0.04195	0.04195	0.04195	0.0839	0.04195	enoyl-CoA hydratase-like protein [Acremonium chrysogenum ATCC 11550]
KFH48901.1	1	0	0.021	0.021	0.021	0.021	0.042	0.021	T-complex protein 1 subunit theta-like protein [Acremonium chrysogenum ATCC 11550]
KFH47412.1	1.08854	0	0.01975	0.01975	0.01975	0.01975	0.042	0.01975	Importin subunit alpha-like protein [Acremonium chrysogenum ATCC 11550]
KFH43458.1	1.08854	0	0.01975	0.01975	0.01975	0.01975	0.042	0.01975	Threonine synthase-like protein [Acremonium chrysogenum ATCC 11550]
KFH48807.1	1.08699	0	0.0362	0.0362	0.0362	0.0362	0.0769	0.0362	vesicular-fusion protein-like protein [Acremonium chrysogenum ATCC 11550]
KFH47784.1	1.09219	0	0.00985	0.00985	0.00985	0.00985	0.021	0.00985	hypothetical protein ACRE_014550 [Acremonium chrysogenum ATCC 11550]
KFH41470.1	1.17509	0	0.0093	0.0093	0.0093	0.0093	0.021	0.0093	Leucine--tRNA ligase, cytoplasmic-like protein [Acremonium chrysogenum ATCC 11550]
KFH42353.1	1.16993	0	0.0612	0.15	0.0245	0.1212	0.2727	0.0612	40S ribosomal protein S0-like protein [Acremonium chrysogenum ATCC 11550]
KFH43395.1	1.13472	0	0.1786	0.4269	0.2265	0.3535	0.7762	0.2857	40S ribosomal protein S5-like protein [Acremonium chrysogenum ATCC 11550]
KFH41475.1	1.20701	0	0.01155	0.0231	0.01155	0.0606	0.1399	0.102	hypothetical protein ACRE_078230 [Acremonium chrysogenum ATCC 11550]
KFH43530.1	1.2068	0	0.1582	0.1192	0.0306	0.1515	0.3497	0.1582	Cytochrome b-c1 complex subunit Rieske-like protein [Acremonium chrysogenum ATCC 11550]
KFH47987.1	1.22443	0	0.0867	0.2346	0.1	0.0808	0.1888	0.0867	ATP-dependent RNA helicase-like protein [Acremonium chrysogenum ATCC 11550]
KFH48112.1	1.24696	0	0.00715	0.00715	0.0143	0.0707	0.1678	0.0765	Tubulin alpha chain-like protein [Acremonium chrysogenum ATCC 11550]
KFH44321.1	1.24215	0	0.04195	0.1	0.2041	0.1212	0.2867	0.2092	Adenylate kinase-like protein [Acremonium chrysogenum ATCC 11550]
KFH43392.1	1.33815	0	0.9439	0.7115	0.2204	0.697	1.7622	0.352	ADP,ATP carrier protein-like protein [Acremonium chrysogenum ATCC 11550]
KFH46938.1	1.33017	0	0.0969	0.1615	0.2061	0.1919	0.4825	0.2143	Peroxiredoxin-like protein [Acremonium chrysogenum ATCC 11550]
KFH45608.1	1.28459	0	0.2653	0.0885	0.5082	0.5253	1.2797	0.9337	60S ribosomal protein-like protein [Acremonium chrysogenum ATCC 11550]
KFH43567.1	1.39254	0	0.1224	0.2077	0.398	0.2424	0.6364	0.4643	Nascent polypeptide-associated complex subunit beta-like protein [Acremonium chrysogenum ATCC 11550]
KFH45732.1	1.3874	0	0.0459	0.1538	0.0816	0.0909	0.2378	0.148	Aconitate hydratase-like protein [Acremonium chrysogenum ATCC 11550]
KFH42907.1	1.41708	0	0.1429	0.2423	0.2204	0.2828	0.7552	0.1429	Histone H2A-like protein [Acremonium chrysogenum ATCC 11550]
KFH46345.1	1.45491	0	0.2908	5.3154	44.6367	0.1454	0.3986	0.1454	Glucose-repressible gene protein-like protein [Acremonium chrysogenum ATCC 11550]
KFH46285.1	1.44358	0	0.2296	0.1731	0.1755	0.2828	0.7692	0.2296	40S ribosomal protein S1-like protein [Acremonium chrysogenum ATCC 11550]
KFH42867.1	1.86233	1.40734	0.0561	0.0423	0.0776	0.02115	0.0769	0.0561	Succinate dehydrogenase [ubiquinone] iron-sulfur subunit-like protein [Acremonium chrysogenum ATCC 11550]
KFH41851.1	1.86233	1.40734	0.02115	0.0423	0.049	0.02115	0.0769	0.0561	Mitochondrial acidic protein-like protein [Acremonium chrysogenum ATCC 11550]
KFH44976.1	1.86235	1.40708	0.0663	0.1731	0.1306	0.025	0.0909	0.0663	60S ribosomal protein L6-B-like protein [Acremonium chrysogenum ATCC 11550]
KFH46576.1	1.8625	1.40564	0.01155	0.0231	0.01155	0.01155	0.042	0.0306	Malate synthase-like protein [Acremonium chrysogenum ATCC 11550]
KFH42074.1	1.8625	1.40564	0.00385	0.0077	0.00385	0.00385	0.014	0.0102	Sulfite reductase [NADPH] subunit beta-like protein [Acremonium chrysogenum ATCC 11550]
KFH48702.1	1.85992	1.40564	0.0154	0.0154	0.0154	0.0154	0.0559	0.0408	putative branched-chain-amino-acid aminotransferase-like protein [Acremonium chrysogenum ATCC 11550]
KFH42006.1	1.85992	1.40564	0.0154	0.0154	0.0154	0.0154	0.0559	0.0408	Mannose-6-phosphate isomerase-like protein [Acremonium chrysogenum ATCC 11550]
KFH46388.1	1.86305	1.40877	0.0519	0.1038	0.1265	0.0519	0.1888	0.1378	cytochrome b5-like protein [Acremonium chrysogenum ATCC 11550]
KFH43931.1	1.86235	1.40817	0.05	0.1	0.1184	0.05	0.1818	0.1327	60S ribosomal protein-like protein [Acremonium chrysogenum ATCC 11550]
KFH47921.1	1.86518	1.40832	0.01345	0.0269	0.01345	0.01345	0.049	0.0357	Eukaryotic translation initiation factor 2 subunit gamma-like protein [Acremonium chrysogenum ATCC 11550]
KFH42423.1	1.8757	1.42074	0.0846	0.1692	0.2163	0.202	0.7413	0.5408	Translationally-controlled tumor protein-like protein [Acremonium chrysogenum ATCC 11550]
KFH42557.1	1.77728	1.32271	0.0459	0.01835	0.0367	0.01835	0.0629	0.0459	Pyruvate dehydrogenase E1 component subunit beta-like protein [Acremonium chrysogenum ATCC 11550]
KFH43115.1	1.51778	1.44994	0.8929	0.7885	0.8286	0.6667	1.9091	1.8214	Malate dehydrogenase, cytoplasmic-like protein [Acremonium chrysogenum ATCC 11550]
KFH40282.1	1.46935	1.42984	0.0459	0.0962	0.0857	0.0909	0.2517	0.2449	Phosphoglycerate kinase-like protein [Acremonium chrysogenum ATCC 11550]
KFH48030.1	1.38519	1.49799	0.1122	0.1885	0.251	0.2222	0.5804	0.6276	40S ribosomal protein-like protein [Acremonium chrysogenum ATCC 11550]
KFH43168.1	1.45538	1	0.0357	0.0357	0.0357	0.0357	0.0979	0.0714	putative triosephosphate isomerase-like protein [Acremonium chrysogenum ATCC 11550]
KFH45424.1	1.45514	1	0.0306	0.0306	0.0306	0.0306	0.0839	0.0612	hypothetical protein ACRE_037500 [Acremonium chrysogenum ATCC 11550]
KFH41787.1	1.4548	1	0.0255	0.0255	0.0255	0.0255	0.0699	0.051	hypothetical protein ACRE_074760 [Acremonium chrysogenum ATCC 11550]
KFH45222.1	1.45457	1	0.02295	0.02295	0.0612	0.02295	0.0629	0.0459	Glutamine synthetase-like protein [Acremonium chrysogenum ATCC 11550]
KFH43330.1	1.45686	1	0.0153	0.0153	0.0153	0.0153	0.042	0.0306	Ribosome-associated complex subunit-like protein [Acremonium chrysogenum ATCC 11550]
KFH42621.1	1.45686	1	0.01785	0.01785	0.01785	0.01785	0.049	0.0357	hypothetical protein ACRE_066460 [Acremonium chrysogenum ATCC 11550]
KFH45822.1	1.45686	1	0.0153	0.0731	0.0531	0.0153	0.042	0.0306	Isocitrate lyase-like protein [Acremonium chrysogenum ATCC 11550]
KFH42187.1	1.48193	1.02711	0.5561	2.05	7.9612	2.0404	5.6993	4.1582	hypothetical protein ACRE_070710 [Acremonium chrysogenum ATCC 11550]
KFH47940.1	1.53805	1.08326	0.1541	0.9308	0.3082	0.3636	1.0559	0.7704	ATPase inhibitor-like protein [Acremonium chrysogenum ATCC 11550]
KFH46144.1	1.39555	1.15223	0.05715	0.1731	0.1143	0.2525	0.6643	0.5612	Woronin body major protein-like protein [Acremonium chrysogenum ATCC 11550]
KFH44489.1	1.6644	1.20754	0.01325	0.01325	0.01325	0.01325	0.042	0.0306	PWWP domain-containing protein-like protein [Acremonium chrysogenum ATCC 11550]
KFH41693.1	1.6644	1.20754	0.01325	0.01325	0.01325	0.01325	0.042	0.0306	Beta-apo-4`-carotenal oxygenase-like protein [Acremonium chrysogenum ATCC 11550]
KFH46455.1	1.6644	1.20754	0.01325	0.01325	0.01325	0.01325	0.042	0.0306	Acetamidase-like protein [Acremonium chrysogenum ATCC 11550]
KFH45828.1	1.66144	1.20573	0.0398	0.0398	0.0398	0.0398	0.1259	0.0918	hypothetical protein ACRE_033180 [Acremonium chrysogenum ATCC 11550]
KFH44572.1	1.66072	1.20545	0.0663	0.02875	0.02875	0.02875	0.0909	0.0663	Ribose-5-phosphate isomerase-like protein [Acremonium chrysogenum ATCC 11550]
KFH43157.1	1.40248	1.77452	0.6378	0.7885	0.9388	0.2222	0.5874	0.7602	Malate dehydrogenase-like protein [Acremonium chrysogenum ATCC 11550]
KFH46427.1	1.2249	1.83404	0.0329	0.0329	0.0329	0.0329	0.0769	0.1173	Glucose-6-phosphate 1-epimerase-like protein [Acremonium chrysogenum ATCC 11550]
KFH46012.1	1	1.67114	0.0769	0.6385	0.4571	0.0769	0.1538	0.2449	Ubiquitin-40S ribosomal protein-like protein [Acremonium chrysogenum ATCC 11550]
KFH44973.1	3.91488	0	0.102	0.0204	0.0408	0.0204	0.3077	0.0204	ADP-ribosylation factor-like protein [Acremonium chrysogenum ATCC 11550]
KFH47282.1	3.91441	0	0.0102	0.1346	0.0204	0.0102	0.1538	0.0102	Cytochrome c1, heme protein-like protein [Acremonium chrysogenum ATCC 11550]
KFH43286.1	3.90239	0	0.02245	0.0846	0.0449	0.02245	0.3357	0.02245	Calmodulin-like protein [Acremonium chrysogenum ATCC 11550]
KFH42764.1	3.8872	0	0.03025	0.03025	0.03025	0.03025	0.4476	0.03025	hypothetical protein ACRE_064580 [Acremonium chrysogenum ATCC 11550]
KFH42585.1	3.94061	0	0.0296	0.1115	0.0592	0.0296	0.4545	0.0296	60S ribosomal protein L34-B-like protein [Acremonium chrysogenum ATCC 11550]
KFH42000.1	3.93772	0	0.1071	0.0808	0.0429	0.02145	0.3287	0.02145	Monothiol glutaredoxin-like protein [Acremonium chrysogenum ATCC 11550]
KFH48632.1	3.7589	0	0.0093	0.0093	0.0093	0.0093	0.1259	0.0093	putative RNA-binding protein-like protein [Acremonium chrysogenum ATCC 11550]
KFH42616.1	3.74282	0	0.01045	0.01045	0.01045	0.01045	0.1399	0.01045	voltage-gated potassium channel subunit beta-like protein [Acremonium chrysogenum ATCC 11550]
KFH47053.1	4.00371	0	0.0388	0.1462	0.0776	0.0388	0.6224	0.0388	40S ribosomal protein S9-like protein [Acremonium chrysogenum ATCC 11550]
KFH40697.1	3.99271	0	0.1735	0.3038	0.0694	0.0347	0.5524	0.0347	Cytochrome c-like protein [Acremonium chrysogenum ATCC 11550]
KFH47916.1	4.09288	0	0.025	0.05	0.2143	0.025	0.4266	0.025	14-3-3 protein-like protein [Acremonium chrysogenum ATCC 11550]
KFH42292.1	3.52438	0	0.01155	0.01155	0.01155	0.01155	0.1329	0.01155	Aspartate--tRNA ligase, cytoplasmic-like protein [Acremonium chrysogenum ATCC 11550]
KFH43951.1	3.52414	0	0.1224	0.3423	0.1082	0.0541	0.6224	0.0541	40S ribosomal protein-like protein [Acremonium chrysogenum ATCC 11550]
KFH45177.1	3.5047	0	0.0816	0.0308	0.0154	0.0154	0.1748	0.0154	Short/branched chain specific acyl-CoA dehydrogenase-like protein [Acremonium chrysogenum ATCC 11550]
KFH41251.1	3.47941	0	0.00815	0.00815	0.0163	0.00815	0.0909	0.00815	Cell division control protein-like protein [Acremonium chrysogenum ATCC 11550]
KFH41009.1	3.58324	0	0.007	0.007	0.007	0.007	0.0839	0.007	2-isopropylmalate synthase-like protein [Acremonium chrysogenum ATCC 11550]
KFH45545.1	3.39366	0	0.0153	0.0577	0.0306	0.0153	0.1608	0.0153	2-methylcitrate synthase-like protein [Acremonium chrysogenum ATCC 11550]
KFH48013.1	4.44539	0	0.0061	0.0231	0.0122	0.0061	0.1329	0.0061	Phosphoglucomutase-like protein [Acremonium chrysogenum ATCC 11550]
KFH46363.1	4.39601	0	0.00465	0.0346	0.00465	0.00465	0.0979	0.00465	Polyadenylate-binding protein, cytoplasmic and nuclear-like protein [Acremonium chrysogenum ATCC 11550]
KFH46222.1	4.3223	0	0.03845	0.03845	0.03845	0.03845	0.7692	0.03845	Tropomyosin-like protein [Acremonium chrysogenum ATCC 11550]
KFH42857.1	4.3209	0	0.007	0.007	0.007	0.007	0.1399	0.007	Protein arg-like protein [Acremonium chrysogenum ATCC 11550]
KFH43912.1	4.556	0	0.01635	0.01635	0.0327	0.01635	0.3846	0.01635	hypothetical protein ACRE_053280 [Acremonium chrysogenum ATCC 11550]
KFH45295.1	4.51124	0	0.0092	0.0092	0.0184	0.0092	0.2098	0.0092	Bifunctional protein-like protein [Acremonium chrysogenum ATCC 11550]
KFH43707.1	4.71386	0	0.02345	0.02345	0.0469	0.02345	0.6154	0.02345	Myosin regulatory light chain-like protein [Acremonium chrysogenum ATCC 11550]
KFH44798.1	5.31342	0	0.102	0.3423	0.0204	0.0102	0.4056	0.0102	hypothetical protein ACRE_044260 [Acremonium chrysogenum ATCC 11550]
KFH43548.1	5.2848	0	0.00305	0.0231	0.0061	0.00305	0.1189	0.00305	Elongation factor-like protein [Acremonium chrysogenum ATCC 11550]
KFH42185.1	5.03055	0	0.0092	0.0092	0.0184	0.0092	0.3007	0.0092	Glutathione S-transferase omega-like protein [Acremonium chrysogenum ATCC 11550]
KFH48621.1	4.49118	2.31991	0.0357	0.0538	0.0143	0.00715	0.1608	0.0357	ATP-citrate synthase subunit-like protein [Acremonium chrysogenum ATCC 11550]
KFH48056.1	4.50433	2.24138	0.0151	0.2731	0.1	0.0151	0.3427	0.0714	ATP synthase subunit-like protein [Acremonium chrysogenum ATCC 11550]
KFH48595.1	4.30593	2.32193	0.0898	0.6077	0.1796	0.0898	1.7762	0.449	Cytochrome c oxidase subunit 6B-like protein [Acremonium chrysogenum ATCC 11550]
KFH42850.1	4.47594	2.4931	0.0154	0.0308	0.0347	0.0154	0.3427	0.0867	Obg-like ATPase-like protein [Acremonium chrysogenum ATCC 11550]
KFH46915.1	5.05536	2.31991	0.0714	0.0143	0.0286	0.0143	0.4755	0.0714	6-phosphogluconate phosphatase-like protein [Acremonium chrysogenum ATCC 11550]
KFH40231.1	3.92608	1.54037	0.11225	0.65	0.2245	0.11225	1.7063	0.3265	60S ribosomal protein-like protein [Acremonium chrysogenum ATCC 11550]
KFH42500.1	3.78127	1.40645	0.04425	0.0885	0.2673	0.04425	0.6084	0.1173	40S ribosomal protein-like protein [Acremonium chrysogenum ATCC 11550]
KFH48634.1	4.10362	1.40734	0.0561	0.1423	0.0469	0.02115	0.3636	0.0561	Pyridoxine biosynthesis protein-like protein [Acremonium chrysogenum ATCC 11550]
KFH41508.1	4.62526	1	0.00765	0.00765	0.0469	0.00765	0.1888	0.0153	alpha/beta-glucosidase-like protein [Acremonium chrysogenum ATCC 11550]
KFH40388.1	4.23296	1	0.0714	0.1923	0.1449	0.0357	0.6713	0.0714	60S ribosomal protein L2-like protein [Acremonium chrysogenum ATCC 11550]
KFH40503.1	0	1	0.0153	0.0153	0.0153	0.0153	0.0153	0.0306	putative HC-toxin efflux carrier-like protein [Acremonium chrysogenum ATCC 11550]
KFH40315.1	0	1	0.0842	0.0842	0.0842	0.0842	0.0842	0.1684	hypothetical protein ACRE_090260 [Acremonium chrysogenum ATCC 11550]
KFH40871.1	0	1	0.0306	0.0306	0.0306	0.0306	0.0306	0.0612	Glutathione S-transferase-like protein [Acremonium chrysogenum ATCC 11550]
KFH40991.1	0	1	0.02805	0.02805	0.02805	0.02805	0.02805	0.0561	Rhodomycin D methylesterase-like protein [Acremonium chrysogenum ATCC 11550]
KFH41153.1	0	1	0.01785	0.01785	0.01785	0.01785	0.01785	0.0357	Aminopeptidase Y-like protein [Acremonium chrysogenum ATCC 11550]
KFH41185.1	0	1	0.0255	0.0255	0.0255	0.0255	0.0255	0.051	Vacuolar protein sorting-associated protein-like protein [Acremonium chrysogenum ATCC 11550]
KFH41279.1	0	1	0.0204	0.0204	0.0204	0.0204	0.0204	0.0408	mannosyltransferase-like protein [Acremonium chrysogenum ATCC 11550]
KFH41314.1	0	1	0.0306	0.0306	0.0306	0.0306	0.0306	0.0612	Rhomboid protein-like protein [Acremonium chrysogenum ATCC 11550]
KFH41360.1	0	1	0.0204	0.0204	0.0204	0.0204	0.0204	0.0408	Cystathionine gamma-lyase-like protein [Acremonium chrysogenum ATCC 11550]
KFH41491.1	0	1	0.074	0.074	0.074	0.074	0.074	0.148	V-type proton ATPase subunit G-like protein [Acremonium chrysogenum ATCC 11550]
KFH41535.1	0	1	0.0306	0.0306	0.0306	0.0306	0.0306	0.0612	hypothetical protein ACRE_077260 [Acremonium chrysogenum ATCC 11550]
KFH41685.1	0	1	0.04845	0.04845	0.04845	0.04845	0.04845	0.0969	hypothetical protein ACRE_075790 [Acremonium chrysogenum ATCC 11550]
KFH41820.1	0	1	0.08165	0.08165	0.08165	0.08165	0.08165	0.1633	hypothetical protein ACRE_074550 [Acremonium chrysogenum ATCC 11550]
KFH41874.1	0	1	0.0255	0.0255	0.0255	0.0255	0.0255	0.051	Glutathione S-transferase omega-like-like protein [Acremonium chrysogenum ATCC 11550]
KFH41881.1	0	1	0.00765	0.00765	0.00765	0.00765	0.00765	0.0153	hypothetical protein ACRE_073930 [Acremonium chrysogenum ATCC 11550]
KFH42149.1	0	1	0.01275	0.01275	0.01275	0.01275	0.01275	0.0255	Ferric/cupric reductase transmembrane component-like protein [Acremonium chrysogenum ATCC 11550]
KFH42265.1	0	1	0.0051	0.0051	0.0051	0.0051	0.0051	0.0102	hypothetical protein ACRE_070170 [Acremonium chrysogenum ATCC 11550]
KFH42309.1	0	1	0.0357	0.0357	0.0357	0.0357	0.0357	0.0714	Proliferating cell nuclear antigen-like protein [Acremonium chrysogenum ATCC 11550]
KFH42347.1	0	1	0.03315	0.03315	0.03315	0.03315	0.03315	0.0663	hypothetical protein ACRE_069180 [Acremonium chrysogenum ATCC 11550]
KFH42395.1	0	1	0.0255	0.0255	0.0255	0.0255	0.0255	0.051	putative 2-hydroxyacid dehydrogenase-like protein [Acremonium chrysogenum ATCC 11550]
KFH42543.1	0	1	0.0689	0.0689	0.0689	0.0689	0.0689	0.1378	Acetamidase-like protein [Acremonium chrysogenum ATCC 11550]
KFH42553.1	0	1	0.0204	0.0204	0.0204	0.0204	0.0204	0.0408	SWIRM domain-containing protein-like protein [Acremonium chrysogenum ATCC 11550]
KFH42812.1	0	1	0.03315	0.03315	0.03315	0.03315	0.03315	0.0663	hypothetical protein ACRE_064290 [Acremonium chrysogenum ATCC 11550]
KFH43268.1	0	1	0.0255	0.0255	0.0255	0.0255	0.0255	0.051	Myb-like DNA-binding protein myb-like protein [Acremonium chrysogenum ATCC 11550]
KFH43461.1	0	1	0.0153	0.0153	0.0153	0.0153	0.0153	0.0306	hypothetical protein ACRE_058010 [Acremonium chrysogenum ATCC 11550]
KFH43596.1	0	1	0.0612	0.0612	0.0612	0.0612	0.0612	0.1224	Translation machinery-associated protein-like protein [Acremonium chrysogenum ATCC 11550]
KFH43714.1	0	1	0.02295	0.02295	0.02295	0.02295	0.02295	0.0459	Cell division control protein-like protein [Acremonium chrysogenum ATCC 11550]
KFH43808.1	0	1	0.0204	0.0204	0.0204	0.0204	0.0204	0.0408	Ribosomal N-lysine methyltransferase-like protein [Acremonium chrysogenum ATCC 11550]
KFH43833.1	0	1	0.03825	0.03825	0.03825	0.03825	0.03825	0.0765	40S ribosomal protein S11-B-like protein [Acremonium chrysogenum ATCC 11550]
KFH43905.1	0	1	0.0561	0.0561	0.0561	0.0561	0.0561	0.1122	hypothetical protein ACRE_053240 [Acremonium chrysogenum ATCC 11550]
KFH44020.1	0	1	0.04845	0.04845	0.04845	0.04845	0.04845	0.0969	Non-canonical purine NTP phosphatase-like protein [Acremonium chrysogenum ATCC 11550]
KFH44354.1	0	1	0.00255	0.00255	0.00255	0.00255	0.00255	0.0051	Neurofibromin-like protein [Acremonium chrysogenum ATCC 11550]
KFH44365.1	0	1	0.0153	0.0153	0.0153	0.0153	0.0153	0.0306	Apoptosis-inducing factor-like protein [Acremonium chrysogenum ATCC 11550]
KFH44810.1	0	1	0.02295	0.02295	0.02295	0.02295	0.02295	0.0459	Alkylglycerol monooxygenase-like protein [Acremonium chrysogenum ATCC 11550]
KFH44893.1	0	1	0.02295	0.02295	0.02295	0.02295	0.02295	0.0459	D-amino-acid oxidase-like protein [Acremonium chrysogenum ATCC 11550]
KFH45129.1	0	1	0.00255	0.00255	0.00255	0.00255	0.00255	0.0051	Nonribosomal peptide synthetase-like protein [Acremonium chrysogenum ATCC 11550]
KFH45230.1	0	1	0.01275	0.01275	0.01275	0.01275	0.01275	0.0255	hypothetical protein ACRE_039650 [Acremonium chrysogenum ATCC 11550]
KFH45445.1	0	1	0.051	0.051	0.4	0.051	0.051	0.102	hypothetical protein ACRE_037560 [Acremonium chrysogenum ATCC 11550]
KFH45480.1	0	1	0.0255	0.0255	0.0255	0.0255	0.0255	0.051	hypothetical protein ACRE_036660 [Acremonium chrysogenum ATCC 11550]
KFH45497.1	0	1	0.0051	0.0051	0.0051	0.0051	0.0051	0.0102	DNA-directed RNA polymerase II subunit-like protein [Acremonium chrysogenum ATCC 11550]
KFH45683.1	0	1	0.00765	0.00765	0.00765	0.00765	0.00765	0.0153	Leptomycin B resistance protein-like protein [Acremonium chrysogenum ATCC 11550]
KFH45743.1	0	1	0.02295	0.02295	0.02295	0.02295	0.02295	0.0459	hypothetical protein ACRE_034440 [Acremonium chrysogenum ATCC 11550]
KFH45786.1	0	1	0.00765	0.00765	0.00765	0.00765	0.00765	0.0153	Calcium-transporting ATPase sarcoplasmic/endoplasmic reticulum-like protein [Acremonium chrysogenum ATCC 11550]
KFH45873.1	0	1	0.05355	0.05355	0.2388	0.05355	0.05355	0.1071	hypothetical protein ACRE_032980 [Acremonium chrysogenum ATCC 11550]
KFH45902.1	0	1	0.0204	0.0204	0.0204	0.0204	0.0204	0.0408	Septin-like protein [Acremonium chrysogenum ATCC 11550]
KFH45922.1	0	1	0.02295	0.02295	0.02295	0.02295	0.02295	0.0459	4-hydroxy-2-oxoglutarate aldolase-like protein [Acremonium chrysogenum ATCC 11550]
KFH46007.1	0	1	0.0153	0.0153	0.0153	0.0153	0.0153	0.0306	Altered inheritance of mitochondria protein-like protein [Acremonium chrysogenum ATCC 11550]
KFH46074.1	0	1	0.0255	0.0255	0.0255	0.0255	0.0255	0.051	Acetyl esterase-like protein [Acremonium chrysogenum ATCC 11550]
KFH46389.1	0	1	0.17345	0.17345	0.17345	0.17345	0.17345	0.3469	hypothetical protein ACRE_028370 [Acremonium chrysogenum ATCC 11550]
KFH46713.1	0	1	0.00765	0.00765	0.00765	0.00765	0.00765	0.0153	Glycerophosphodiester phosphodiesterase-like protein [Acremonium chrysogenum ATCC 11550]
KFH46933.1	0	1	0.00765	0.00765	0.00765	0.00765	0.00765	0.0153	DNA repair protein-like protein [Acremonium chrysogenum ATCC 11550]
KFH46967.1	0	1	0.0102	0.0102	0.0102	0.0102	0.0102	0.0204	putative MscS family protein -like protein [Acremonium chrysogenum ATCC 11550]
KFH47464.1	0	1	0.03825	0.03825	0.03825	0.03825	0.03825	0.0765	hypothetical protein ACRE_016800 [Acremonium chrysogenum ATCC 11550]
KFH47528.1	0	1	0.00765	0.00765	0.00765	0.00765	0.00765	0.0153	Regulatory protein-like protein [Acremonium chrysogenum ATCC 11550]
KFH47621.1	0	1	0.0102	0.0102	0.0102	0.0102	0.0102	0.0204	putative transcriptional regulatory protein-like protein [Acremonium chrysogenum ATCC 11550]
KFH47800.1	0	1	0.0408	0.0408	0.0408	0.0408	0.0408	0.0816	putative coiled-coil domain-containing protein [Acremonium chrysogenum ATCC 11550]
KFH47849.1	0	1	0.00765	0.00765	0.00765	0.00765	0.00765	0.0153	putative SWI/SNF-related matrix-associated actin-dependent regulator of chromatin subfamily A member-like-like protein [Acremonium chrysogenum ATCC 11550]
KFH47876.1	0	1	0.00765	0.00765	0.00765	0.00765	0.00765	0.0153	hypothetical protein ACRE_011880 [Acremonium chrysogenum ATCC 11550]
KFH48043.1	0	1	0.0153	0.0153	0.0153	0.0153	0.0153	0.0306	Nucleolar protein-like protein [Acremonium chrysogenum ATCC 11550]
KFH48091.1	0	1	0.0051	0.0051	0.0051	0.0051	0.0051	0.0102	MAP kinase kinase kinase-like protein [Acremonium chrysogenum ATCC 11550]
KFH48125.1	0	1	0.01275	0.01275	0.01275	0.01275	0.01275	0.0255	F-box/LRR-repeat protein-like protein [Acremonium chrysogenum ATCC 11550]
KFH48237.1	0	1	0.0051	0.0051	0.0051	0.0051	0.0051	0.0102	DNA-like protein [Acremonium chrysogenum ATCC 11550]
KFH48574.1	0	1	0.0459	0.0459	0.0459	0.0459	0.0459	0.0918	hypothetical protein ACRE_006390 [Acremonium chrysogenum ATCC 11550]
KFH48610.1	0	1	0.0255	0.0255	0.0255	0.0255	0.0255	0.051	hypothetical protein ACRE_003750 [Acremonium chrysogenum ATCC 11550]
KFH48758.1	0	1	0.0102	0.0102	0.0102	0.0102	0.0102	0.0204	hypothetical protein ACRE_004700 [Acremonium chrysogenum ATCC 11550]
KFH48763.1	0	1	0.0153	0.0153	0.0153	0.0153	0.0153	0.0306	putative carboxypeptidase-like protein [Acremonium chrysogenum ATCC 11550]
KFH42312.1	0	1.0327	0.01745	0.01745	0.01745	0.01745	0.01745	0.0357	RNA-binding protein-like protein [Acremonium chrysogenum ATCC 11550]
KFH43669.1	0	1.20645	0.0221	0.0221	0.0221	0.0221	0.0221	0.051	Porphobilinogen deaminase-like protein [Acremonium chrysogenum ATCC 11550]
KFH41559.1	0	1.20645	0.0221	0.0221	0.0221	0.0221	0.0221	0.051	voltage-gated potassium channel subunit beta-like protein [Acremonium chrysogenum ATCC 11550]
KFH44216.1	0	1.20573	0.0199	0.0199	0.0199	0.0199	0.0199	0.0459	Alkaline proteinase-like protein [Acremonium chrysogenum ATCC 11550]
KFH40467.1	0	1.20545	0.02875	0.02875	0.02875	0.02875	0.02875	0.0663	Isopentenyl-diphosphate Delta-isomerase-like protein [Acremonium chrysogenum ATCC 11550]
KFH42890.1	0	1.20754	0.01325	0.01325	0.01325	0.01325	0.01325	0.0306	Adenylosuccinate lyase-like protein [Acremonium chrysogenum ATCC 11550]
KFH40633.1	0	1.22534	0.01745	0.01745	0.01745	0.01745	0.01745	0.0408	Pyrimidine-specific ribonucleoside hydrolase-like protein [Acremonium chrysogenum ATCC 11550]
KFH47390.1	0	1.19522	0.0245	0.0245	0.049	0.0245	0.0245	0.0561	NmrA-like family domain-containing protein-like protein [Acremonium chrysogenum ATCC 11550]
KFH42829.1	0	1.18995	0.3571	0.5692	0.3857	0.5859	0.9091	1.3367	Enolase-like protein [Acremonium chrysogenum ATCC 11550]
KFH46140.1	0	1.18378	0.0449	0.0449	0.0898	0.0449	0.0449	0.102	NADH-ubiquinone oxidoreductase 21.3 kDa subunit-like protein [Acremonium chrysogenum ATCC 11550]
KFH46842.1	0	1.17007	0.0561	0.0423	0.1	0.1111	0.1538	0.25	Guanine nucleotide-binding protein subunit beta-like protein [Acremonium chrysogenum ATCC 11550]
KFH46918.1	0	1.13327	0.1327	0.0654	0.0735	0.0186	0.0186	0.0408	Phosphoserine aminotransferase-like protein [Acremonium chrysogenum ATCC 11550]
KFH41606.1	0	1.11302	0.0346	0.0346	0.3408	0.3939	0.6434	0.852	hypothetical protein ACRE_076790 [Acremonium chrysogenum ATCC 11550]
KFH48879.1	0	1.40752	0.0481	0.0962	0.0481	0.0481	0.0481	0.1276	Single-stranded DNA-binding protein-like protein [Acremonium chrysogenum ATCC 11550]
KFH45188.1	0	1.4072	0.1224	0.0923	0.1102	0.04615	0.04615	0.1224	Thioredoxin-like protein [Acremonium chrysogenum ATCC 11550]
KFH45965.1	0	1.40799	0.05385	0.1077	0.1327	0.05385	0.05385	0.1429	40S ribosomal protein-like protein [Acremonium chrysogenum ATCC 11550]
KFH43165.1	0	1.40564	0.01155	0.01155	0.01155	0.01155	0.01155	0.0306	Dihydroxyacetone kinase-like protein [Acremonium chrysogenum ATCC 11550]
KFH40627.1	0	1.39631	0.05235	0.05235	0.05235	0.05235	0.05235	0.1378	putative trans-sulfuration enzyme-like protein [Acremonium chrysogenum ATCC 11550]
KFH42100.1	0	1.38455	0.02905	0.02905	0.02905	0.596	0.4126	1.5561	hypothetical protein ACRE_071590 [Acremonium chrysogenum ATCC 11550]
KFH43271.1	0	1.45008	0.1122	0.0846	0.3388	0.2222	0.3357	0.6071	60S ribosomal protein-like protein [Acremonium chrysogenum ATCC 11550]
KFH40930.1	0	1.4245	0.0019	0.0038	0.0019	0.0019	0.0019	0.0051	Nonribosomal peptide synthetase-like protein [Acremonium chrysogenum ATCC 11550]
KFH43052.1	0	1.30551	0.0663	0.2462	0.9429	0.2828	0.1958	0.699	L-xylulose reductase-like protein [Acremonium chrysogenum ATCC 11550]
KFH48036.1	0	1.28324	0.0112	0.0112	0.0224	0.1111	0.0769	0.2704	Enoyl-CoA hydratase 2, peroxisomal-like protein [Acremonium chrysogenum ATCC 11550]
KFH48168.1	0	1.33658	0.02855	0.02855	0.0571	0.1313	0.0909	0.3316	6-phosphogluconolactonase-like protein [Acremonium chrysogenum ATCC 11550]
KFH48509.1	0	1.66206	0.02095	0.02095	0.02095	0.02095	0.02095	0.0663	Repressible alkaline phosphatase-like protein [Acremonium chrysogenum ATCC 11550]
KFH41971.1	0	1.65882	0.0231	0.0231	0.1163	0.1212	0.1748	0.3827	Disulfide-bond oxidoreductase-like protein [Acremonium chrysogenum ATCC 11550]
KFH40253.1	0	1.64068	0.06835	0.2577	0.1367	0.2929	0.4685	0.9133	Actin-like protein [Acremonium chrysogenum ATCC 11550]
KFH42099.1	0	1.81381	0.04935	0.04935	0.1612	0.04935	0.04935	0.1735	chaperone protein-like protein [Acremonium chrysogenum ATCC 11550]
KFH41747.1	0	1.77731	0.0337	0.1885	0.1939	0.1414	0.2168	0.4847	Superoxide dismutase [Mn]-like protein [Acremonium chrysogenum ATCC 11550]
KFH44584.1	0	2.32193	0.0102	0.0102	0.0204	0.0102	0.0102	0.051	hypothetical protein ACRE_046720 [Acremonium chrysogenum ATCC 11550]
KFH40342.1	0	2.32193	0.0204	0.0204	0.0408	0.0204	0.0204	0.102	Thioredoxin-like protein [Acremonium chrysogenum ATCC 11550]
KFH44970.1	0	2.32193	0.0204	0.0204	0.0408	0.0204	0.0204	0.102	hypothetical protein ACRE_042080 [Acremonium chrysogenum ATCC 11550]
KFH46180.1	0	2.32193	0.0153	0.0153	0.0306	0.0153	0.0153	0.0765	putative peroxiredoxin bcp-like protein [Acremonium chrysogenum ATCC 11550]
KFH48533.1	0	2.32231	0.03775	0.03775	0.0755	0.03775	0.03775	0.1888	U6 snRNA-associated Sm-like protein-like protein [Acremonium chrysogenum ATCC 11550]
KFH45753.1	0	2.32302	0.01325	0.01325	0.0265	0.01325	0.01325	0.0663	26S proteasome regulatory subunit-like protein [Acremonium chrysogenum ATCC 11550]
KFH45068.1	0	2.32302	0.01325	0.01325	0.0265	0.01325	0.01325	0.0663	Vesicle-associated membrane protein-associated protein-like protein [Acremonium chrysogenum ATCC 11550]
KFH41968.1	0	2.32271	0.01835	0.01835	0.0367	0.01835	0.01835	0.0918	hypothetical protein ACRE_072800 [Acremonium chrysogenum ATCC 11550]
KFH46236.1	0	2.3211	0.01735	0.01735	0.0347	0.01735	0.01735	0.0867	Peptidyl-prolyl cis-trans isomerase B-like protein [Acremonium chrysogenum ATCC 11550]
KFH40970.1	0	2.31991	0.00715	0.0269	0.0143	0.00715	0.00715	0.0357	Cytoskeletal signaling protein-like protein [Acremonium chrysogenum ATCC 11550]
KFH40401.1	0	2.31991	0.02145	0.02145	0.0429	0.02145	0.02145	0.1071	Ubiquitin-conjugating enzyme E2-like protein [Acremonium chrysogenum ATCC 11550]
KFH43760.1	0	2.31991	0.00715	0.00715	0.0143	0.00715	0.00715	0.0357	Succinyl-CoA:3-ketoacid coenzyme A transferase-like protein [Acremonium chrysogenum ATCC 11550]
KFH43934.1	0	2.31991	0.0143	0.0143	0.0286	0.0143	0.0143	0.0714	Ran-specific GTPase-activating protein-like protein [Acremonium chrysogenum ATCC 11550]
KFH48838.1	0	2.31879	0.0092	0.0092	0.0184	0.0092	0.0092	0.0459	UV excision repair protein-like protein [Acremonium chrysogenum ATCC 11550]
KFH47658.1	0	2.31879	0.0092	0.0092	0.0184	0.0092	0.0092	0.0459	Protein disulfide-isomerase-like protein [Acremonium chrysogenum ATCC 11550]
KFH42682.1	0	2.31928	0.01635	0.01635	0.0327	0.01635	0.01635	0.0816	Adenylyl-sulfate kinase-like protein [Acremonium chrysogenum ATCC 11550]
KFH46029.1	0	2.34395	0.0221	0.0221	0.0221	0.0221	0.0221	0.1122	Arginase-like protein [Acremonium chrysogenum ATCC 11550]
KFH45854.1	0	2.26767	0.01165	0.01165	0.01165	0.01165	0.01165	0.0561	Phosphoribosylaminoimidazole-succinocarboxamide synthase-like protein [Acremonium chrysogenum ATCC 11550]
KFH45253.1	0	2.26767	0.01165	0.01165	0.01165	0.01165	0.01165	0.0561	hydrolase-like protein [Acremonium chrysogenum ATCC 11550]
KFH40844.1	0	2.26094	0.02875	0.02875	0.0878	0.02875	0.02875	0.1378	Rhamnolipids biosynthesis 3-oxoacyl-[acyl-carrier-protein] reductase-like protein [Acremonium chrysogenum ATCC 11550]
KFH43763.1	0	2.24874	0.01395	0.01395	0.01395	0.01395	0.01395	0.0663	28 kDa heat- and acid-stable phosphoprotein-like protein [Acremonium chrysogenum ATCC 11550]
KFH40887.1	0	2.24138	0.0151	0.0151	0.0151	0.0151	0.0151	0.0714	Eukaryotic translation initiation factor-like protein [Acremonium chrysogenum ATCC 11550]
KFH48730.1	0	2.28699	0.01045	0.01045	0.01045	0.01045	0.01045	0.051	D-lactate dehydrogenase-like protein [Acremonium chrysogenum ATCC 11550]
KFH45838.1	0	2.28699	0.01045	0.01045	0.01045	0.01045	0.01045	0.051	ATPase-like protein [Acremonium chrysogenum ATCC 11550]
KFH42005.1	0	2.29228	0.0177	0.0177	0.0177	0.0177	0.0177	0.0867	Branched-chain-amino-acid aminotransferase-like protein [Acremonium chrysogenum ATCC 11550]
KFH47995.1	0	2.20955	0.02095	0.02095	0.02095	0.02095	0.02095	0.0969	E3 ubiquitin ligase complex SCF subunit scon-like protein [Acremonium chrysogenum ATCC 11550]
KFH43495.1	0	2.20955	0.0969	0.0731	0.02095	0.02095	0.02095	0.0969	ATP synthase subunit g-like protein [Acremonium chrysogenum ATCC 11550]
KFH45042.1	0	2.20408	0.02435	0.02435	0.02435	0.02435	0.02435	0.1122	hypothetical protein ACRE_041260 [Acremonium chrysogenum ATCC 11550]
KFH47806.1	0	2.22534	0.01745	0.01745	0.01745	0.01745	0.01745	0.0816	Adenine phosphoribosyltransferase-like protein [Acremonium chrysogenum ATCC 11550]
KFH45997.1	0	2.13186	0.0128	0.0128	0.0128	0.0128	0.0128	0.0561	WW domain-containing oxidoreductase-like protein [Acremonium chrysogenum ATCC 11550]
KFH43275.1	0	2.13186	0.0128	0.0128	0.0128	0.0128	0.0128	0.0561	putative monoglyceride lipase-like protein [Acremonium chrysogenum ATCC 11550]
KFH48835.1	0	2.13017	0.01165	0.01165	0.01165	0.01165	0.01165	0.051	Serine/threonine-protein phosphatase-like protein [Acremonium chrysogenum ATCC 11550]
KFH41835.1	0	2.1281	0.007	0.007	0.007	0.007	0.007	0.0306	Fatty acid amide hydrolase-like protein [Acremonium chrysogenum ATCC 11550]
KFH48000.1	0	2.13637	0.0561	0.1077	0.0224	0.0058	0.0058	0.0255	succinate dehydrogenase [ubiquinone] flavoprotein subunit-like protein [Acremonium chrysogenum ATCC 11550]
KFH45275.1	0	2.13499	0.01045	0.01045	0.01045	0.01045	0.01045	0.0459	D-malate dehydrogenase [decarboxylating]-like protein [Acremonium chrysogenum ATCC 11550]
KFH43147.1	0	2.02338	0.1837	0.1385	0.0423	1.0404	1.6573	4.2296	Thiamine thiazole synthase-like protein [Acremonium chrysogenum ATCC 11550]
KFH47331.1	0	1.98563	0.1684	0.4038	1.3102	3.8687	6.2028	15.3214	Mitochondrial peroxiredoxin-like protein [Acremonium chrysogenum ATCC 11550]
KFH41609.1	0	2.57556	0.0204	0.0346	0.0286	0.0077	0.0077	0.0459	NADH-ubiquinone oxidoreductase 78 kDa subunit-like protein [Acremonium chrysogenum ATCC 11550]
KFH43400.1	0	2.50785	0.01345	0.0577	0.1082	0.01345	0.01345	0.0765	glucan endo-1,3-beta-glucosidase-like protein [Acremonium chrysogenum ATCC 11550]
KFH45993.1	0	2.64908	0.1684	0.3	0.1592	0.06345	0.06345	0.398	hypothetical protein ACRE_031400 [Acremonium chrysogenum ATCC 11550]
KFH47373.1	0	3.32665	0.0061	0.0061	0.0122	0.0061	0.0061	0.0612	hydroxyacylglutathione hydrolase-like protein [Acremonium chrysogenum ATCC 11550]
KFH43769.1	0	3.3237	0.00815	0.0308	0.0163	0.00815	0.00815	0.0816	Dihydrolipoyllysine-residue succinyltransferase component of 2-oxoglutarate dehydrogenase complex-like protein [Acremonium chrysogenum ATCC 11550]
KFH45610.1	0	3.3318	0.01165	0.01165	0.01165	0.01165	0.01165	0.1173	hypothetical protein ACRE_035370 [Acremonium chrysogenum ATCC 11550]
KFH48515.1	0	3.30319	0.0093	0.0093	0.0093	0.0093	0.0093	0.0918	Chorismate synthase-like protein [Acremonium chrysogenum ATCC 11550]
KFH43248.1	0	3.30319	0.00465	0.00465	0.00465	0.00465	0.00465	0.0459	Protein transport protein-like protein [Acremonium chrysogenum ATCC 11550]
KFH46762.1	0	3.44213	0.0061	0.0231	0.0122	0.0061	0.0061	0.0663	V-type proton ATPase subunit B-like protein [Acremonium chrysogenum ATCC 11550]
KFH44980.1	0	3.42123	0.1378	0.2346	0.3245	0.02905	0.02905	0.3112	60S ribosomal protein-like protein [Acremonium chrysogenum ATCC 11550]
KFH43063.1	0	3.47007	0.0221	0.0846	0.3388	0.0221	0.0221	0.2449	Alcohol dehydrogenase-like protein [Acremonium chrysogenum ATCC 11550]
KFH48242.1	0	3.38913	0.0151	0.0151	0.0633	0.0151	0.0151	0.1582	Sepiapterin reductase-like protein [Acremonium chrysogenum ATCC 11550]
KFH44963.1	0	3.60652	0.0155	0.0155	0.0155	0.0155	0.0155	0.1888	4-aminobutyrate aminotransferase-like protein [Acremonium chrysogenum ATCC 11550]
KFH46685.1	0	3.1281	0.007	0.007	0.007	0.007	0.007	0.0612	Vacuolar aminopeptidase-like protein [Acremonium chrysogenum ATCC 11550]
KFH42561.1	0	4.55781	0.00715	0.00715	0.0143	0.00715	0.00715	0.1684	Zuotin-like protein [Acremonium chrysogenum ATCC 11550]
KFH47478.1	0	4.48036	0.0112	0.0112	0.0224	0.0112	0.0112	0.25	Catechol 1,2-dioxygenase-like protein [Acremonium chrysogenum ATCC 11550]
KFH46346.1	0	4.11374	0.0112	0.0112	0.0224	0.0112	0.0112	0.1939	F-actin-capping protein subunit alpha-like protein [Acremonium chrysogenum ATCC 11550]
KFH46618.1	0	4.08314	0.04425	0.04425	0.04425	0.04425	0.04425	0.75	formate dehydrogenase-like protein [Acremonium chrysogenum ATCC 11550]
KFH44582.1	1.89747	3.09006	0.07345	0.1769	1.1469	0.2121	0.7902	1.8061	Eukaryotic translation initiation factor 5A-like protein [Acremonium chrysogenum ATCC 11550]
KFH48813.1	1.86043	3.08459	0.01925	0.01925	0.0429	0.01925	0.0699	0.1633	Isocitrate dehydrogenase [NAD] subunit-like protein [Acremonium chrysogenum ATCC 11550]
KFH40596.1	2.12781	3.09029	0.2602	0.9346	4.2531	0.5152	2.2517	4.3878	hypothetical protein ACRE_087160 [Acremonium chrysogenum ATCC 11550]
KFH40501.1	1.66125	3.3446	0.0221	0.0221	0.0221	0.0221	0.0699	0.2245	Allantoicase-like protein [Acremonium chrysogenum ATCC 11550]
KFH43709.1	1.65996	3.12827	0.0531	0.0531	0.1857	0.0531	0.1678	0.4643	hypothetical protein ACRE_055020 [Acremonium chrysogenum ATCC 11550]
KFH41406.1	1.66125	2.34395	0.0221	0.0221	0.0449	0.0221	0.0699	0.1122	electron transfer flavoprotein subunit alpha-like protein [Acremonium chrysogenum ATCC 11550]
KFH44383.1	1.66125	2.27684	0.0221	0.0221	0.0221	0.0221	0.0699	0.1071	hypothetical protein ACRE_048520 [Acremonium chrysogenum ATCC 11550]
KFH48920.1	1.66051	2.20366	0.0155	0.0155	0.0155	0.0155	0.049	0.0714	Aspartyl aminopeptidase-like protein [Acremonium chrysogenum ATCC 11550]
KFH42652.1	1.45538	2.14775	0.0714	0.0357	0.1959	0.0357	0.0979	0.1582	Superoxide dismutase [Mn]-like protein [Acremonium chrysogenum ATCC 11550]
KFH42979.1	1.8625	2.40564	0.01155	0.01155	0.0245	0.01155	0.042	0.0612	Methylmalonate-semialdehyde dehydrogenase [acylating]-like protein [Acremonium chrysogenum ATCC 11550]
KFH42846.1	1.25401	2.79917	0.2194	0.2192	0.1776	0.0909	0.2168	0.6327	Fructose-bisphosphate aldolase-like protein [Acremonium chrysogenum ATCC 11550]
KFH45121.1	3.91441	3.45943	0.0051	0.0051	0.0102	0.0051	0.0769	0.0561	Benzoylformate decarboxylase-like protein [Acremonium chrysogenum ATCC 11550]
KFH47935.1	3.8915	3.43731	0.01225	0.01225	0.0245	0.01225	0.1818	0.1327	Phosphomannomutase-like protein [Acremonium chrysogenum ATCC 11550]
KFH48593.1	3.94933	3.49362	0.00815	0.1077	0.0163	0.00815	0.1259	0.0918	60S ribosomal protein L3-like protein [Acremonium chrysogenum ATCC 11550]
KFH46519.1	3.81104	3.35667	0.01395	0.01395	0.0898	0.01395	0.1958	0.1429	Methylisocitrate lyase-like protein [Acremonium chrysogenum ATCC 11550]
KFH45880.1	3.77927	3.3237	0.00815	0.00815	0.0163	0.00815	0.1119	0.0816	gamma-glutamyl phosphate reductase-like protein [Acremonium chrysogenum ATCC 11550]
KFH43568.1	3.85187	3.39689	0.02325	0.0808	0.1612	0.02325	0.3357	0.2449	60S ribosomal protein-like protein [Acremonium chrysogenum ATCC 11550]
KFH42421.1	3.94308	2.90336	0.1173	0.1962	0.502	0.05865	0.9021	0.4388	40S ribosomal protein-like protein [Acremonium chrysogenum ATCC 11550]
KFH40475.1	3.49007	3.03515	0.148	0.2538	0.3571	0.07095	0.7972	0.5816	ATP synthase subunit H-like protein [Acremonium chrysogenum ATCC 11550]
KFH42044.1	3.32414	3.17742	0.1173	0.2538	0.4878	0.05865	0.5874	0.5306	Transaldolase-like protein [Acremonium chrysogenum ATCC 11550]
KFH42051.1	3.43949	3.43731	0.01225	0.0462	0.0245	0.01225	0.1329	0.1327	2-methylcitrate dehydratase-like protein [Acremonium chrysogenum ATCC 11550]
KFH47971.1	3.72379	2.12553	0.0561	0.0923	0.1082	0.02805	0.3706	0.1224	60S acidic ribosomal protein P0-like protein [Acremonium chrysogenum ATCC 11550]
KFH45143.1	3.69676	2.13446	0.0151	0.0151	0.0151	0.0151	0.1958	0.0663	putative phosphatase-like protein [Acremonium chrysogenum ATCC 11550]
KFH49066.1	3.82814	2.19599	0.0256	0.0885	0.1776	0.0256	0.3636	0.1173	40S ribosomal protein-like protein [Acremonium chrysogenum ATCC 11550]
KFH42494.1	3.57537	2.32193	0.0704	0.0704	0.1408	0.0704	0.8392	0.352	Glutaredoxin-like protein [Acremonium chrysogenum ATCC 11550]
KFH41474.1	3.91479	2.32306	0.1276	0.0962	0.051	0.0255	0.3846	0.1276	60S ribosomal protein L27-A-like protein [Acremonium chrysogenum ATCC 11550]
KFH43199.1	3.87493	2.31991	0.00715	0.0923	0.0143	0.00715	0.1049	0.0357	Aspartate aminotransferase-like protein [Acremonium chrysogenum ATCC 11550]
KFH45623.1	3.97624	2.32245	0.1378	0.1038	0.0551	0.02755	0.4336	0.1378	Acyl carrier protein-like protein [Acremonium chrysogenum ATCC 11550]
KFH44601.1	2.91205	3.45519	0.00465	0.00465	0.00465	0.00465	0.035	0.051	Acetolactate synthase catalytic subunit-like protein [Acremonium chrysogenum ATCC 11550]
KFH46644.1	2.77879	3.45943	0.0051	0.0192	0.0102	0.0051	0.035	0.0561	V-type proton ATPase catalytic subunit A-like protein [Acremonium chrysogenum ATCC 11550]
KFH47439.1	2.77672	3.32193	0.0102	0.0102	0.0204	0.0102	0.0699	0.102	Phospho-2-dehydro-3-deoxyheptonate aldolase, tyrosine-inhibited-like protein [Acremonium chrysogenum ATCC 11550]
KFH45272.1	2.77335	3.31879	0.0092	0.0092	0.0184	0.0092	0.0629	0.0918	GU4 nucleic-binding protein-like protein [Acremonium chrysogenum ATCC 11550]
KFH47312.1	2.99329	3.26289	0.0404	0.0808	0.0939	0.0404	0.3217	0.3878	2-iminobutanoate/2-iminopropanoate deaminase-like protein [Acremonium chrysogenum ATCC 11550]
KFH48005.1	2.94875	3.10717	0.0154	0.0154	0.0735	0.0154	0.1189	0.1327	Curved DNA-binding protein-like protein [Acremonium chrysogenum ATCC 11550]
KFH48655.1	2.95109	2.49628	0.03075	0.0615	0.3673	0.03075	0.2378	0.1735	ATP synthase subunit-like protein [Acremonium chrysogenum ATCC 11550]
KFH44562.1	2.94434	2.48999	0.0327	0.0327	0.0735	0.0327	0.2517	0.1837	Pleckstriny domain-containing family A member-like protein [Acremonium chrysogenum ATCC 11550]
KFH47318.1	2.96334	2.50785	0.01345	0.01345	0.0878	0.01345	0.1049	0.0765	Stabilin-like protein [Acremonium chrysogenum ATCC 11550]
KFH45257.1	2.92654	2.47147	0.02115	0.02115	0.0469	0.02115	0.1608	0.1173	Spermidine synthase-like protein [Acremonium chrysogenum ATCC 11550]
KFH41836.1	3.10703	2.65228	0.0918	0.3692	0.1959	0.1818	1.5664	1.1429	hypothetical protein ACRE_074490 [Acremonium chrysogenum ATCC 11550]
KFH45241.1	2.77639	2.82121	0.0296	0.0296	0.0592	0.0296	0.2028	0.2092	Meiotic expression up-regulated protein-like protein [Acremonium chrysogenum ATCC 11550]
KFH43708.1	4.74447	3.46506	0.03835	0.5654	0.3	0.03835	1.028	0.4235	10 kDa heat shock protein-like protein [Acremonium chrysogenum ATCC 11550]
KFH46027.1	4.39601	3.30319	0.0093	0.0093	0.0367	0.0093	0.1958	0.0918	Saccharopine dehydrogenase [NAD(+), L-lysine-forming]-like protein [Acremonium chrysogenum ATCC 11550]
KFH45911.1	4.89607	3.9211	0.0357	0.1269	0.0878	0.01785	0.5315	0.2704	Tubulin beta chain-like protein [Acremonium chrysogenum ATCC 11550]
KFH47683.1	5.42811	3.07106	0.1173	0.6769	0.102	0.051	2.1958	0.4286	Cytochrome c oxidase subunit-like protein [Acremonium chrysogenum ATCC 11550]
KFH47580.1	3.8437	4.53805	0.0112	0.0423	0.0224	0.0112	0.1608	0.2602	3-hydroxybutyryl-CoA dehydrogenase-like protein [Acremonium chrysogenum ATCC 11550]
KFH48769.1	3.53928	4.59213	0.01925	0.0385	0.1204	0.01925	0.2238	0.4643	Single-stranded TG1-3 DNA-binding protein-like protein [Acremonium chrysogenum ATCC 11550]
KFH44123.1	4.03105	4.29393	0.01925	0.01925	0.0653	0.01925	0.3147	0.3776	Homoserine dehydrogenase-like protein [Acremonium chrysogenum ATCC 11550]
KFH46463.1	3.85544	4.17273	0.0314	0.25	0.349	0.0314	0.4545	0.5663	60S ribosomal protein-like protein [Acremonium chrysogenum ATCC 11550]
KFH48185.1	2.86343	4.56043	0.0173	0.0346	0.1633	0.0173	0.1259	0.4082	Vacuolar protease A-like protein [Acremonium chrysogenum ATCC 11550]
KFH41003.1	4.79253	4.33763	0.09185	0.3269	0.7429	0.09185	2.5455	1.8571	60S acidic ribosomal protein P2-like protein [Acremonium chrysogenum ATCC 11550]
KFH48800.1	4.4116	4.43499	0.0092	0.0092	0.0184	0.0092	0.1958	0.199	putative oxidoreductase-like protein [Acremonium chrysogenum ATCC 11550]
KFH40658.1	4.49118	4.83519	0.00715	0.00715	0.0143	0.00715	0.1608	0.2041	leucine aminopeptidase-like protein [Acremonium chrysogenum ATCC 11550]
KFH45144.1	2.54368	-1.87713	0.143	0.5077	0.5163	0.5253	3.0629	0.143	ATP synthase subunit K-like protein [Acremonium chrysogenum ATCC 11550]
KFH46834.1	2.30111	-2.39253	0.1888	0.0654	0.1245	0.1717	0.8462	0.0327	60S ribosomal protein L19-like protein [Acremonium chrysogenum ATCC 11550]
KFH41996.1	1.72827	-2.98579	0.0357	0.1115	0.0429	0.1414	0.4685	0.01785	Heat shock protein-like protein [Acremonium chrysogenum ATCC 11550]
KFH48080.1	1.10703	-2.39351	0.0459	0.0692	0.0367	0.0909	0.1958	0.0173	S-adenosylmethionine synthase-like protein [Acremonium chrysogenum ATCC 11550]
KFH46435.1	1.31754	-2.17064	0.03365	0.2077	0.0673	0.1515	0.3776	0.03365	60S ribosomal protein L20-B-like protein [Acremonium chrysogenum ATCC 11550]
KFH43643.1	1.3572	-2.3933	0.03845	0.03845	0.2224	0.202	0.5175	0.03845	Glycine cleavage system H protein-like protein [Acremonium chrysogenum ATCC 11550]
KFH45364.1	-3.33628	0	0.001	0.001	0.002	0.0101	0.001	0.0051	Nonribosomal peptide synthetase-like protein [Acremonium chrysogenum ATCC 11550]
KFH42794.1	-1	0	0.04545	0.04545	0.04545	0.0909	0.04545	0.0969	Diphosphomevalonate decarboxylase-like protein [Acremonium chrysogenum ATCC 11550]
KFH42305.1	-1.66781	0	0.0765	0.0577	0.0673	0.3333	0.1049	0.1684	GTP-binding nuclear protein GSP1/Ran-like protein [Acremonium chrysogenum ATCC 11550]
KFH45680.1	-1.64441	0	0.01155	0.0231	0.1122	0.1313	0.042	0.2296	Subtilisin-like proteinase-like protein [Acremonium chrysogenum ATCC 11550]
KFH47227.1	-1.64612	0	0.0128	0.0128	0.0531	0.2626	0.0839	0.1327	proteasome subunit alpha-like protein [Acremonium chrysogenum ATCC 11550]
KFH46734.1	-1.98579	0	0.0408	0.1346	0.0714	0.0808	0.0204	0.0408	Cytochrome b-c1 complex subunit-like protein [Acremonium chrysogenum ATCC 11550]
KFH44437.1	-2.18944	0	0.0155	0.0155	0.0155	0.0707	0.0155	0.0765	D-serine dehydratase-like protein [Acremonium chrysogenum ATCC 11550]
KFH44531.1	-2.19061	0	0.02655	0.02655	0.02655	0.1212	0.02655	0.1276	F-actin-capping protein subunit beta-like protein [Acremonium chrysogenum ATCC 11550]
KFH41781.1	-3.11905	-3.11905	0.0093	0.0093	0.0093	0.0808	0.0093	0.0093	NADH pyrophosphatase-like protein [Acremonium chrysogenum ATCC 11550]
KFH49026.1	-3.30707	-3.30707	0.25	0.1885	0.0449	0.2222	0.02245	0.02245	ATP synthase subunit delta-like protein [Acremonium chrysogenum ATCC 11550]
KFH41175.1	-1.69061	-3.55299	0.3163	0.2385	0.0776	0.3838	0.1189	0.0327	60S ribosomal protein L9-B-like protein [Acremonium chrysogenum ATCC 11550]
KFH42073.1	-2.39267	-2.39267	0.0765	0.0577	0.02885	0.1515	0.02885	0.02885	NADH-ubiquinone oxidoreductase 21 kDa subunit-like protein [Acremonium chrysogenum ATCC 11550]
KFH41557.1	-2.19089	-2.19089	0.148	0.06415	0.1347	0.2929	0.06415	0.06415	Fatty acid-binding protein-like protein [Acremonium chrysogenum ATCC 11550]
KFH46002.1	-2.19878	-2.19878	0.0044	0.0044	0.0044	0.0202	0.0044	0.0044	Structural maintenance of chromosomes protein-like protein [Acremonium chrysogenum ATCC 11550]
KFH43914.1	0	-3.11684	0.0163	0.0163	0.0163	0.1414	0.0979	0.0163	hypothetical protein ACRE_053110 [Acremonium chrysogenum ATCC 11550]
KFH47119.1	0	-3.30506	0.01635	0.01635	0.0327	0.1616	0.1119	0.01635	peptide methionine sulfoxide reductase-like protein [Acremonium chrysogenum ATCC 11550]
KFH44552.1	0	-3.3057	0.0714	0.0143	0.0286	0.1414	0.0979	0.0143	NADH-ubiquinone oxidoreductase 29.9 kDa subunit-like protein [Acremonium chrysogenum ATCC 11550]
KFH40836.1	0	-3.3057	0.00715	0.00715	0.0143	0.0707	0.049	0.00715	hypothetical protein ACRE_084620 [Acremonium chrysogenum ATCC 11550]
KFH45348.1	-1.06486	-1.5198	0.2959	0.1385	0.1184	0.8485	0.4056	0.2959	40S ribosomal protein S7-like protein [Acremonium chrysogenum ATCC 11550]
KFH44047.1	-1.39142	-1.39142	0.00385	0.00385	0.00385	0.0101	0.00385	0.00385	Nonribosomal peptide synthetase-like protein [Acremonium chrysogenum ATCC 11550]
KFH43861.1	-1.52893	-1.52893	0.007	0.007	0.007	0.0202	0.007	0.007	Kinetochore protein-like protein [Acremonium chrysogenum ATCC 11550]
KFH48891.1	-1	-1	0.0303	0.0303	0.0303	0.0606	0.0303	0.0303	putative protein-A-like protein [Acremonium chrysogenum ATCC 11550]
KFH47994.1	-1	-1	0.02525	0.02525	0.02525	0.0505	0.02525	0.02525	hypothetical protein ACRE_012700 [Acremonium chrysogenum ATCC 11550]
KFH46855.1	-1	-1	0.07575	0.07575	0.07575	0.1515	0.07575	0.07575	hypothetical protein ACRE_023330 [Acremonium chrysogenum ATCC 11550]
KFH44435.1	-1	-1	0.0101	0.0101	0.0101	0.0202	0.0101	0.0101	Transcription initiation factor TFIID subunit-like protein [Acremonium chrysogenum ATCC 11550]
KFH43050.1	-1	-1	0.0101	0.0101	0.0101	0.0202	0.0101	0.0101	hypothetical protein ACRE_061980 [Acremonium chrysogenum ATCC 11550]
KFH42916.1	-1	-1	0.03535	0.03535	0.03535	0.0707	0.03535	0.03535	putative RING finger proteinc-like protein [Acremonium chrysogenum ATCC 11550]
KFH42031.1	-1	-1	0.101	0.101	0.101	0.202	0.101	0.101	Pre-mRNA-splicing factor-like protein [Acremonium chrysogenum ATCC 11550]
KFH40536.1	-1	-1	0.04545	0.04545	0.04545	0.0909	0.04545	0.04545	hypothetical protein ACRE_087680 [Acremonium chrysogenum ATCC 11550]
KFH40427.1	-1	-1	0.01515	0.01515	0.01515	0.0303	0.01515	0.01515	Niemann-Pick type C-related protein-like protein [Acremonium chrysogenum ATCC 11550]
KFH47581.1	0	-1.49011	0.1582	0.2808	0.1816	0.4444	0.6224	0.1582	60S ribosomal protein L4-B-like protein [Acremonium chrysogenum ATCC 11550]
KFH42402.1	0	-1.57075	0.0408	0.1692	0.0327	0.2424	0.4615	0.0816	Adenosylhomocysteinase-like protein [Acremonium chrysogenum ATCC 11550]
KFH47024.1	0	-1.72791	0.2653	0.7038	0.2653	0.8788	0.6084	0.2653	60S ribosomal protein L14-A-like protein [Acremonium chrysogenum ATCC 11550]
KFH45081.1	0	-1.82967	0.1888	0.3385	0.5184	1.596	1.7762	0.449	60S acidic ribosomal protein P1-like protein [Acremonium chrysogenum ATCC 11550]
KFH44673.1	0	-1.84828	0.0357	0.1269	0.0408	0.202	0.2657	0.0561	Plasma membrane ATPase-like protein [Acremonium chrysogenum ATCC 11550]
KFH48241.1	0	-2.39217	0.0481	0.0962	0.0481	0.2525	0.3916	0.0481	ATP synthase subunit-like protein [Acremonium chrysogenum ATCC 11550]
KFH44755.1	0	-2.39224	0.04425	0.04425	0.04425	0.2323	0.1608	0.04425	Multiprotein-bridging factor-like protein [Acremonium chrysogenum ATCC 11550]
KFH43346.1	0	-2.39286	0.11925	0.2385	0.3306	0.6263	0.4336	0.11925	40S ribosomal protein-like protein [Acremonium chrysogenum ATCC 11550]
KFH40607.1	0	-2.39351	0.0918	0.0692	0.1327	0.1818	0.1259	0.0346	60S ribosomal protein-like protein [Acremonium chrysogenum ATCC 11550]
KFH47854.1	0	-2.11132	0.2449	0.4615	0.3429	0.4848	0.5664	0.1122	40S ribosomal protein-like protein [Acremonium chrysogenum ATCC 11550]
KFH48840.1	0	-2.25274	0.02755	0.02755	0.0551	0.1313	0.0909	0.02755	Proteasome subunit alpha type-like protein [Acremonium chrysogenum ATCC 11550]
KFH43172.1	0	-2.19061	0.04425	0.04425	0.04425	0.202	0.3077	0.04425	hypothetical protein ACRE_061080 [Acremonium chrysogenum ATCC 11550]
KFH45968.1	0	-2.21113	0.01745	0.01745	0.01745	0.0808	0.0559	0.01745	6-hydroxytryprostatin B O-methyltransferase-like protein [Acremonium chrysogenum ATCC 11550]
KFH43418.1	0	-2.22913	0.04185	0.6269	0.3327	0.9091	1.1399	0.1939	40S ribosomal protein-like protein [Acremonium chrysogenum ATCC 11550]
