# Supplementary material for: Comparative Proteomic Analysis of Acremonium chrysogenum Strains: Key Changes Converting the Wild-Type Strain into Antibiotic Cephalosporin C Biofactory
Source: J Fungi (Basel). 2025 Nov 20;11(11):822. doi: 10.3390/jof11110822 (PMC12653179; doi:10.3390/jof11110822)
Supplement: Supplementary file 1 [file jof-11-00822-s001.zip › Table S6.xlsx]

## Sheet: all
sample	category	ID	Description	GeneRatio	BgRatio	pvalue	p.adjust	geneID	DEproteins	FoldEnrichment
enriched_H120	down	GO:0003735	structural constituent of ribosome	10/38	137/6614	3.02e-09	1.57e-07	KFH40607.1/KFH41175.1/KFH43346.1/KFH45081.1/KFH45348.1/KFH46435.1/KFH46834.1/KFH47024.1/KFH47581.1/KFH47854.1	10	12.7046
enriched_H120	down	GO:0002181	cytoplasmic translation	3/38	19/6614	0.000159148	0.00413784	KFH40607.1/KFH41175.1/KFH45081.1	3	27.482
enriched_H120	down	GO:0008289	lipid binding	4/38	81/6614	0.00112295	0.0194645	KFH40427.1/KFH43643.1/KFH48241.1/KFH48891.1	4	8.59519
enriched_H120	down	GO:0005840	ribosome	3/38	54/6614	0.00354671	0.0461073	KFH43418.1/KFH46435.1/KFH47581.1	3	9.66959
enriched_H120	up	GO:0003735	structural constituent of ribosome	27/262	137/6614	2.2e-12	2.38e-10	KFH40231.1/KFH40388.1/KFH40893.1/KFH41003.1/KFH41474.1/KFH42421.1/KFH42500.1/KFH43271.1/KFH43568.1/KFH43833.1/KFH43931.1/KFH44976.1/KFH44980.1/KFH45965.1/KFH46012.1/KFH46463.1/KFH46842.1/KFH46997.1/KFH47200.1/KFH47466.1/KFH47971.1/KFH48030.1/KFH48130.1/KFH48593.1/KFH48933.1/KFH49008.1/KFH49066.1	27	4.97515
enriched_H120	up	GO:0006520	amino acid metabolic process	29/262	204/6614	1.32e-09	7.14e-08	KFH40627.1/KFH41360.1/KFH42005.1/KFH42682.1/KFH42979.1/KFH43199.1/KFH43620.1/KFH43769.1/KFH44123.1/KFH44336.1/KFH44601.1/KFH44893.1/KFH44925.1/KFH44963.1/KFH45121.1/KFH45129.1/KFH45222.1/KFH45253.1/KFH45880.1/KFH46027.1/KFH46918.1/KFH47370.1/KFH47439.1/KFH47807.1/KFH48515.1/KFH48610.1/KFH48634.1/KFH48702.1/KFH49029.1	29	3.58865
enriched_H120	up	GO:0006091	generation of precursor metabolites and energy	13/262	48/6614	2.45e-08	8.83e-07	KFH40282.1/KFH41609.1/KFH42044.1/KFH42829.1/KFH42846.1/KFH42867.1/KFH43165.1/KFH43168.1/KFH43760.1/KFH44383.1/KFH44572.1/KFH48168.1/KFH49025.1	13	6.83699
enriched_H120	up	GO:0055086	nucleobase-containing small molecule metabolic process	24/262	170/6614	4.39e-08	1.18e-06	KFH40282.1/KFH40387.1/KFH40633.1/KFH40798.1/KFH42006.1/KFH42557.1/KFH42829.1/KFH42846.1/KFH42890.1/KFH42979.1/KFH43168.1/KFH43491.1/KFH43495.1/KFH43769.1/KFH44020.1/KFH44383.1/KFH45854.1/KFH46644.1/KFH46918.1/KFH47806.1/KFH47935.1/KFH48168.1/KFH48621.1/KFH49025.1	24	3.5639
enriched_H120	up	GO:0002181	cytoplasmic translation	8/262	19/6614	2.82e-07	6.09e-06	KFH40231.1/KFH40388.1/KFH40893.1/KFH43330.1/KFH43568.1/KFH44976.1/KFH46463.1/KFH47971.1	8	10.6292
enriched_H120	up	GO:0032787	monocarboxylic acid metabolic process	22/262	166/6614	5.08e-07	9.14e-06	KFH40282.1/KFH40469.1/KFH40798.1/KFH40930.1/KFH41406.1/KFH42051.1/KFH42099.1/KFH42557.1/KFH42829.1/KFH42846.1/KFH43168.1/KFH44963.1/KFH45257.1/KFH45623.1/KFH45822.1/KFH46356.1/KFH46576.1/KFH46618.1/KFH47580.1/KFH48036.1/KFH49025.1/KFH49029.1	22	3.34563
enriched_H120	up	GO:0016491	oxidoreductase activity	53/262	731/6614	6.79e-06	0.000104752	KFH40563.1/KFH40674.1/KFH40721.1/KFH40844.1/KFH40930.1/KFH41555.1/KFH41693.1/KFH41747.1/KFH41863.1/KFH42041.1/KFH42074.1/KFH42149.1/KFH42395.1/KFH42494.1/KFH42557.1/KFH42652.1/KFH42867.1/KFH42979.1/KFH43052.1/KFH43063.1/KFH43115.1/KFH43157.1/KFH43491.1/KFH43620.1/KFH43905.1/KFH44123.1/KFH44365.1/KFH44383.1/KFH44441.1/KFH44810.1/KFH44893.1/KFH45188.1/KFH45275.1/KFH45610.1/KFH45828.1/KFH45880.1/KFH…	53	1.8303
enriched_H120	up	GO:0005840	ribosome	10/262	54/6614	4.1e-05	0.000553607	KFH40231.1/KFH41474.1/KFH42421.1/KFH46012.1/KFH46997.1/KFH47200.1/KFH47466.1/KFH47921.1/KFH48933.1/KFH49008.1	10	4.67487
enriched_H120	up	GO:0005575	cellular_component	68/262	1112/6614	8.79e-05	0.00105486	KFH40282.1/KFH40388.1/KFH40512.1/KFH40633.1/KFH41003.1/KFH41406.1/KFH41491.1/KFH41747.1/KFH41851.1/KFH41881.1/KFH41968.1/KFH42006.1/KFH42074.1/KFH42309.1/KFH42395.1/KFH42500.1/KFH42553.1/KFH42557.1/KFH42561.1/KFH42652.1/KFH42829.1/KFH42890.1/KFH43115.1/KFH43165.1/KFH43168.1/KFH43199.1/KFH43271.1/KFH43461.1/KFH43568.1/KFH43620.1/KFH43708.1/KFH43714.1/KFH43833.1/KFH43931.1/KFH44499.1/KFH44976.1/KFH…	68	1.54371
enriched_H120	up	GO:0005739	mitochondrion	25/262	315/6614	0.000650742	0.00702801	KFH40798.1/KFH41818.1/KFH41863.1/KFH42005.1/KFH42051.1/KFH42782.1/KFH42846.1/KFH42979.1/KFH43157.1/KFH43760.1/KFH43769.1/KFH44336.1/KFH44489.1/KFH44601.1/KFH44963.1/KFH45121.1/KFH45253.1/KFH45497.1/KFH47312.1/KFH47331.1/KFH47876.1/KFH47940.1/KFH48083.1/KFH48595.1/KFH48813.1	25	2.00351
enriched_H120	up	GO:0005737	cytoplasm	40/262	625/6614	0.00142417	0.0139828	KFH40467.1/KFH40627.1/KFH40674.1/KFH40887.1/KFH41360.1/KFH41685.1/KFH41693.1/KFH41874.1/KFH42044.1/KFH42099.1/KFH42187.1/KFH42423.1/KFH42494.1/KFH42850.1/KFH43010.1/KFH43063.1/KFH43491.1/KFH43669.1/KFH43934.1/KFH44365.1/KFH44383.1/KFH44572.1/KFH44893.1/KFH45042.1/KFH45129.1/KFH45222.1/KFH45822.1/KFH45842.1/KFH45854.1/KFH46027.1/KFH46180.1/KFH46427.1/KFH46918.1/KFH47200.1/KFH47262.1/KFH47439.1/KFH…	40	1.61563
enriched_H120	up	GO:0016853	isomerase activity	11/262	98/6614	0.0016067	0.0144603	KFH40467.1/KFH42006.1/KFH42187.1/KFH43168.1/KFH44499.1/KFH44572.1/KFH46236.1/KFH46427.1/KFH47658.1/KFH47935.1/KFH49025.1	11	2.83354
enriched_H120	up	GO:0016829	lyase activity	16/262	179/6614	0.00186477	0.0154919	KFH40627.1/KFH41360.1/KFH42051.1/KFH42099.1/KFH42829.1/KFH42846.1/KFH42890.1/KFH44601.1/KFH44712.1/KFH45121.1/KFH45822.1/KFH45922.1/KFH46519.1/KFH48036.1/KFH48515.1/KFH48634.1	16	2.25647
enriched_H120	up	GO:0006979	response to oxidative stress	6/262	39/6614	0.00395888	0.0305399	KFH41863.1/KFH42494.1/KFH45838.1/KFH46180.1/KFH47331.1/KFH47800.1	6	3.88373
enriched_H120	up	GO:0006457	protein folding	7/262	54/6614	0.00508161	0.0365876	KFH42561.1/KFH43330.1/KFH43708.1/KFH44499.1/KFH46236.1/KFH47658.1/KFH48920.1	7	3.27241
enriched_H96	up	GO:0003735	structural constituent of ribosome	37/336	137/6614	7.61e-18	8.59e-16	KFH40231.1/KFH40388.1/KFH40893.1/KFH41003.1/KFH41474.1/KFH41655.1/KFH42353.1/KFH42421.1/KFH42500.1/KFH42585.1/KFH43395.1/KFH43568.1/KFH43931.1/KFH43951.1/KFH44976.1/KFH45608.1/KFH45978.1/KFH46012.1/KFH46285.1/KFH46435.1/KFH46463.1/KFH46732.1/KFH46834.1/KFH46997.1/KFH47053.1/KFH47200.1/KFH47440.1/KFH47466.1/KFH47917.1/KFH47971.1/KFH48030.1/KFH48130.1/KFH48593.1/KFH48933.1/KFH48968.1/KFH49008.1/KFH…	37	5.31626
enriched_H96	up	GO:0006520	amino acid metabolic process	34/336	204/6614	4.79e-10	2.71e-08	KFH40738.1/KFH41009.1/KFH41183.1/KFH42857.1/KFH42979.1/KFH43111.1/KFH43199.1/KFH43458.1/KFH43460.1/KFH43620.1/KFH43643.1/KFH43944.1/KFH44123.1/KFH44336.1/KFH44523.1/KFH44601.1/KFH44925.1/KFH45121.1/KFH45222.1/KFH45618.1/KFH45880.1/KFH46027.1/KFH46466.1/KFH46565.1/KFH47370.1/KFH47439.1/KFH47807.1/KFH48080.1/KFH48117.1/KFH48607.1/KFH48634.1/KFH48702.1/KFH48776.1/KFH49029.1	34	3.28075
enriched_H96	up	GO:0005575	cellular_component	95/336	1112/6614	4.83e-08	1.56e-06	KFH40259.1/KFH40282.1/KFH40388.1/KFH40512.1/KFH40697.1/KFH40738.1/KFH40740.1/KFH41003.1/KFH41097.1/KFH41123.1/KFH41133.1/KFH41406.1/KFH41613.1/KFH41654.1/KFH41655.1/KFH41807.1/KFH41851.1/KFH41932.1/KFH42000.1/KFH42006.1/KFH42074.1/KFH42292.1/KFH42353.1/KFH42450.1/KFH42500.1/KFH42557.1/KFH42652.1/KFH42857.1/KFH43115.1/KFH43168.1/KFH43199.1/KFH43286.1/KFH43395.1/KFH43568.1/KFH43620.1/KFH43707.1/KFH…	95	1.68168
enriched_H96	up	GO:0032787	monocarboxylic acid metabolic process	27/336	166/6614	5.51e-08	1.56e-06	KFH40282.1/KFH40393.1/KFH40469.1/KFH40798.1/KFH41406.1/KFH42051.1/KFH42557.1/KFH42846.1/KFH43168.1/KFH44702.1/KFH45079.1/KFH45177.1/KFH45257.1/KFH45545.1/KFH45623.1/KFH45822.1/KFH46356.1/KFH46576.1/KFH46886.1/KFH47169.1/KFH47580.1/KFH47768.1/KFH48744.1/KFH48776.1/KFH48859.1/KFH49025.1/KFH49029.1	27	3.2017
enriched_H96	up	GO:0002181	cytoplasmic translation	9/336	19/6614	1.19e-07	2.69e-06	KFH40231.1/KFH40388.1/KFH40893.1/KFH43330.1/KFH43568.1/KFH44976.1/KFH46463.1/KFH46732.1/KFH47971.1	9	9.32425
enriched_H96	up	GO:0005739	mitochondrion	39/336	315/6614	1.43e-07	2.69e-06	KFH40798.1/KFH41009.1/KFH41183.1/KFH41410.1/KFH41461.1/KFH41552.1/KFH41818.1/KFH41863.1/KFH42051.1/KFH42377.1/KFH42764.1/KFH42782.1/KFH42846.1/KFH42979.1/KFH43157.1/KFH43643.1/KFH43754.1/KFH43944.1/KFH44336.1/KFH44489.1/KFH44601.1/KFH45121.1/KFH45177.1/KFH45618.1/KFH46069.1/KFH46127.1/KFH46466.1/KFH47312.1/KFH47768.1/KFH47894.1/KFH47940.1/KFH48040.1/KFH48083.1/KFH48123.1/KFH48595.1/KFH48813.1/KFH…	39	2.43713
enriched_H96	up	GO:0005840	ribosome	13/336	54/6614	1.99e-06	3.21e-05	KFH40231.1/KFH41474.1/KFH42421.1/KFH42585.1/KFH43730.1/KFH46012.1/KFH46435.1/KFH46997.1/KFH47200.1/KFH47466.1/KFH47921.1/KFH48933.1/KFH49008.1	13	4.73887
enriched_H96	up	GO:0003723	RNA binding	33/336	293/6614	1.12e-05	0.000158746	KFH40231.1/KFH40388.1/KFH40539.1/KFH40609.1/KFH40893.1/KFH41654.1/KFH41655.1/KFH42292.1/KFH42500.1/KFH42523.1/KFH43274.1/KFH43395.1/KFH43548.1/KFH43730.1/KFH43951.1/KFH44582.1/KFH44976.1/KFH45272.1/KFH45424.1/KFH45608.1/KFH45719.1/KFH45978.1/KFH46144.1/KFH46363.1/KFH46732.1/KFH46834.1/KFH47440.1/KFH47597.1/KFH47917.1/KFH47921.1/KFH48030.1/KFH48593.1/KFH48769.1	33	2.21703
enriched_H96	up	GO:0045333	cellular respiration	9/336	33/6614	2.64e-05	0.000331358	KFH41818.1/KFH42586.1/KFH43530.1/KFH43908.1/KFH46168.1/KFH47282.1/KFH47683.1/KFH47894.1/KFH48040.1	9	5.36851
enriched_H96	up	GO:0055086	nucleobase-containing small molecule metabolic process	22/336	170/6614	4.34e-05	0.000489948	KFH40282.1/KFH40387.1/KFH40798.1/KFH42006.1/KFH42377.1/KFH42450.1/KFH42557.1/KFH42846.1/KFH42979.1/KFH43168.1/KFH43480.1/KFH43491.1/KFH44321.1/KFH44383.1/KFH44523.1/KFH45144.1/KFH46644.1/KFH47765.1/KFH47935.1/KFH48621.1/KFH48744.1/KFH49025.1	22	2.54741
enriched_H96	up	GO:0051082	unfolded protein binding	10/336	45/6614	6.49e-05	0.000666884	KFH41613.1/KFH41807.1/KFH41932.1/KFH41996.1/KFH43330.1/KFH43708.1/KFH43923.1/KFH46219.1/KFH48774.1/KFH48901.1	10	4.37434
enriched_H96	up	GO:0016874	ligase activity	20/336	154/6614	9.19e-05	0.000865786	KFH40475.1/KFH41470.1/KFH42061.1/KFH42198.1/KFH42292.1/KFH42377.1/KFH42450.1/KFH42782.1/KFH44523.1/KFH44702.1/KFH45079.1/KFH45222.1/KFH47081.1/KFH48056.1/KFH48083.1/KFH48117.1/KFH48607.1/KFH48621.1/KFH48655.1/KFH48713.1	20	2.55643
enriched_H96	up	GO:0005777	peroxisome	8/336	31/6614	0.000115058	0.00100012	KFH40393.1/KFH41410.1/KFH41863.1/KFH43437.1/KFH44702.1/KFH46356.1/KFH47169.1/KFH48713.1	8	5.07988
enriched_H96	up	GO:0016491	oxidoreductase activity	56/336	731/6614	0.000925574	0.0074707	KFH40563.1/KFH40674.1/KFH40721.1/KFH41058.1/KFH41461.1/KFH41475.1/KFH41555.1/KFH41693.1/KFH41863.1/KFH42000.1/KFH42034.1/KFH42041.1/KFH42074.1/KFH42175.1/KFH42494.1/KFH42557.1/KFH42652.1/KFH42857.1/KFH42867.1/KFH42927.1/KFH42979.1/KFH43025.1/KFH43048.1/KFH43111.1/KFH43115.1/KFH43157.1/KFH43491.1/KFH43620.1/KFH43944.1/KFH43972.1/KFH44123.1/KFH44383.1/KFH44441.1/KFH45177.1/KFH45828.1/KFH45880.1/KFH…	56	1.50798
enriched_H96	up	GO:0006457	protein folding	9/336	54/6614	0.00141607	0.0104227	KFH41613.1/KFH41807.1/KFH43330.1/KFH43708.1/KFH43923.1/KFH44499.1/KFH46210.1/KFH48774.1/KFH48920.1	9	3.28075
enriched_H96	up	GO:0005975	carbohydrate metabolic process	27/336	289/6614	0.00147579	0.0104227	KFH40282.1/KFH41123.1/KFH41508.1/KFH42006.1/KFH42044.1/KFH42846.1/KFH43006.1/KFH43145.1/KFH43168.1/KFH43569.1/KFH44110.1/KFH44572.1/KFH44704.1/KFH44835.1/KFH45295.1/KFH45545.1/KFH45822.1/KFH46127.1/KFH46419.1/KFH46427.1/KFH46576.1/KFH46825.1/KFH47190.1/KFH47935.1/KFH48013.1/KFH49025.1/KFH49029.1	27	1.83904
enriched_H96	up	GO:0006091	generation of precursor metabolites and energy	8/336	48/6614	0.0025875	0.0171992	KFH40282.1/KFH42044.1/KFH42846.1/KFH42867.1/KFH43168.1/KFH44383.1/KFH44572.1/KFH49025.1	8	3.28075
enriched_H96	up	GO:0016853	isomerase activity	12/336	98/6614	0.00381999	0.023981	KFH42006.1/KFH42027.1/KFH42187.1/KFH43145.1/KFH43168.1/KFH44499.1/KFH44572.1/KFH45295.1/KFH46427.1/KFH47935.1/KFH48013.1/KFH49025.1	12	2.41035
enriched_H96	up	GO:0016829	lyase activity	18/336	179/6614	0.00413152	0.0245717	KFH40738.1/KFH41097.1/KFH41123.1/KFH41133.1/KFH42051.1/KFH42846.1/KFH43308.1/KFH43458.1/KFH43627.1/KFH44601.1/KFH44712.1/KFH45121.1/KFH45732.1/KFH45822.1/KFH46519.1/KFH47169.1/KFH48634.1/KFH48859.1	18	1.97945
enriched_H96	up	GO:0043167	ion binding	116/336	1870/6614	0.00603628	0.034105	KFH40282.1/KFH40387.1/KFH40469.1/KFH40658.1/KFH40697.1/KFH40738.1/KFH40766.1/KFH41008.1/KFH41009.1/KFH41024.1/KFH41123.1/KFH41133.1/KFH41251.1/KFH41278.1/KFH41280.1/KFH41406.1/KFH41461.1/KFH41470.1/KFH41613.1/KFH41807.1/KFH41932.1/KFH41996.1/KFH42000.1/KFH42006.1/KFH42041.1/KFH42074.1/KFH42198.1/KFH42292.1/KFH42377.1/KFH42423.1/KFH42450.1/KFH42586.1/KFH42652.1/KFH42782.1/KFH42846.1/KFH42850.1/KFH…	116	1.22107
enriched_W120	down	GO:0003735	structural constituent of ribosome	9/45	137/6614	2.54e-07	1.5e-05	KFH41175.1/KFH41474.1/KFH42297.1/KFH42353.1/KFH45348.1/KFH45978.1/KFH46815.1/KFH46997.1/KFH48616.1	9	9.65547
enriched_W120	down	GO:0006091	generation of precursor metabolites and energy	4/45	48/6614	0.000292508	0.00862898	KFH42073.1/KFH44552.1/KFH44572.1/KFH47954.1	4	12.2481
enriched_W120	down	GO:0005840	ribosome	4/45	54/6614	0.00046149	0.00907598	KFH41474.1/KFH42297.1/KFH46360.1/KFH46997.1	4	10.8872
enriched_W120	down	GO:0045333	cellular respiration	3/45	33/6614	0.00139241	0.0205381	KFH43530.1/KFH46168.1/KFH48000.1	3	13.3616
enriched_W120	up	GO:0003735	structural constituent of ribosome	31/265	137/6614	1.06e-15	1.11e-13	KFH40231.1/KFH40388.1/KFH41003.1/KFH41673.1/KFH41925.1/KFH42010.1/KFH42421.1/KFH42500.1/KFH42585.1/KFH43135.1/KFH43271.1/KFH43346.1/KFH43568.1/KFH43931.1/KFH44980.1/KFH45081.1/KFH45776.1/KFH45965.1/KFH46012.1/KFH46435.1/KFH46463.1/KFH47053.1/KFH47200.1/KFH47440.1/KFH47677.1/KFH48030.1/KFH48130.1/KFH48593.1/KFH48933.1/KFH49008.1/KFH49066.1	31	5.64754
enriched_W120	up	GO:0016491	oxidoreductase activity	60/265	731/6614	2.56e-08	1.33e-06	KFH40844.1/KFH41461.1/KFH41544.1/KFH41555.1/KFH41638.1/KFH41747.1/KFH41863.1/KFH41995.1/KFH42041.1/KFH42494.1/KFH42608.1/KFH42652.1/KFH42921.1/KFH42927.1/KFH42979.1/KFH43014.1/KFH43025.1/KFH43048.1/KFH43052.1/KFH43063.1/KFH43111.1/KFH43443.1/KFH43491.1/KFH43620.1/KFH44123.1/KFH44228.1/KFH44281.1/KFH44346.1/KFH44353.1/KFH44441.1/KFH45069.1/KFH45364.1/KFH45392.1/KFH45499.1/KFH45537.1/KFH45880.1/KFH…	60	2.04858
enriched_W120	up	GO:0006520	amino acid metabolic process	25/265	204/6614	4.72e-07	1.64e-05	KFH41183.1/KFH41845.1/KFH42046.1/KFH42682.1/KFH42921.1/KFH42979.1/KFH43111.1/KFH43199.1/KFH43620.1/KFH43643.1/KFH43769.1/KFH44123.1/KFH44336.1/KFH45121.1/KFH45222.1/KFH45880.1/KFH46027.1/KFH46270.1/KFH46391.1/KFH46466.1/KFH47427.1/KFH47439.1/KFH47807.1/KFH48776.1/KFH49029.1	25	3.05864
enriched_W120	up	GO:0005840	ribosome	12/265	54/6614	1.02e-06	2.65e-05	KFH40231.1/KFH42010.1/KFH42421.1/KFH42585.1/KFH43135.1/KFH43418.1/KFH45776.1/KFH46012.1/KFH46435.1/KFH47200.1/KFH48933.1/KFH49008.1	12	5.54633
enriched_W120	up	GO:0005739	mitochondrion	29/265	315/6614	2.01e-05	0.000418405	KFH40798.1/KFH41183.1/KFH41410.1/KFH41461.1/KFH41818.1/KFH41845.1/KFH41863.1/KFH42051.1/KFH42782.1/KFH42979.1/KFH43332.1/KFH43643.1/KFH43760.1/KFH43769.1/KFH44336.1/KFH44353.1/KFH44424.1/KFH45121.1/KFH45336.1/KFH46466.1/KFH47021.1/KFH47312.1/KFH47331.1/KFH47894.1/KFH47940.1/KFH48102.1/KFH48595.1/KFH48813.1/KFH48840.1	29	2.29777
enriched_W120	up	GO:0005575	cellular_component	68/265	1112/6614	0.000127651	0.00221261	KFH40259.1/KFH40388.1/KFH40512.1/KFH41003.1/KFH41140.1/KFH41406.1/KFH41673.1/KFH41747.1/KFH41851.1/KFH41911.1/KFH41925.1/KFH41968.1/KFH42046.1/KFH42500.1/KFH42561.1/KFH42652.1/KFH42921.1/KFH42945.1/KFH43014.1/KFH43199.1/KFH43271.1/KFH43286.1/KFH43346.1/KFH43568.1/KFH43620.1/KFH43707.1/KFH43708.1/KFH43931.1/KFH44228.1/KFH44281.1/KFH44321.1/KFH44499.1/KFH44980.1/KFH44995.1/KFH45081.1/KFH45257.1/KFH…	68	1.52624
enriched_W120	up	GO:0005777	peroxisome	7/265	31/6614	0.000176038	0.00261542	KFH40393.1/KFH41410.1/KFH41863.1/KFH43437.1/KFH48036.1/KFH48096.1/KFH48142.1	7	5.63579
enriched_W120	up	GO:0045333	cellular respiration	7/265	33/6614	0.000267003	0.00347104	KFH41818.1/KFH42586.1/KFH42921.1/KFH44223.1/KFH47011.1/KFH47282.1/KFH47894.1	7	5.29423
enriched_W120	up	GO:0032787	monocarboxylic acid metabolic process	17/265	166/6614	0.000324714	0.00375225	KFH40393.1/KFH40798.1/KFH41406.1/KFH42051.1/KFH42099.1/KFH44424.1/KFH45257.1/KFH45364.1/KFH45545.1/KFH45822.1/KFH47580.1/KFH48036.1/KFH48096.1/KFH48142.1/KFH48327.1/KFH48776.1/KFH49029.1	17	2.55599
enriched_W120	up	GO:0002181	cytoplasmic translation	5/265	19/6614	0.000727919	0.00739913	KFH40231.1/KFH40388.1/KFH43568.1/KFH45081.1/KFH46463.1	5	6.56802
enriched_W120	up	GO:0006979	response to oxidative stress	7/265	39/6614	0.0007826	0.00739913	KFH41863.1/KFH42494.1/KFH44281.1/KFH46180.1/KFH46938.1/KFH47119.1/KFH47331.1	7	4.47973
enriched_W96	down	GO:0003735	structural constituent of ribosome	6/28	137/6614	1.83e-05	0.000934541	KFH42010.1/KFH43123.1/KFH43135.1/KFH45348.1/KFH45608.1/KFH46834.1	6	10.3452
enriched_W96	down	GO:0005840	ribosome	4/28	54/6614	7.03e-05	0.00179215	KFH42010.1/KFH43123.1/KFH43135.1/KFH46360.1	4	17.4974
enriched_W96	up	GO:0003735	structural constituent of ribosome	30/182	137/6614	1.77e-19	1.47e-17	KFH40231.1/KFH40388.1/KFH40893.1/KFH41003.1/KFH41655.1/KFH42353.1/KFH42500.1/KFH42585.1/KFH43346.1/KFH43395.1/KFH43568.1/KFH43931.1/KFH43951.1/KFH44976.1/KFH45776.1/KFH45965.1/KFH46012.1/KFH46435.1/KFH46463.1/KFH47024.1/KFH47053.1/KFH47200.1/KFH47502.1/KFH47677.1/KFH47917.1/KFH48130.1/KFH48593.1/KFH48933.1/KFH49008.1/KFH49066.1	30	7.95781
enriched_W96	up	GO:0045333	cellular respiration	9/182	33/6614	1.62e-07	4.79e-06	KFH41818.1/KFH42586.1/KFH42921.1/KFH43908.1/KFH44223.1/KFH47011.1/KFH47282.1/KFH47683.1/KFH48040.1	9	9.91109
enriched_W96	up	GO:0005840	ribosome	11/182	54/6614	1.73e-07	4.79e-06	KFH40231.1/KFH42585.1/KFH43418.1/KFH45776.1/KFH46012.1/KFH46435.1/KFH47200.1/KFH47502.1/KFH47921.1/KFH48933.1/KFH49008.1	11	7.40273
enriched_W96	up	GO:0016491	oxidoreductase activity	41/182	731/6614	5.09e-06	0.000105622	KFH40930.1/KFH41461.1/KFH41475.1/KFH41638.1/KFH41747.1/KFH41863.1/KFH42041.1/KFH42074.1/KFH42608.1/KFH42921.1/KFH42927.1/KFH43025.1/KFH43048.1/KFH43052.1/KFH43063.1/KFH43491.1/KFH43620.1/KFH44228.1/KFH44281.1/KFH44346.1/KFH44353.1/KFH44441.1/KFH44919.1/KFH45499.1/KFH45884.1/KFH45929.1/KFH45977.1/KFH46431.1/KFH46466.1/KFH46672.1/KFH46784.1/KFH46886.1/KFH47169.1/KFH47331.1/KFH47427.1/KFH47580.1/KFH…	41	2.03826
enriched_W96	up	GO:0002181	cytoplasmic translation	6/182	19/6614	8.05e-06	0.000133648	KFH40231.1/KFH40388.1/KFH40893.1/KFH43568.1/KFH44976.1/KFH46463.1	6	11.476
enriched_W96	up	GO:0032787	monocarboxylic acid metabolic process	15/182	166/6614	4.65e-05	0.000642985	KFH40282.1/KFH40469.1/KFH40930.1/KFH42051.1/KFH44424.1/KFH45545.1/KFH45822.1/KFH46576.1/KFH46886.1/KFH47169.1/KFH47479.1/KFH47580.1/KFH48327.1/KFH48744.1/KFH49076.1	15	3.28379
enriched_W96	up	GO:0005575	cellular_component	51/182	1112/6614	8.6e-05	0.00101913	KFH40259.1/KFH40282.1/KFH40388.1/KFH40738.1/KFH41003.1/KFH41655.1/KFH41747.1/KFH41851.1/KFH42074.1/KFH42279.1/KFH42353.1/KFH42402.1/KFH42500.1/KFH42921.1/KFH43199.1/KFH43286.1/KFH43346.1/KFH43395.1/KFH43568.1/KFH43620.1/KFH43708.1/KFH43908.1/KFH43931.1/KFH43951.1/KFH44228.1/KFH44281.1/KFH44321.1/KFH44499.1/KFH44976.1/KFH44995.1/KFH45545.1/KFH45732.1/KFH45884.1/KFH45911.1/KFH45965.1/KFH46463.1/KFH…	51	1.6667
enriched_W96	up	GO:0006520	amino acid metabolic process	16/182	204/6614	0.000142498	0.00147842	KFH40738.1/KFH41183.1/KFH41845.1/KFH42921.1/KFH43199.1/KFH43620.1/KFH43769.1/KFH44336.1/KFH45618.1/KFH45884.1/KFH46391.1/KFH46466.1/KFH47061.1/KFH47427.1/KFH47807.1/KFH48634.1	16	2.85025
enriched_W96	up	GO:0055086	nucleobase-containing small molecule metabolic process	14/182	170/6614	0.000226017	0.00208438	KFH40282.1/KFH42377.1/KFH43491.1/KFH43769.1/KFH44125.1/KFH44321.1/KFH45144.1/KFH45245.1/KFH46644.1/KFH48241.1/KFH48744.1/KFH48819.1/KFH48937.1/KFH49076.1	14	2.99276
enriched_W96	up	GO:0003723	RNA binding	19/182	293/6614	0.000411036	0.0034116	KFH40231.1/KFH40388.1/KFH40893.1/KFH41655.1/KFH42373.1/KFH42500.1/KFH43395.1/KFH43548.1/KFH43951.1/KFH44582.1/KFH44976.1/KFH46144.1/KFH46363.1/KFH47024.1/KFH47917.1/KFH47921.1/KFH48593.1/KFH48769.1/KFH48880.1	19	2.35656
enriched_W96	up	GO:0005739	mitochondrion	19/182	315/6614	0.000998087	0.00753102	KFH41183.1/KFH41461.1/KFH41818.1/KFH41845.1/KFH41863.1/KFH42051.1/KFH42377.1/KFH43769.1/KFH44336.1/KFH44353.1/KFH44424.1/KFH45336.1/KFH45618.1/KFH46466.1/KFH47312.1/KFH47331.1/KFH47940.1/KFH48040.1/KFH48595.1	19	2.19198
